# Supplementary material for: Reliability and accuracy of single-molecule FRET studies for characterization of structural dynamics and distances in proteins
Source: Nat Methods. 2023 Mar 27;20(4):523–35. doi: 10.1038/s41592-023-01807-0 (PMC10089922; doi:10.1038/s41592-023-01807-0)
Supplement: Supplementary file 4 — Excel sheet. [file 41592_2023_1807_MOESM4_ESM.xlsx]

## Sheet: Figure 1
lab	MalE 29 352 Apo mean E	MalE 29 352 Holo mean E	delta E = E(holo) - E(apo)	gamma	beta	alpha	delta				std	MalE 29-352	gamma	dE(Apo)	dE(Holo)	beta
1	0.5	0.674	0.174	0.23	2.38	0.03	0.08		MeanE Apo	0.491563	0.0597439		0.23	0.0084375	0.005625	2.38
2	0.52	0.7	0.18	0.34	0.5	0.05	0.32		MeanE Holo	0.668375	0.0486578		0.34	0.0284375	0.031625	0.5
3	0.453	0.641	0.188	0.51	1.7	0.05	0.07						0.51	0.0385625	0.027375	1.7
4	0.461	0.637	0.176	0.31	2.65	0.04	0.06						0.31	0.0305625	0.031375	2.65
5	0.522	0.703	0.181	0.34	1.56	0.04	0.14						0.34	0.0304375	0.034625	1.56
6	0.509	0.644	0.135	0.54	1.59	0.08	0.12						0.54	0.0174375	0.024375	1.59
7	0.454	0.641	0.187	0.63	0.64	0.07	0.12						0.63	0.0375625	0.027375	0.64
8	0.414	0.602	0.188	0.48	1.53	0.04	0.11						0.48	0.0775625	0.066375	1.53
9	0.451	0.622	0.171	0.47	1.84	0.06	0.1						0.47	0.0405625	0.046375	1.84
10	0.444	0.631	0.187	0.31	1.88	0.03	0.11						0.31	0.0475625	0.037375	1.88
11	0.4	0.61	0.21	0.32	2.37	0.03	0.07						0.32	0.0915625	0.058375	2.37
12	0.523	0.706	0.183	0.25	1.99	0.04	0.07						0.25	0.0314375	0.037625	1.99
13	0.547	0.723	0.176	0.34	0.6	0.06	0.32						0.34	0.0554375	0.054625	0.6
14	0.58	0.745	0.165	0.23	2	0.04	0.09						0.23	0.0884375	0.076625	2
15	0.621	0.76	0.139	0.33	1.42	0.05	0.05						0.33	0.129437	0.091625	1.42
16	0.466	0.655	0.189	0.46	1.31	0.05	0.14						0.46	0.0255625	0.013375	1.31
		mean(deltaE)	0.176812	0.176812
		std(deltaE)	0.0185012
lab	MalE 87 186 Apo mean E	MalE 87 186 Holo mean E	delta E = E(holo) - E(apo)	gamma	beta	alpha	delta				std	MalE 87-186	gamma	dE(Apo)	dE(Holo)	beta
1	0.832	0.724	-0.108	0.23	2.38	0.03	0.08		MeanE Apo	0.826438	0.0322841		0.23	0.0055625	0.0185625	2.38
2	0.84	0.73	-0.11	0.34	0.5	0.05	0.32		MeanE Holo	0.705437	0.0472877		0.34	0.0135625	0.0245625	0.5
3	0.794	0.654	-0.14	0.51	1.7	0.05	0.07						0.51	0.0324375	0.0514375	1.7
4	0.785	0.658	-0.127	0.31	2.65	0.04	0.06						0.31	0.0414375	0.0474375	2.65
5	0.845	0.724	-0.121	0.34	1.56	0.04	0.14						0.34	0.0185625	0.0185625	1.56
6	0.82	0.657	-0.163	0.54	1.59	0.08	0.12						0.54	0.0064375	0.0484375	1.59
7	0.807	0.702	-0.105	0.63	0.64	0.07	0.12						0.63	0.0194375	0.0034375	0.64
8	0.771	0.627	-0.144	0.48	1.53	0.04	0.11						0.48	0.0554375	0.0784375	1.53
9	0.82	0.685	-0.135	0.47	1.84	0.06	0.1						0.47	0.0064375	0.0204375	1.84
10	0.834	0.713	-0.121	0.31	1.88	0.03	0.11						0.31	0.0075625	0.0075625	1.88
11	0.781	0.644	-0.137	0.32	2.37	0.03	0.07						0.32	0.0454375	0.0614375	2.37
12	0.849	0.74	-0.109	0.25	1.99	0.04	0.07						0.25	0.0225625	0.0345625	1.99
13	0.872	0.761	-0.111	0.34	0.6	0.06	0.32						0.34	0.0455625	0.0555625	0.6
14	0.865	0.765	-0.1	0.23	2	0.04	0.09						0.23	0.0385625	0.0595625	2
15	0.877	0.787	-0.09	0.33	1.42	0.05	0.05						0.33	0.0505625	0.0815625	1.42
16	0.831	0.716	-0.115	0.46	1.31	0.05	0.14						0.46	0.0045625	0.0105625	1.31
		mean(deltaE)	-0.121	-0.121
		std(deltaE)	0.0189209
lab	MalE 134 186 Apo mean E	MalE 134 186 Holo mean E	delta E = E(holo) - E(apo)	gamma	beta	alpha	delta				std	MalE 134-186	gamma	dE(Apo)	dE(Holo)	beta
1	0.908	0.922	0.014	0.23	2.38	0.03	0.08		MeanE Apo	0.913	0.0187047		0.23	0.005	0.001875	2.38
2	0.91	0.91	0	0.34	0.5	0.05	0.32		MeanE Holo	0.920125	0.0214876		0.34	0.003	0.010125	0.5
3	0.904	0.915	0.011	0.51	1.7	0.05	0.07						0.51	0.009	0.005125	1.7
4	0.896	0.901	0.005	0.31	2.65	0.04	0.06						0.31	0.017	0.019125	2.65
5	0.925	0.912	-0.013	0.34	1.56	0.04	0.14						0.34	0.012	0.008125	1.56
6	0.9	0.911	0.011	0.54	1.59	0.08	0.12						0.54	0.013	0.009125	1.59
7	0.917	0.914	-0.003	0.63	0.64	0.07	0.12						0.63	0.004	0.006125	0.64
8	0.881	0.89	0.009	0.48	1.53	0.04	0.11						0.48	0.032	0.030125	1.53
9	0.911	0.911	0	0.47	1.84	0.06	0.1						0.47	0.002	0.009125	1.84
10	0.923	0.937	0.014	0.31	1.88	0.03	0.11						0.31	0.01	0.016875	1.88
11	0.876	0.887	0.011	0.32	2.37	0.03	0.07						0.32	0.037	0.033125	2.37
12	0.921	0.924	0.003	0.25	1.99	0.04	0.07						0.25	0.008	0.003875	1.99
13	0.942	0.952	0.01	0.34	0.6	0.06	0.32						0.34	0.029	0.031875	0.6
14	0.935	0.97	0.035	0.23	2	0.04	0.09						0.23	0.022	0.049875	2
15	0.936	0.936	0	0.33	1.42	0.05	0.05						0.33	0.023	0.015875	1.42
16	0.923	0.93	0.007	0.46	1.31	0.05	0.14						0.46	0.01	0.009875	1.31
		mean(deltaE)	0.007125	0.007125
		std(deltaE)	0.0103594
						Reanalyzed
lab	U2AF65 Apo mean E	U2AF65 Holo mean E1		U2AF65 Holo mean E2	Apo Reanalyzed	gamma	beta	alpha	delta				std	U2AF	gamma	dE(Apo)	dE(Holo1)	dE(Holo2)	gamma re	dE(Apo) renalazed
1	0.7484	0.7561		0.436	0.7364	0.73	0.72	0.02	0.06		MeanE Apo	0.75435	0.049448		0.59	0.00595	0.03485	0.02445	0.73	0.013025
2	0.7492	0.811		0.4558	0.7567	1.26	0.22	0.04	0.2		MeanE1 Holo	0.79095	0.0532204		1.1	0.00515	0.02005	0.00465	1.26	0.007275
3	0.7086	0.7854		0.5065	0.738	0.98	0.77	0.03	0.06		MeanE2 Holo	0.46045	0.0416081		0.8	0.04575	0.00555	0.04605	0.98	0.011425
4	0.7283	0.7732		0.4143	0.7358	0.98	1.15	0.03	0.08		MeanE Apo Re	0.749425	0.0225094		0.83	0.02605	0.01775	0.04615	0.98	0.013625
7	0.8578	0.8749		0.4954	0.8021	1	1.22	0.03	0.05						1.24	0.10345	0.08395	0.03495	1	0.052675
8	0.795	0.8573		0.5217	0.7415	1.15	0.8	0.03	0.05						0.73	0.04065	0.06635	0.06125	1.15	0.007925
11	0.729	0.7271		0.423	0.7364	0.65	1.21	0.03	0.07						0.64	0.02535	0.06385	0.03745	0.65	0.013025
14	0.7185	0.7426		0.4309	0.7485	0.92	1	0.03	0.05						0.64	0.03585	0.04835	0.02955	0.92	0.000925
					0.749425	Reported
					0.0225094	gamma	beta	alpha	delta
						0.59	0.78	0.02	0.06
						1.1		0.06	0.23
						0.8	0.64	0.04	0.05
						0.83	1.05	0.03	0.09
						1.24	0.62	0.04	0.06
						0.73	0.91	0.03	0.05
						0.64		0.05	0.02
						0.64		0.05	0.09
