# Supplementary material for: Reliability and accuracy of single-molecule FRET studies for characterization of structural dynamics and distances in proteins
Source: Nat Methods. 2023 Mar 27;20(4):523–35. doi: 10.1038/s41592-023-01807-0 (PMC10089922; doi:10.1038/s41592-023-01807-0)
Supplement: Supplementary file 5 — Excel sheet. [file 41592_2023_1807_MOESM5_ESM.xlsx]

## Sheet: Figure 2b-c
APO	Occurrence
FRET efficiency	Lab #3	Lab #7	Lab #14	Lab #1	Lab #8	Lab #11	Lab #2	Lab #4				mean	std
0	0	0.00627353	0.00132868	0.00094412	0.00119574	0.00159511	0.00886001	0.00023822			Lab #3	0.7086	0.2275
0.0196078	0	0.0100376	0.00128716	0.00047206	0.00111603	0.00239266	0.00630045	0.000333508			Lab #7	0.8578	0.2053
0.0392157	0	0.00376412	0.00120412	0.000590075	0.00135518	0.00186096	0.00452845	0.000619372			Lab #14	0.7185	0.1987
0.0588235	0	0.00376412	0.000539777	0.000531067	0.00175376	0.00239266	0.00295334	0.000333508			Lab #1	0.7484	0.1919
0.0784314	0	0	0.00062282	0.00047206	0.00191319	0.00159511	0.00295334	0.000333508			Lab #8	0.795	0.1692
0.0980392	0	0.00752823	0.000747384	0.000590075	0.00207262	0.00159511	0.00374089	0.00047644			Lab #11	0.729	0.2037
0.117647	0	0.00125471	0.00062282	0.000354045	0.00127546	0.00119633	0.00315023	0.000524084			Lab #2	0.7492	0.2018
0.137255	0	0.00250941	0.000664341	0.00070809	0.00191319	0.00106341	0.00295334	0.000524084			Lab #4	0.7283	0.2054
0.156863	0	0.00501882	0.00091347	0.000590075	0.00302922	0.00146218	0.001772	0.000619372
0.176471	0	0.00250941	0.000996512	0.000826105	0.0024712	0.00172803	0.00275645	0.000905236			mean	0.7543
0.196078	0	0.00501882	0.00149477	0.00106214	0.00255092	0.00159511	0.00196889	0.00109581			std	0.04945
0.215686	0	0.00376412	0.00149477	0.000826105	0.00263064	0.00239266	0.00275645	0.000857592
0.235294	0	0.00752823	0.00199302	0.00106214	0.00207262	0.00225974	0.00452845	0.00200105
0.254902	0.00116798	0.00376412	0.00257432	0.00118015	0.0024712	0.00225974	0.00433156	0.00247749
0.27451	0.00265449	0.00376412	0.00290649	0.0015932	0.00271035	0.00292436	0.00492223	0.00223927
0.294118	0.00488426	0.00376412	0.00315562	0.00200626	0.00326837	0.00319022	0.00472534	0.00385916
0.313725	0.00594606	0.00501882	0.00332171	0.00247832	0.00298936	0.00385484	0.00748179	0.00285864
0.333333	0.00775112	0.00752823	0.00448431	0.00306839	0.00271035	0.00385484	0.00393778	0.00419267
0.352941	0.00658314	0.00627353	0.00444278	0.00295037	0.00223205	0.00385484	0.00689112	0.00557435
0.372549	0.0111489	0.00627353	0.00626972	0.00365847	0.00231177	0.00425362	0.0072849	0.00681309
0.392157	0.010618	0.00501882	0.00701711	0.00430755	0.00438439	0.00571581	0.00945068	0.00695603
0.411765	0.0148652	0.00250941	0.00838731	0.00495663	0.00518155	0.00677921	0.00846623	0.00871885
0.431373	0.0161393	0.00501882	0.00851188	0.0055467	0.00518155	0.00717799	0.0090569	0.0108628
0.45098	0.0176258	0.00501882	0.0111277	0.00660884	0.00518155	0.00850724	0.0114196	0.0106246
0.470588	0.0184753	0.00878294	0.0124149	0.00873311	0.00669616	0.0114316	0.0108289	0.013388
0.490196	0.0198556	0.00501882	0.0163594	0.0102083	0.00677588	0.012495	0.0118133	0.0168183
0.509804	0.0231472	0.00376412	0.0189753	0.0116835	0.00860935	0.0127609	0.0151605	0.0198676
0.529412	0.0279252	0.00752823	0.0192244	0.0165221	0.0122763	0.0184767	0.0173262	0.0211063
0.54902	0.0253769	0.00878294	0.0253695	0.0230129	0.013193	0.021401	0.019492	0.0281576
0.568627	0.0325972	0.00878294	0.0307258	0.023603	0.0141098	0.0284461	0.0206734	0.02811
0.588235	0.0341898	0.0100376	0.0352516	0.0286776	0.0161824	0.0344278	0.0277614	0.0334461
0.607843	0.0365258	0.0112923	0.0381996	0.0337523	0.0239149	0.0386814	0.0293365	0.0355901
0.627451	0.0405606	0.0175659	0.0472098	0.0378828	0.0247917	0.0430679	0.0332743	0.0404498
0.647059	0.0409853	0.0200753	0.04667	0.0460258	0.0295747	0.0523727	0.0342587	0.0435943
0.666667	0.0447016	0.0238394	0.0521093	0.04756	0.0344773	0.0486508	0.0448907	0.0461194
0.686275	0.0519219	0.02133	0.0528567	0.0503924	0.0393798	0.0487837	0.0450876	0.0481681
0.705882	0.0519219	0.0363864	0.0531473	0.0528707	0.0432859	0.0580885	0.0494192	0.0485492
0.72549	0.0528244	0.0276035	0.0532304	0.055349	0.0476703	0.0507776	0.0470565	0.0526466
0.745098	0.0491612	0.0414053	0.0526906	0.0577093	0.0538882	0.0534361	0.0507974	0.0535995
0.764706	0.047887	0.0464241	0.0537286	0.0555851	0.0603452	0.051841	0.0466627	0.0569822
0.784314	0.0499044	0.0677541	0.0523999	0.0580634	0.0617402	0.0513093	0.0578854	0.0568393
0.803922	0.0436398	0.0526976	0.0511128	0.0576503	0.0631352	0.0507776	0.0537507	0.0534089
0.823529	0.0443831	0.0577164	0.0471267	0.0572373	0.0655267	0.0370863	0.0513881	0.0503121
0.843137	0.0403483	0.055207	0.0369125	0.0482681	0.0679979	0.0362887	0.0484347	0.0419744
0.862745	0.036632	0.0564617	0.0349194	0.0416593	0.0615409	0.0337631	0.0387872	0.0380199
0.882353	0.0268635	0.0614806	0.0239163	0.0297398	0.0470326	0.0319022	0.0360307	0.0303016
0.901961	0.0205458	0.0514429	0.0209268	0.0299758	0.0446012	0.0303071	0.0287458	0.0232026
0.921569	0.0152899	0.055207	0.0182279	0.0274975	0.0421699	0.0311046	0.0202796	0.0192005
0.941176	0.0126354	0.0401506	0.0144909	0.0250192	0.0345171	0.017945	0.0167356	0.0160084
0.960784	0.00615842	0.0451694	0.00784753	0.0146339	0.0125952	0.00943772	0.0116165	0.00505026
0.980392	0.00615842	0.0451694	0.00784753	0.00330442	0	0.00943772	0.00531601	0.00505026
HOLO	Occurrence
FRET efficiency	Lab #3	Lab #7	Lab #14	Lab #1	Lab #8	Lab #11	Lab #2	Lab #4			mean1	std1	mean2
0	0	0	0.00218529	0.00253041	0.00128876	0.000896124	0.0116702	0.000830372		Lab #3	0.7854	0.1423	0.5065
0.0196078	0	0.00324149	0.00254104	0.00155718	0.00072493	0.00112016	0.00770671	0.00142824		Lab #7	0.8749	0.1808	0.4954
0.0392157	0	0.00324149	0.00188037	0.00233577	0.00104712	0.000821447	0.00594517	0.00132859		Lab #14	0.7426	0.1948	0.4309
0.0588235	0	0.00486224	0.00152462	0.0020438	0.000805477	0.000896124	0.0052846	0.00129538		Lab #1	0.7561	0.1823	0.436
0.0784314	0	0.00486224	0.0024394	0.00175183	0.000966573	0.00126951	0.00440383	0.00215897		Lab #8	0.8573	0.1174	0.5217
0.0980392	0	0.00648298	0.00238857	0.003309	0.00112767	0.000970801	0.00297259	0.00212575		Lab #11	0.7271	0.2307	0.423
0.117647	0	0.00486224	0.00320171	0.00233577	0.00153041	0.00179225	0.0051745	0.00292291		Lab #2	0.811	0.1735	0.4558
0.137255	0.00166597	0.00162075	0.00350663	0.00350365	0.0018526	0.0019416	0.00550479	0.00362042		Lab #4	0.7732	0.1523	0.4143
0.156863	0.00241566	0.00648298	0.00498043	0.00311436	0.00273862	0.00216563	0.00462402	0.00461687
0.176471	0.00283215	0.00324149	0.00487879	0.00350365	0.00225534	0.00209096	0.00594517	0.00518152		mean	0.79095		0.46045
0.196078	0.00541441	0.00486224	0.00675916	0.00389294	0.00257753	0.00418191	0.00770671	0.0073737		std	0.05322		0.0416
0.215686	0.0063307	0.00810373	0.00680998	0.00428224	0.00289972	0.00462997	0.00682594	0.00863586
0.235294	0.00741358	0.00810373	0.00945266	0.00720195	0.00402739	0.00522739	0.00946824	0.0123891
0.254902	0.010329	0.00648298	0.0111806	0.0101217	0.00587998	0.00567545	0.0101288	0.0144817
0.27451	0.0124115	0.00972447	0.0139249	0.01382	0.00821587	0.00918527	0.0117802	0.0154117
0.294118	0.0130779	0.00648298	0.0200742	0.0175182	0.0127265	0.0123964	0.0158538	0.0191982
0.313725	0.0164098	0.00810373	0.0215988	0.0181022	0.0140153	0.0168023	0.0169548	0.0223868
0.333333	0.018409	0.0178282	0.0286629	0.0256934	0.0153041	0.0201628	0.0273038	0.0266051
0.352941	0.018409	0.0210697	0.0315597	0.0309489	0.0178816	0.02427	0.0262028	0.0263394
0.372549	0.0259059	0.0194489	0.0373533	0.0385401	0.0215062	0.0307669	0.0312672	0.0278008
0.392157	0.0262391	0.0226904	0.0394877	0.0423358	0.0256142	0.0318871	0.0368821	0.0292623
0.411765	0.0304873	0.0372771	0.0416222	0.0461314	0.0285944	0.0370398	0.0404052	0.0267048
0.431373	0.0331529	0.0405186	0.0417747	0.0439903	0.0324607	0.0395788	0.0452494	0.0280666
0.45098	0.0396501	0.0324149	0.0452305	0.0424331	0.036327	0.0377866	0.0478917	0.025509
0.470588	0.0385673	0.0243112	0.0401484	0.0428224	0.0389046	0.0353222	0.0416162	0.0241472
0.490196	0.0409829	0.0340357	0.0384713	0.0396107	0.0364076	0.0324098	0.0444787	0.0236822
0.509804	0.0408996	0.0324149	0.0338974	0.036399	0.0364076	0.0307669	0.0388638	0.0227522
0.529412	0.0378176	0.0372771	0.0326777	0.0356204	0.0342328	0.031215	0.0382032	0.0230511
0.54902	0.0386506	0.0291734	0.0315597	0.0299757	0.0362867	0.0320364	0.029836	0.0228186
0.568627	0.0350687	0.0356564	0.0305941	0.0272506	0.0383407	0.028676	0.0290653	0.0214568
0.588235	0.033486	0.0340357	0.0307974	0.026472	0.0335079	0.0288253	0.0240009	0.0233833
0.607843	0.0349854	0.0340357	0.0275448	0.0256934	0.0292388	0.0296468	0.0255422	0.023184
0.627451	0.0356518	0.0178282	0.0273924	0.0274453	0.0298027	0.0284519	0.0219091	0.0263726
0.647059	0.0323199	0.0210697	0.0257153	0.0254988	0.0256947	0.0318124	0.0221293	0.026904
0.666667	0.0348188	0.0113452	0.0268334	0.0223844	0.0251712	0.0281532	0.0170648	0.0294284
0.686275	0.0316535	0.0243112	0.0237841	0.0245255	0.0246476	0.0308416	0.0214687	0.0306241
0.705882	0.0324032	0.0291734	0.0239874	0.0241363	0.0252114	0.0330072	0.0200374	0.0289301
0.72549	0.0314869	0.0307942	0.0225644	0.023747	0.0243254	0.0289747	0.0177254	0.0345767
0.745098	0.0288213	0.0243112	0.0217005	0.0223844	0.026178	0.0289747	0.0212485	0.0374664
0.764706	0.0296543	0.0275527	0.0239366	0.0243309	0.0252114	0.0300948	0.0188264	0.0380975
0.784314	0.0275718	0.0194489	0.0214972	0.0256934	0.0259766	0.0283026	0.0204778	0.0393264
0.803922	0.0275718	0.0145867	0.0223103	0.0247202	0.0267418	0.0285266	0.0208081	0.0401236
0.823529	0.0243232	0.0275527	0.0203791	0.023747	0.0315747	0.0281532	0.0199273	0.0353738
0.843137	0.0214077	0.0307942	0.0196676	0.0216058	0.0315747	0.0237473	0.0170648	0.0300262
0.862745	0.0190754	0.0372771	0.0163643	0.0159611	0.0307692	0.0235233	0.0201475	0.0264722
0.882353	0.0158267	0.0243112	0.0143315	0.016545	0.0299638	0.0209842	0.0181658	0.0232504
0.901961	0.0129113	0.0259319	0.0132134	0.0155718	0.0279098	0.0182959	0.0176153	0.0182017
0.921569	0.0104956	0.0226904	0.0103166	0.0128467	0.0258558	0.0182959	0.0120004	0.0157106
0.941176	0.00807997	0.0291734	0.00787722	0.0101217	0.0269029	0.0151594	0.0129913	0.0124556
0.960784	0.00458142	0.0194489	0.00370991	0.00311436	0.0107934	0.00612352	0.00935814	0.00325506
0.980392	0.000333195	0.0194489	0.00370991	0.000778589	0	0.00612352	0.00627546	0.00325506

## Sheet: Figure 2d-e
APO	Occurrence
FRET efficiency	Lab #3	Lab #7	Lab #14	Lab #1	Lab #8	Lab #11	Lab #2	Lab #4
0	0	0	0.000856231	0.00083316	0.00121012	0.00172754	0.00945017	0.000261643
0.0196078	0.000735159	0.00415282	0.00136219	0.00062487	0.000660066	0.00271471	0.00622852	0.000261643
0.0392157	0.000735159	0.00498339	0.00136219	0.00062487	0.00132013	0.000740375	0.00515464	0.000174429		after reanalysis
0.0588235	0.00128653	0.00415282	0.00132327	0.00020829	0.000990099	0.00246792	0.00214777	0.000261643			mean	std
0.0784314	0.00165411	0.00166113	0.0019849	0.00083316	0.00275027	0.00123396	0.000859107	0.000261643		Lab #3	0.738	0.2625
0.0980392	0.00220548	0.00498339	0.00116759	0	0.00165017	0.000740375	0.00171821	0.000348857		Lab #7	0.8021	0.2813
0.117647	0.0018379	0.00415282	0.00120651	0.00020829	0.00143014	0.00197433	0.00150344	0.000174429		Lab #14	0.7485	0.2135
0.137255	0.00367579	0.00249169	0.00124543	0.00020829	0.00330033	0.000740375	0.00128866	0.000348857		Lab #1	0.7364	0.1995
0.156863	0.003492	0.00415282	0.00136219	0.00020829	0.0039604	0.00197433	0.000859107	0.000261643		micahelis	0.7415	0.2172
0.176471	0.003492	0.00415282	0.0014011	0	0.00242024	0.000740375	0.00107388	0.000348857		Lab #11	0.7364	0.1959
0.196078	0.00257306	0.00332226	0.00108975	0.0020829	0.00231023	0.00246792	0.00107388	0.000436072		Lab #2	0.7567	0.2072
0.215686	0.00367579	0.00415282	0.00171246	0.00062487	0.00231023	0.00246792	0.000859107	0.000610501		Lab #4	0.7358	0.2109
0.235294	0.00367579	0.00498339	0.00214058	0.00104145	0.00264026	0.00197433	0.00193299	0.000784929
0.254902	0.00588127	0.00664452	0.00268545	0.00187461	0.00264026	0.00172754	0.0027921	0.00104657		mean	0.7494
0.27451	0.00496232	0.00498339	0.00241302	0.00104145	0.00308031	0.0029615	0.00257732	0.0018315		std	0.0225
0.294118	0.00735159	0.00415282	0.00280221	0.00187461	0.0029703	0.00345508	0.00322165	0.0018315
0.313725	0.00863812	0.000830565	0.00319141	0.00229119	0.0019802	0.0029615	0.00322165	0.002442
0.333333	0.00827054	0.00498339	0.00404764	0.00395751	0.00330033	0.00271471	0.00322165	0.00218036
0.352941	0.00882191	0.00830565	0.00432007	0.00354093	0.00363036	0.00320829	0.00408076	0.00322693
0.372549	0.0121301	0.00332226	0.00420332	0.00312435	0.00616062	0.00542942	0.00472509	0.00549451
0.392157	0.011395	0.0116279	0.00649957	0.00458238	0.00561056	0.00518263	0.00579897	0.00532008
0.411765	0.0112112	0.0116279	0.00611038	0.00562383	0.00572057	0.00740375	0.00601375	0.00706436
0.431373	0.0130491	0.00747508	0.007745	0.00604041	0.0090209	0.00419546	0.00536942	0.00715158
0.45098	0.0156221	0.013289	0.0091461	0.00604041	0.0108911	0.00666338	0.0100945	0.00994244
0.470588	0.0163573	0.00830565	0.00957422	0.00874818	0.0114411	0.00987167	0.00816151	0.0131694
0.490196	0.0156221	0.0124585	0.0129213	0.0110394	0.0145215	0.00913129	0.0128866	0.0150009
0.509804	0.0156221	0.0149502	0.0151397	0.0135388	0.0167217	0.01308	0.0131014	0.0197977
0.529412	0.0191141	0.0166113	0.0185257	0.0195793	0.0190319	0.0155479	0.0139605	0.0237223
0.54902	0.0249954	0.0199336	0.0214447	0.0231202	0.0259626	0.0194965	0.0169674	0.0265132
0.568627	0.0246278	0.0207641	0.0252199	0.0291606	0.0253025	0.0278875	0.0227663	0.0312227
0.588235	0.0275685	0.0174419	0.02954	0.0333264	0.0309131	0.030849	0.0277062	0.0344497
0.607843	0.0347363	0.0274086	0.0332763	0.0412414	0.0368537	0.0365252	0.0317869	0.0356707
0.627451	0.0351038	0.0348837	0.0390753	0.0476984	0.0383938	0.0478776	0.0375859	0.041514
0.647059	0.0365742	0.0315615	0.0457305	0.0435326	0.0386139	0.0496051	0.0341495	0.0443921
0.666667	0.0415365	0.0249169	0.0464311	0.0489481	0.0430143	0.053307	0.0498282	0.0437816
0.686275	0.0453961	0.032392	0.0504787	0.0497813	0.0465347	0.053307	0.0474656	0.0490145
0.705882	0.0453961	0.0465116	0.0504398	0.0541554	0.050495	0.0503455	0.0519759	0.0503227
0.72549	0.0444771	0.0490033	0.0504787	0.0506145	0.0512651	0.0565153	0.0463918	0.0536368
0.745098	0.0400662	0.0415282	0.0535144	0.0570714	0.0493949	0.060464	0.0509021	0.0568638
0.764706	0.0474178	0.0348837	0.0507901	0.0514476	0.0525853	0.0560217	0.04811	0.0555556
0.784314	0.0452123	0.0440199	0.0504787	0.0599875	0.0513751	0.0535538	0.0579897	0.0539857
0.803922	0.0479691	0.0490033	0.0515295	0.0526974	0.0509351	0.0493583	0.0491838	0.05573
0.823529	0.0420879	0.0490033	0.0526971	0.0562383	0.0495049	0.0463968	0.0524055	0.0504099
0.843137	0.0376769	0.0506645	0.0461586	0.0426994	0.0434543	0.0323297	0.0496134	0.0429095
0.862745	0.0369417	0.0423588	0.0399315	0.0393668	0.0368537	0.0335637	0.0433849	0.0363684
0.882353	0.0270171	0.0398671	0.0323422	0.0279109	0.0324532	0.0271471	0.0371564	0.0320949
0.901961	0.0294064	0.0465116	0.0270102	0.0239533	0.0284928	0.0266535	0.0317869	0.025641
0.921569	0.0297739	0.032392	0.0224177	0.0252031	0.0275027	0.0293682	0.0304983	0.0198849
0.941176	0.0207682	0.0357143	0.0225344	0.0202041	0.0231023	0.0254195	0.0238402	0.0161347
0.960784	0.0215034	0.0315615	0.0170468	0.0183295	0.0162816	0.0133268	0.01439	0.0143032
0.980392	0.0106598	0.0207641	0.0138943	0.00666528	0.0070407	0.00518263	0.0107388	0.00584336
HOLO	Occurrence
FRET efficiency	Lab #3	Lab #7	Lab #14	Lab #1	Lab #8	Lab #11	Lab #2	Lab #4
0	0	0	0.000614515	0.00341686	0.00177104	0.00057544	0.0122571	0.000691954
0.0196078	0.00187183	0.00324149	0.000553063	0.0043931	0.00212525	0.00126597	0.0111281	0.000440335		after reanalysis
0.0392157	0.00154151	0.00324149	0.000368709	0.00325415	0.00205441	0.000920704	0.00895089	0.000943574			mean1	std1	mean2	std2
0.0588235	0.00187183	0.00486224	0.00116758	0.00341686	0.00240861	0.000690528	0.00620918	0.00150972		Lab #3	0.7669	0.2294	0.4492	0.1632
0.0784314	0.0027527	0.00486224	0.0020279	0.00374227	0.00205441	0.00126597	0.00475768	0.00144681		Lab #7	0.8749	0.1808	0.4954	0.196
0.0980392	0.00264259	0.00648298	0.00122903	0.00406769	0.00226693	0.00126597	0.00475768	0.0012581		Lab #14	0.755	0.2411	0.4477	0.131
0.117647	0.00286281	0.00486224	0.00208935	0.00374227	0.00276282	0.00184141	0.00387066	0.00182424		Lab #1	0.769	0.2429	0.4047	0.1575
0.137255	0.0041841	0.00162075	0.00135193	0.00341686	0.00446302	0.00138106	0.00395129	0.00182424		Lab #8	0.8141	0.2157	0.4139	0.1917
0.156863	0.00385378	0.00648298	0.00147484	0.00471852	0.0051006	0.000690528	0.00548343	0.00245329		Lab #11	0.7073	0.2686	0.4291	0.1123
0.176471	0.00484475	0.00324149	0.00319548	0.00569476	0.00637574	0.00161123	0.00516087	0.00390011		Lab #2	0.8001	0.2081	0.4317	0.1567
0.196078	0.00605594	0.00486224	0.00331838	0.00764725	0.00864268	0.0019565	0.00596726	0.00566145		Lab #4	0.7682	0.1786	0.3854	0.1582
0.215686	0.00638626	0.00810373	0.00374854	0.00943703	0.0120431	0.00299229	0.00878961	0.00748569
0.235294	0.00737723	0.00810373	0.00516193	0.0109014	0.0149476	0.00391299	0.00895089	0.00993898		mean1	0.7819	mean2	0.4321
0.254902	0.00913896	0.00648298	0.00559209	0.0190368	0.0181354	0.00425826	0.0105637	0.0146569		std1	0.04911	std2	0.03341
0.27451	0.0103501	0.00972447	0.00878756	0.017247	0.0207566	0.00725055	0.0138698	0.0169214
0.294118	0.0107906	0.00648298	0.00970933	0.0237553	0.024157	0.0077109	0.0189501	0.0215764
0.313725	0.0176173	0.00810373	0.0121059	0.0257078	0.0265656	0.0136955	0.0208048	0.0272378
0.333333	0.016296	0.0178282	0.0175751	0.0356329	0.027274	0.0184141	0.0271752	0.0308234
0.352941	0.0219115	0.0210697	0.0233516	0.0359583	0.033083	0.0219818	0.0340295	0.0291879
0.372549	0.0266461	0.0194489	0.0290051	0.0440937	0.0354916	0.0272759	0.0339489	0.032459
0.392157	0.0339132	0.0226904	0.0369938	0.0426294	0.0373335	0.033951	0.039271	0.032459
0.411765	0.0352345	0.0372771	0.039206	0.0419785	0.0350666	0.0397054	0.0441093	0.0303831
0.431373	0.038758	0.0405186	0.0434462	0.0429548	0.0333664	0.0397054	0.0445125	0.0274895
0.45098	0.0427219	0.0324149	0.0457199	0.040026	0.0316662	0.0430429	0.0452383	0.0239039
0.470588	0.0416208	0.0243112	0.0450439	0.0397006	0.037121	0.0435033	0.0391904	0.0236523
0.490196	0.0376569	0.0340357	0.0424015	0.0318907	0.0339331	0.0348717	0.0428191	0.0232119
0.509804	0.034684	0.0324149	0.0393904	0.033355	0.0295409	0.0302682	0.0320942	0.0201296
0.529412	0.0351244	0.0372771	0.0345972	0.0265213	0.0256447	0.0363678	0.0300782	0.0223942
0.54902	0.0298392	0.0291734	0.0326307	0.0271721	0.0267073	0.0321096	0.0285461	0.0189344
0.568627	0.0328122	0.0356564	0.0296196	0.0224536	0.0247946	0.0301531	0.0257237	0.0219538
0.588235	0.0295089	0.0340357	0.0317704	0.0221282	0.0236611	0.031419	0.0233046	0.0218909
0.607843	0.029619	0.0340357	0.0281448	0.0226163	0.0225985	0.0301531	0.0195146	0.0239039
0.627451	0.0280775	0.0178282	0.0266085	0.0219655	0.0209691	0.0298078	0.0166116	0.0228974
0.647059	0.0291786	0.0210697	0.0267314	0.0214774	0.0209691	0.0306134	0.0186275	0.0271749
0.666667	0.0264259	0.0113452	0.0251951	0.0213147	0.0208274	0.0311889	0.0190307	0.0273637
0.686275	0.0270865	0.0243112	0.0262398	0.0187114	0.0211816	0.0271608	0.0207241	0.0281814
0.705882	0.0271967	0.0291734	0.0245806	0.0185486	0.0212525	0.0307285	0.0199177	0.0302573
0.72549	0.0281876	0.0307942	0.0237817	0.0193622	0.0207566	0.0303832	0.0219337	0.0334025
0.745098	0.0264259	0.0243112	0.0239661	0.0190368	0.0198356	0.0302682	0.0193533	0.0356671
0.764706	0.0242237	0.0275527	0.0271616	0.021152	0.0230944	0.0263552	0.0176599	0.0380575
0.784314	0.0231227	0.0194489	0.0259325	0.0175724	0.0259989	0.0306134	0.0185469	0.0385607
0.803922	0.0241136	0.0145867	0.0258096	0.0222909	0.0233777	0.0271608	0.0206435	0.0388753
0.823529	0.0260956	0.0275527	0.0261783	0.0208266	0.0211816	0.0272759	0.020079	0.0356042
0.843137	0.0216913	0.0307942	0.0253795	0.0206638	0.0216067	0.0253194	0.021208	0.0298169
0.862745	0.02037	0.0372771	0.0202175	0.0154572	0.0227402	0.0238232	0.0191114	0.0273637
0.882353	0.0195992	0.0243112	0.0186813	0.0164335	0.0223151	0.018299	0.0174986	0.0215764
0.901961	0.0171768	0.0259319	0.0184354	0.0162707	0.0181354	0.0168029	0.0164503	0.0200038
0.921569	0.0142039	0.0226904	0.0170835	0.0152945	0.0195523	0.0181839	0.0154826	0.0174247
0.941176	0.0166263	0.0291734	0.0162846	0.0139928	0.0181354	0.0153067	0.0111281	0.0126439
0.960784	0.0121119	0.0194489	0.0127205	0.0104133	0.0150184	0.0108183	0.0126603	0.0101906
0.980392	0.00759745	0.0194489	0.00761998	0.0065083	0.00913857	0.00368282	0.00935408	0.00239039
