# Supplementary material for: Reliability and accuracy of single-molecule FRET studies for characterization of structural dynamics and distances in proteins
Source: Nat Methods. 2023 Mar 27;20(4):523–35. doi: 10.1038/s41592-023-01807-0 (PMC10089922; doi:10.1038/s41592-023-01807-0)
Supplement: Supplementary file 6 — Excel sheet. [file 41592_2023_1807_MOESM6_ESM.xlsx]

## Sheet: Figure 3a-c
Sample	Average count rate [kHz]	Number of bursts	Number of photons per bursts (mode)	Burst duration in ms (mode)	Burst duration FCS (μs)	Photons after green excitation per burst,DX (DX=DD+DA) (mode)
MalE-1 apo	26	2358	120	4.5	481	72
MalE-1 apo	37	1772	77	2.1	1792	60
MalE-1 apo	62	3700	87	2	863	58
MalE-1 apo	65	2390	45	0.85	204	25
MalE-1 apo	68	11940	97	1.5	896	46
MalE-1 apo	68	3562	105	1.4	797	44
MalE-1 apo	80	4271	204	2.8	1547	100
MalE-1 apo	91	1487	110	0.85		54
MalE-2 apo	35	3359	65	2	1836	50
MalE-2 apo	35	3631	145	4		50
MalE-2 apo	45	7120	59	1.7	818	35
MalE-2 apo	55	4785	89	1.5	1365	38
MalE-2 apo	64	9751	72	1.3	805	40
MalE-2 apo	65	8110	100	1.4	705	32
MalE-2 apo	68	3905	55	1.2	178	27
MalE-2 apo	84	2216	95	1		36
MalE-3 apo	31	3036	71	2.3	1784	45
MalE-3 apo	32	4864	120	3.8	584	40
MalE-3 apo	45	2840	68	1.7	1176	32
MalE-3 apo	55	2649	88	1.5	1375	52
MalE-3 apo	61	16540	81	1.7	785	31
MalE-3 apo	62	9232	70	1.3	675	26
MalE-3 apo	84	5703	60	0.8	190	23
MalE-3 apo	88	2819	95	0.7		35
MalE-1 holo	35	1583	125	3.8	676	44
MalE-1 holo	37	2997	67	1.9	1822	51
MalE-1 holo	62	8950	78	1.5	944	46
MalE-1 holo	65	3999	45	0.85	182	27
MalE-1 holo	68	2620	110	1.2		39
MalE-1 holo	69	2337	87	1.4	856	57
MalE-1 holo	78	2548	76	0.81		45
MalE-1 holo	80	5189	235	3.2	1501	113
MalE-2 holo	38	3214	68	2	1824	52
MalE-2 holo	38	893	90	3.4	406	35
MalE-2 holo	45	6521	70	1.6	830	36
MalE-2 holo	55	5512	88	1.5	1468	58
MalE-2 holo	61	8236	72	1.6	810	41
MalE-2 holo	67	4689	85	1.3	670	36
MalE-2 holo	86	4598	68	0.75	186	30
MalE-2 holo	91	1740	100	0.82		45
MalE-3 holo	33	2010	71	2.2	1753	48
MalE-3 holo	45	2368	120	3	676	34
MalE-3 holo	55	4550	103	1.5	1394	41
MalE-3 holo	58	9389	59	1.4	683	31
MalE-3 holo	62	11396	90	1.5	817	37
MalE-3 holo	62	8829	65	1.2	678	27
MalE-3 holo	78	6585	51	0.68	175	17
MalE-3 holo	86	2559	95	0.81		31
U2AF apo	35	1579	25	0.85	1150	14
U2AF apo	40	4502	60	2.4	1212	53
U2AF apo	55	6546	130	1.6	976	80
U2AF apo	60	21356	55	1.1	612	40
U2AF apo	70	9112	136	2.1	807	76
U2AF apo	70	4772	180	2.1	607	90
U2AF apo	98	9550	65	0.8	210	47
U2AF apo	121	2587	55	0.8	739	51
U2AF holo	34	446	20	0.7	560	11
U2AF holo	37	5453	57	2	1319	69
U2AF holo	55	3775	75	1.6	1097	35
U2AF holo	60	16840	63	1.1	654	35
U2AF holo	86	14250	128	1.7	835	47
U2AF holo	97	13043	135	1.4	539	90
U2AF holo	105	5937	75	0.9	235	47
U2AF holo	122	2384	55	0.8	539	49
mean	62.5781	5585.69	87.6562	1.65266	880.321	45.4062
std	22.0769	4231.71	37.7284	0.873853	479.647	19.388
min	26	446	20	0.68	175	11
max	122	21356	235	4.5	1836	113

## Sheet: Figure 3d-e
lab	MalE 29 352 Apo mean E	MalE 29 352 Holo mean E	gamma	beta	alpha	delta				std	MalE 29-352	gamma	dE(Apo)	dE(Holo)	beta
1	0.5	0.674	0.23	2.38	0.03	0.08		MeanE Apo	0.491563	0.0597439		0.23	0.0084375	0.006625	2.38
2	0.52	0.7	0.34	0.5	0.05	0.32		MeanE Holo	0.667375	0.0494164		0.34	0.0284375	0.032625	0.5
3	0.453	0.625	0.51	1.7	0.05	0.07						0.51	0.0385625	0.042375	1.7
4	0.461	0.637	0.31	2.65	0.04	0.06						0.31	0.0305625	0.030375	2.65
5	0.522	0.703	0.34	1.56	0.04	0.14						0.34	0.0304375	0.035625	1.56
6	0.509	0.644	0.54	1.59	0.08	0.12						0.54	0.0174375	0.023375	1.59
7	0.454	0.641	0.63	0.64	0.07	0.12						0.63	0.0375625	0.026375	0.64
8	0.414	0.602	0.48	1.53	0.04	0.11						0.48	0.0775625	0.065375	1.53
9	0.451	0.622	0.47	1.84	0.06	0.1						0.47	0.0405625	0.045375	1.84
10	0.444	0.631	0.31	1.88	0.03	0.11						0.31	0.0475625	0.036375	1.88
11	0.4	0.61	0.32	2.37	0.03	0.07						0.32	0.0915625	0.057375	2.37
12	0.523	0.706	0.25	1.99	0.04	0.07						0.25	0.0314375	0.038625	1.99
13	0.547	0.723	0.34	0.6	0.06	0.32						0.34	0.0554375	0.055625	0.6
14	0.58	0.745	0.23	2	0.04	0.09						0.23	0.0884375	0.077625	2
15	0.621	0.76	0.33	1.42	0.05	0.05						0.33	0.129437	0.092625	1.42
16	0.466	0.655	0.46	1.31	0.05	0.14						0.46	0.0255625	0.012375	1.31
		Mean	0.380625	1.6225	0.0475	0.123125
		STDEV	0.11891	0.632903	0.0143759	0.081545
lab	MalE 87 186 Apo mean E	MalE 87 186 Holo mean E	gamma	beta	alpha	delta				std	MalE 87-186	gamma	dE(Apo)	dE(Holo)	beta
1	0.832	0.724	0.23	2.38	0.03	0.08		MeanE Apo	0.826438	0.0322841		0.23	0.0055625	0.0185625	2.38
2	0.84	0.73	0.34	0.5	0.05	0.32		MeanE Holo	0.705437	0.0472877		0.34	0.0135625	0.0245625	0.5
3	0.794	0.654	0.51	1.7	0.05	0.07						0.51	0.0324375	0.0514375	1.7
4	0.785	0.658	0.31	2.65	0.04	0.06						0.31	0.0414375	0.0474375	2.65
5	0.845	0.724	0.34	1.56	0.04	0.14						0.34	0.0185625	0.0185625	1.56
6	0.82	0.657	0.54	1.59	0.08	0.12						0.54	0.0064375	0.0484375	1.59
7	0.807	0.702	0.63	0.64	0.07	0.12						0.63	0.0194375	0.0034375	0.64
8	0.771	0.627	0.48	1.53	0.04	0.11						0.48	0.0554375	0.0784375	1.53
9	0.82	0.685	0.47	1.84	0.06	0.1						0.47	0.0064375	0.0204375	1.84
10	0.834	0.713	0.31	1.88	0.03	0.11						0.31	0.0075625	0.0075625	1.88
11	0.781	0.644	0.32	2.37	0.03	0.07						0.32	0.0454375	0.0614375	2.37
12	0.849	0.74	0.25	1.99	0.04	0.07						0.25	0.0225625	0.0345625	1.99
13	0.872	0.761	0.34	0.6	0.06	0.32						0.34	0.0455625	0.0555625	0.6
14	0.865	0.765	0.23	2	0.04	0.09						0.23	0.0385625	0.0595625	2
15	0.877	0.787	0.33	1.42	0.05	0.05						0.33	0.0505625	0.0815625	1.42
16	0.831	0.716	0.46	1.31	0.05	0.14						0.46	0.0045625	0.0105625	1.31
lab	MalE 134 186 Apo mean E	MalE 134 186 Holo mean E	gamma	beta	alpha	delta				std	MalE 134-186	gamma	dE(Apo)	dE(Holo)	beta
1	0.908	0.922	0.23	2.38	0.03	0.08		MeanE Apo	0.913	0.0187047		0.23	0.005	0.001875	2.38
2	0.91	0.91	0.34	0.5	0.05	0.32		MeanE Holo	0.920125	0.0214876		0.34	0.003	0.010125	0.5
3	0.904	0.915	0.51	1.7	0.05	0.07						0.51	0.009	0.005125	1.7
4	0.896	0.901	0.31	2.65	0.04	0.06						0.31	0.017	0.019125	2.65
5	0.925	0.912	0.34	1.56	0.04	0.14						0.34	0.012	0.008125	1.56
6	0.9	0.911	0.54	1.59	0.08	0.12						0.54	0.013	0.009125	1.59
7	0.917	0.914	0.63	0.64	0.07	0.12						0.63	0.004	0.006125	0.64
8	0.881	0.89	0.48	1.53	0.04	0.11						0.48	0.032	0.030125	1.53
9	0.911	0.911	0.47	1.84	0.06	0.1						0.47	0.002	0.009125	1.84
10	0.923	0.937	0.31	1.88	0.03	0.11						0.31	0.01	0.016875	1.88
11	0.876	0.887	0.32	2.37	0.03	0.07						0.32	0.037	0.033125	2.37
12	0.921	0.924	0.25	1.99	0.04	0.07						0.25	0.008	0.003875	1.99
13	0.942	0.952	0.34	0.6	0.06	0.32						0.34	0.029	0.031875	0.6
14	0.935	0.97	0.23	2	0.04	0.09						0.23	0.022	0.049875	2
15	0.936	0.936	0.33	1.42	0.05	0.05						0.33	0.023	0.015875	1.42
16	0.923	0.93	0.46	1.31	0.05	0.14						0.46	0.01	0.009875	1.31
					Reanalyzed
lab	U2AF65 Apo mean E	U2AF65 Holo mean E1	U2AF65 Holo mean E2	Apo Reanalyzed	gamma	beta	alpha	delta				std	U2AF	gamma	dE(Apo)	dE(Holo1)	dE(Holo2)	gamma re	dE(Apo) renalazed
1	0.7484	0.7561	0.436	0.7364	0.73	0.72	0.02	0.06		MeanE Apo	0.75435	0.049448		0.59	0.00595	0.03485	0.02445	0.73	0.013025
2	0.7492	0.811	0.4558	0.7567	1.26	0.22	0.04	0.2		MeanE1 Holo	0.79095	0.0532204		1.1	0.00515	0.02005	0.00465	1.26	0.007275
3	0.7086	0.7854	0.5065	0.738	0.98	0.77	0.03	0.06		MeanE2 Holo	0.46045	0.0416081		0.8	0.04575	0.00555	0.04605	0.98	0.011425
4	0.7283	0.7732	0.4143	0.7358	0.98	1.15	0.03	0.08		MeanE Apo Re	0.749425	0.0225094		0.83	0.02605	0.01775	0.04615	0.98	0.013625
7	0.8578	0.8749	0.4954	0.8021	1	1.22	0.03	0.05						1.24	0.10345	0.08395	0.03495	1	0.052675
8	0.795	0.8573	0.5217	0.7415	1.15	0.8	0.03	0.05						0.73	0.04065	0.06635	0.06125	1.15	0.007925
11	0.729	0.7271	0.423	0.7364	0.65	1.21	0.03	0.07						0.64	0.02535	0.06385	0.03745	0.65	0.013025
14	0.7185	0.7426	0.4309	0.7485	0.92	1	0.03	0.05						0.64	0.03585	0.04835	0.02955	0.92	0.000925
					Reported
					gamma	beta	alpha	delta
					0.59	0.78	0.02	0.06
					1.1		0.06	0.23
					0.8	0.64	0.04	0.05
					0.83	1.05	0.03	0.09
					1.24	0.62	0.04	0.06
					0.73	0.91	0.03	0.05
					0.64		0.05	0.02
					0.64		0.05	0.09
