# Supplementary material for: Reliability and accuracy of single-molecule FRET studies for characterization of structural dynamics and distances in proteins
Source: Nat Methods. 2023 Mar 27;20(4):523–35. doi: 10.1038/s41592-023-01807-0 (PMC10089922; doi:10.1038/s41592-023-01807-0)
Supplement: Supplementary file 7 — Excel sheet. [file 41592_2023_1807_MOESM7_ESM.xlsx]

## Sheet: Fig4e
Lab information	Protein						Dynamic shift BVA (binwise)
Lab #	Protein System	Mutant	Condition	Combined Name	Donor Dye	Acceptor Dye	Dynamic shift BVA center bin	Upper bound static	SEM of population
1	MalE	K29C-S352C	apo	MalE K29C-S352C apo	Alexa546	Alexa647	0.00485	0.00127	0.00072
2	MalE	K29C-S352C	apo	MalE K29C-S352C apo	Alexa546	Alexa647	0.00074	0.00318	0.00074
3	MalE	K29C-S352C	apo	MalE K29C-S352C apo	Alexa546	Alexa647	0.01279	0.00352	0.00081
4	MalE	K29C-S352C	apo	MalE K29C-S352C apo	Alexa546	Alexa647	-0.00267	0.00467	0.00086
5	MalE	K29C-S352C	apo	MalE K29C-S352C apo	Alexa546	Alexa647
6	MalE	K29C-S352C	apo	MalE K29C-S352C apo	Alexa546	Alexa647
7	MalE	K29C-S352C	apo	MalE K29C-S352C apo	Alexa546	Alexa647	0.01672	0.00346	0.00084
8	MalE	K29C-S352C	apo	MalE K29C-S352C apo	Alexa546	Alexa647	0.00748	0.00182	0.00042
9	MalE	K29C-S352C	apo	MalE K29C-S352C apo	Alexa546	Alexa647
10	MalE	K29C-S352C	apo	MalE K29C-S352C apo	Alexa546	Alexa647
11	MalE	K29C-S352C	apo	MalE K29C-S352C apo	Alexa546	Alexa647	0.0042	0.00253	0.00062
12	MalE	K29C-S352C	apo	MalE K29C-S352C apo	Alexa546	Alexa647
13	MalE	K29C-S352C	apo	MalE K29C-S352C apo	Alexa546	Alexa647
14	MalE	K29C-S352C	apo	MalE K29C-S352C apo	Alexa546	Alexa647	0.00927	0.002	0.00062
15	MalE	K29C-S352C	apo	MalE K29C-S352C apo	Alexa546	Alexa647
16	MalE	K29C-S352C	apo	MalE K29C-S352C apo	Alexa546	Alexa647
17	MalE	K29C-S352C	apo	MalE K29C-S352C apo	Alexa546	Alexa647
18	MalE	K29C-S352C	apo	MalE K29C-S352C apo	Alexa546	Alexa647
19	MalE	K29C-S352C	apo	MalE K29C-S352C apo	Alexa546	Alexa647
1	MalE	D87C-A186C	apo	MalE D87C-A186C apo	Alexa546	Alexa647	0.00827	0.00373	0.00057
2	MalE	D87C-A186C	apo	MalE D87C-A186C apo	Alexa546	Alexa647	0.00093	0.00307	0.00068
3	MalE	D87C-A186C	apo	MalE D87C-A186C apo	Alexa546	Alexa647	0.014	0.00441	0.00093
4	MalE	D87C-A186C	apo	MalE D87C-A186C apo	Alexa546	Alexa647	-0.00226	0.00645	0.001
5	MalE	D87C-A186C	apo	MalE D87C-A186C apo	Alexa546	Alexa647
6	MalE	D87C-A186C	apo	MalE D87C-A186C apo	Alexa546	Alexa647
7	MalE	D87C-A186C	apo	MalE D87C-A186C apo	Alexa546	Alexa647	0.01672	0.00346	0.00084
8	MalE	D87C-A186C	apo	MalE D87C-A186C apo	Alexa546	Alexa647	0.01026	0.00333	0.0005
9	MalE	D87C-A186C	apo	MalE D87C-A186C apo	Alexa546	Alexa647
10	MalE	D87C-A186C	apo	MalE D87C-A186C apo	Alexa546	Alexa647
11	MalE	D87C-A186C	apo	MalE D87C-A186C apo	Alexa546	Alexa647	0.00803	0.00297	0.00041
12	MalE	D87C-A186C	apo	MalE D87C-A186C apo	Alexa546	Alexa647
13	MalE	D87C-A186C	apo	MalE D87C-A186C apo	Alexa546	Alexa647
14	MalE	D87C-A186C	apo	MalE D87C-A186C apo	Alexa546	Alexa647	0.01046	0.00275	0.00051
15	MalE	D87C-A186C	apo	MalE D87C-A186C apo	Alexa546	Alexa647
16	MalE	D87C-A186C	apo	MalE D87C-A186C apo	Alexa546	Alexa647
17	MalE	D87C-A186C	apo	MalE D87C-A186C apo	Alexa546	Alexa647
18	MalE	D87C-A186C	apo	MalE D87C-A186C apo	Alexa546	Alexa647
19	MalE	D87C-A186C	apo	MalE D87C-A186C apo	Alexa546	Alexa647
1	MalE	A134C-A186C	apo	MalE A134C-A186C apo	Alexa546	Alexa647	0.01266	0.00394	0.00094
2	MalE	A134C-A186C	apo	MalE A134C-A186C apo	Alexa546	Alexa647	-0.00015	0.00287	0.00066
3	MalE	A134C-A186C	apo	MalE A134C-A186C apo	Alexa546	Alexa647	0.00807	0.00328	0.00072
4	MalE	A134C-A186C	apo	MalE A134C-A186C apo	Alexa546	Alexa647	-0.00431	0.00476	0.00104
5	MalE	A134C-A186C	apo	MalE A134C-A186C apo	Alexa546	Alexa647
6	MalE	A134C-A186C	apo	MalE A134C-A186C apo	Alexa546	Alexa647
7	MalE	A134C-A186C	apo	MalE A134C-A186C apo	Alexa546	Alexa647	0.01656	0.00293	0.00079
8	MalE	A134C-A186C	apo	MalE A134C-A186C apo	Alexa546	Alexa647	0.00999	0.0022	0.0004
9	MalE	A134C-A186C	apo	MalE A134C-A186C apo	Alexa546	Alexa647
10	MalE	A134C-A186C	apo	MalE A134C-A186C apo	Alexa546	Alexa647
11	MalE	A134C-A186C	apo	MalE A134C-A186C apo	Alexa546	Alexa647	0.01026	0.00303	0.00056
12	MalE	A134C-A186C	apo	MalE A134C-A186C apo	Alexa546	Alexa647
13	MalE	A134C-A186C	apo	MalE A134C-A186C apo	Alexa546	Alexa647
14	MalE	A134C-A186C	apo	MalE A134C-A186C apo	Alexa546	Alexa647	0.02928	0.00638	0.00161
15	MalE	A134C-A186C	apo	MalE A134C-A186C apo	Alexa546	Alexa647
16	MalE	A134C-A186C	apo	MalE A134C-A186C apo	Alexa546	Alexa647
17	MalE	A134C-A186C	apo	MalE A134C-A186C apo	Alexa546	Alexa647
18	MalE	A134C-A186C	apo	MalE A134C-A186C apo	Alexa546	Alexa647
19	MalE	A134C-A186C	apo	MalE A134C-A186C apo	Alexa546	Alexa647
1	MalE	K29C-S352C	holo	MalE K29C-S352C holo	Alexa546	Alexa647	0.0083	0.00194	0.00043
2	MalE	K29C-S352C	holo	MalE K29C-S352C holo	Alexa546	Alexa647	0.00216	0.00298	0.00047
3	MalE	K29C-S352C	holo	MalE K29C-S352C holo	Alexa546	Alexa647	0.01349	0.00337	0.00057
4	MalE	K29C-S352C	holo	MalE K29C-S352C holo	Alexa546	Alexa647	-0.001	0.00561	0.00096
5	MalE	K29C-S352C	holo	MalE K29C-S352C holo	Alexa546	Alexa647
6	MalE	K29C-S352C	holo	MalE K29C-S352C holo	Alexa546	Alexa647
7	MalE	K29C-S352C	holo	MalE K29C-S352C holo	Alexa546	Alexa647	0.01656	0.00293	0.00079
8	MalE	K29C-S352C	holo	MalE K29C-S352C holo	Alexa546	Alexa647	0.00734	0.00317	0.00035
9	MalE	K29C-S352C	holo	MalE K29C-S352C holo	Alexa546	Alexa647
10	MalE	K29C-S352C	holo	MalE K29C-S352C holo	Alexa546	Alexa647
11	MalE	K29C-S352C	holo	MalE K29C-S352C holo	Alexa546	Alexa647	0.00791	0.00371	0.00069
12	MalE	K29C-S352C	holo	MalE K29C-S352C holo	Alexa546	Alexa647
13	MalE	K29C-S352C	holo	MalE K29C-S352C holo	Alexa546	Alexa647
14	MalE	K29C-S352C	holo	MalE K29C-S352C holo	Alexa546	Alexa647	0.00974	0.00241	0.00038
15	MalE	K29C-S352C	holo	MalE K29C-S352C holo	Alexa546	Alexa647
16	MalE	K29C-S352C	holo	MalE K29C-S352C holo	Alexa546	Alexa647
17	MalE	K29C-S352C	holo	MalE K29C-S352C holo	Alexa546	Alexa647
18	MalE	K29C-S352C	holo	MalE K29C-S352C holo	Alexa546	Alexa647
19	MalE	K29C-S352C	holo	MalE K29C-S352C holo	Alexa546	Alexa647
1	MalE	D87C-A186C	holo	MalE D87C-A186C holo	Alexa546	Alexa647	0.00703	0.00288	0.00049
2	MalE	D87C-A186C	holo	MalE D87C-A186C holo	Alexa546	Alexa647	0.00246	0.00352	0.0005
3	MalE	D87C-A186C	holo	MalE D87C-A186C holo	Alexa546	Alexa647	0.01432	0.00378	0.00062
4	MalE	D87C-A186C	holo	MalE D87C-A186C holo	Alexa546	Alexa647	0.00035	0.00572	0.00085
5	MalE	D87C-A186C	holo	MalE D87C-A186C holo	Alexa546	Alexa647
6	MalE	D87C-A186C	holo	MalE D87C-A186C holo	Alexa546	Alexa647
7	MalE	D87C-A186C	holo	MalE D87C-A186C holo	Alexa546	Alexa647	0.02098	0.00791	0.00127
8	MalE	D87C-A186C	holo	MalE D87C-A186C holo	Alexa546	Alexa647	0.00796	0.00272	0.00032
9	MalE	D87C-A186C	holo	MalE D87C-A186C holo	Alexa546	Alexa647
10	MalE	D87C-A186C	holo	MalE D87C-A186C holo	Alexa546	Alexa647
11	MalE	D87C-A186C	holo	MalE D87C-A186C holo	Alexa546	Alexa647	0.00615	0.0036	0.00057
12	MalE	D87C-A186C	holo	MalE D87C-A186C holo	Alexa546	Alexa647
13	MalE	D87C-A186C	holo	MalE D87C-A186C holo	Alexa546	Alexa647
14	MalE	D87C-A186C	holo	MalE D87C-A186C holo	Alexa546	Alexa647	0.00974	0.00257	0.00038
15	MalE	D87C-A186C	holo	MalE D87C-A186C holo	Alexa546	Alexa647
16	MalE	D87C-A186C	holo	MalE D87C-A186C holo	Alexa546	Alexa647
17	MalE	D87C-A186C	holo	MalE D87C-A186C holo	Alexa546	Alexa647
18	MalE	D87C-A186C	holo	MalE D87C-A186C holo	Alexa546	Alexa647
19	MalE	D87C-A186C	holo	MalE D87C-A186C holo	Alexa546	Alexa647
1	MalE	A134C-A186C	holo	MalE A134C-A186C holo	Alexa546	Alexa647	0.00675	0.00331	0.00071
2	MalE	A134C-A186C	holo	MalE A134C-A186C holo	Alexa546	Alexa647	-0.00361	0.00385	0.0008
3	MalE	A134C-A186C	holo	MalE A134C-A186C holo	Alexa546	Alexa647	0.00873	0.00316	0.00074
4	MalE	A134C-A186C	holo	MalE A134C-A186C holo	Alexa546	Alexa647
5	MalE	A134C-A186C	holo	MalE A134C-A186C holo	Alexa546	Alexa647	-0.00431	0.00476	0.00104
6	MalE	A134C-A186C	holo	MalE A134C-A186C holo	Alexa546	Alexa647
7	MalE	A134C-A186C	holo	MalE A134C-A186C holo	Alexa546	Alexa647	0.00237	0.00274	0.00066
8	MalE	A134C-A186C	holo	MalE A134C-A186C holo	Alexa546	Alexa647	0.00773	0.00231	0.00048
9	MalE	A134C-A186C	holo	MalE A134C-A186C holo	Alexa546	Alexa647
10	MalE	A134C-A186C	holo	MalE A134C-A186C holo	Alexa546	Alexa647
11	MalE	A134C-A186C	holo	MalE A134C-A186C holo	Alexa546	Alexa647	0.00281	0.0028	0.00058
12	MalE	A134C-A186C	holo	MalE A134C-A186C holo	Alexa546	Alexa647
13	MalE	A134C-A186C	holo	MalE A134C-A186C holo	Alexa546	Alexa647
14	MalE	A134C-A186C	holo	MalE A134C-A186C holo	Alexa546	Alexa647	0.01062	0.00301	0.00052
15	MalE	A134C-A186C	holo	MalE A134C-A186C holo	Alexa546	Alexa647
16	MalE	A134C-A186C	holo	MalE A134C-A186C holo	Alexa546	Alexa647
17	MalE	A134C-A186C	holo	MalE A134C-A186C holo	Alexa546	Alexa647
18	MalE	A134C-A186C	holo	MalE A134C-A186C holo	Alexa546	Alexa647
19	MalE	A134C-A186C	holo	MalE A134C-A186C holo	Alexa546	Alexa647
1	U2AF	L187C-G326C	apo	U2AF L187C-G326C apo	Atto532	Atto643	0.02834	0.0047	0.00122
2	U2AF	L187C-G326C	apo	U2AF L187C-G326C apo	Atto532	Atto643	0.02055	0.00316	0.00147
3	U2AF	L187C-G326C	apo	U2AF L187C-G326C apo	Atto532	Atto643	0.02171	0.00474	0.00081
4	U2AF	L187C-G326C	apo	U2AF L187C-G326C apo	Atto532	Atto643	0.0257	0.00295	0.0007
5	U2AF	L187C-G326C	apo	U2AF L187C-G326C apo	Atto532	Atto643
6	U2AF	L187C-G326C	apo	U2AF L187C-G326C apo	Atto532	Atto643
7	U2AF	L187C-G326C	apo	U2AF L187C-G326C apo	Atto532	Atto643
8	U2AF	L187C-G326C	apo	U2AF L187C-G326C apo	Atto532	Atto643	0.02612	0.0027	0.00074
9	U2AF	L187C-G326C	apo	U2AF L187C-G326C apo	Atto532	Atto643
10	U2AF	L187C-G326C	apo	U2AF L187C-G326C apo	Atto532	Atto643		0.00572	0.00104
11	U2AF	L187C-G326C	apo	U2AF L187C-G326C apo	Atto532	Atto643	0.03631
12	U2AF	L187C-G326C	apo	U2AF L187C-G326C apo	Atto532	Atto643
13	U2AF	L187C-G326C	apo	U2AF L187C-G326C apo	Atto532	Atto643
14	U2AF	L187C-G326C	apo	U2AF L187C-G326C apo	Atto532	Atto643	0.02564	0.00412	0.00051
15	U2AF	L187C-G326C	apo	U2AF L187C-G326C apo	Atto532	Atto643
16	U2AF	L187C-G326C	apo	U2AF L187C-G326C apo	Atto532	Atto643
17	U2AF	L187C-G326C	apo	U2AF L187C-G326C apo	Atto532	Atto643
18	U2AF	L187C-G326C	apo	U2AF L187C-G326C apo	Atto532	Atto643
19	U2AF	L187C-G326C	apo	U2AF L187C-G326C apo	Atto532	Atto643
1	U2AF	L187C-G326C	holo	U2AF L187C-G326C holo	Atto532	Atto643	0.01305	0.00338	0.00078
2	U2AF	L187C-G326C	holo	U2AF L187C-G326C holo	Atto532	Atto643	0.01796	0.00304	0.0004
3	U2AF	L187C-G326C	holo	U2AF L187C-G326C holo	Atto532	Atto643	0.02585	0.00325	0.00047
4	U2AF	L187C-G326C	holo	U2AF L187C-G326C holo	Atto532	Atto643	0.01167	0.00315	0.00048
5	U2AF	L187C-G326C	holo	U2AF L187C-G326C holo	Atto532	Atto643
6	U2AF	L187C-G326C	holo	U2AF L187C-G326C holo	Atto532	Atto643
7	U2AF	L187C-G326C	holo	U2AF L187C-G326C holo	Atto532	Atto643
8	U2AF	L187C-G326C	holo	U2AF L187C-G326C holo	Atto532	Atto643	0.0178	0.00338	0.00044
9	U2AF	L187C-G326C	holo	U2AF L187C-G326C holo	Atto532	Atto643
10	U2AF	L187C-G326C	holo	U2AF L187C-G326C holo	Atto532	Atto643
11	U2AF	L187C-G326C	holo	U2AF L187C-G326C holo	Atto532	Atto643	0.01601	0.00249	0.00054
12	U2AF	L187C-G326C	holo	U2AF L187C-G326C holo	Atto532	Atto643
13	U2AF	L187C-G326C	holo	U2AF L187C-G326C holo	Atto532	Atto643
14	U2AF	L187C-G326C	holo	U2AF L187C-G326C holo	Atto532	Atto643	0.01705	0.00255	0.00036
15	U2AF	L187C-G326C	holo	U2AF L187C-G326C holo	Atto532	Atto643
16	U2AF	L187C-G326C	holo	U2AF L187C-G326C holo	Atto532	Atto643
17	U2AF	L187C-G326C	holo	U2AF L187C-G326C holo	Atto532	Atto643
18	U2AF	L187C-G326C	holo	U2AF L187C-G326C holo	Atto532	Atto643
19	U2AF	L187C-G326C	holo	U2AF L187C-G326C holo	Atto532	Atto643
1	U2AF	L187C-G326C	apo(holo)	U2AF L187C-G326C apo(holo)	Atto532	Atto643
2	U2AF	L187C-G326C	apo(holo)	U2AF L187C-G326C apo(holo)	Atto532	Atto643
3	U2AF	L187C-G326C	apo(holo)	U2AF L187C-G326C apo(holo)	Atto532	Atto643
4	U2AF	L187C-G326C	apo(holo)	U2AF L187C-G326C apo(holo)	Atto532	Atto643
5	U2AF	L187C-G326C	apo(holo)	U2AF L187C-G326C apo(holo)	Atto532	Atto643
6	U2AF	L187C-G326C	apo(holo)	U2AF L187C-G326C apo(holo)	Atto532	Atto643
7	U2AF	L187C-G326C	apo(holo)	U2AF L187C-G326C apo(holo)	Atto532	Atto643
8	U2AF	L187C-G326C	apo(holo)	U2AF L187C-G326C apo(holo)	Atto532	Atto643
9	U2AF	L187C-G326C	apo(holo)	U2AF L187C-G326C apo(holo)	Atto532	Atto643
10	U2AF	L187C-G326C	apo(holo)	U2AF L187C-G326C apo(holo)	Atto532	Atto643
11	U2AF	L187C-G326C	apo(holo)	U2AF L187C-G326C apo(holo)	Atto532	Atto643
12	U2AF	L187C-G326C	apo(holo)	U2AF L187C-G326C apo(holo)	Atto532	Atto643
13	U2AF	L187C-G326C	apo(holo)	U2AF L187C-G326C apo(holo)	Atto532	Atto643
14	U2AF	L187C-G326C	apo(holo)	U2AF L187C-G326C apo(holo)	Atto532	Atto643
15	U2AF	L187C-G326C	apo(holo)	U2AF L187C-G326C apo(holo)	Atto532	Atto643
16	U2AF	L187C-G326C	apo(holo)	U2AF L187C-G326C apo(holo)	Atto532	Atto643
17	U2AF	L187C-G326C	apo(holo)	U2AF L187C-G326C apo(holo)	Atto532	Atto643
18	U2AF	L187C-G326C	apo(holo)	U2AF L187C-G326C apo(holo)	Atto532	Atto643
19	U2AF	L187C-G326C	apo(holo)	U2AF L187C-G326C apo(holo)	Atto532	Atto643
1	MalE	K29C-S352C	apo	MalE K29C-S352C apo	Atto532	Atto643	0	0.0011	0.0006
2	MalE	K29C-S352C	apo	MalE K29C-S352C apo	Atto532	Atto643
3	MalE	K29C-S352C	apo	MalE K29C-S352C apo	Atto532	Atto643
4	MalE	K29C-S352C	apo	MalE K29C-S352C apo	Atto532	Atto643
5	MalE	K29C-S352C	apo	MalE K29C-S352C apo	Atto532	Atto643
6	MalE	K29C-S352C	apo	MalE K29C-S352C apo	Atto532	Atto643
7	MalE	K29C-S352C	apo	MalE K29C-S352C apo	Atto532	Atto643
8	MalE	K29C-S352C	apo	MalE K29C-S352C apo	Atto532	Atto643
9	MalE	K29C-S352C	apo	MalE K29C-S352C apo	Atto532	Atto643
10	MalE	K29C-S352C	apo	MalE K29C-S352C apo	Atto532	Atto643
11	MalE	K29C-S352C	apo	MalE K29C-S352C apo	Atto532	Atto643
12	MalE	K29C-S352C	apo	MalE K29C-S352C apo	Atto532	Atto643
13	MalE	K29C-S352C	apo	MalE K29C-S352C apo	Atto532	Atto643
14	MalE	K29C-S352C	apo	MalE K29C-S352C apo	Atto532	Atto643
15	MalE	K29C-S352C	apo	MalE K29C-S352C apo	Atto532	Atto643
16	MalE	K29C-S352C	apo	MalE K29C-S352C apo	Atto532	Atto643
17	MalE	K29C-S352C	apo	MalE K29C-S352C apo	Atto532	Atto643
18	MalE	K29C-S352C	apo	MalE K29C-S352C apo	Atto532	Atto643
19	MalE	K29C-S352C	apo	MalE K29C-S352C apo	Atto532	Atto643
1	MalE	K29C-S352C	holo	MalE K29C-S352C holo	Atto532	Atto643	0.004	0.004	0.0009
2	MalE	K29C-S352C	holo	MalE K29C-S352C holo	Atto532	Atto643
3	MalE	K29C-S352C	holo	MalE K29C-S352C holo	Atto532	Atto643
4	MalE	K29C-S352C	holo	MalE K29C-S352C holo	Atto532	Atto643
5	MalE	K29C-S352C	holo	MalE K29C-S352C holo	Atto532	Atto643
6	MalE	K29C-S352C	holo	MalE K29C-S352C holo	Atto532	Atto643
7	MalE	K29C-S352C	holo	MalE K29C-S352C holo	Atto532	Atto643
8	MalE	K29C-S352C	holo	MalE K29C-S352C holo	Atto532	Atto643
9	MalE	K29C-S352C	holo	MalE K29C-S352C holo	Atto532	Atto643
10	MalE	K29C-S352C	holo	MalE K29C-S352C holo	Atto532	Atto643
11	MalE	K29C-S352C	holo	MalE K29C-S352C holo	Atto532	Atto643
12	MalE	K29C-S352C	holo	MalE K29C-S352C holo	Atto532	Atto643
13	MalE	K29C-S352C	holo	MalE K29C-S352C holo	Atto532	Atto643
14	MalE	K29C-S352C	holo	MalE K29C-S352C holo	Atto532	Atto643
15	MalE	K29C-S352C	holo	MalE K29C-S352C holo	Atto532	Atto643
16	MalE	K29C-S352C	holo	MalE K29C-S352C holo	Atto532	Atto643
17	MalE	K29C-S352C	holo	MalE K29C-S352C holo	Atto532	Atto643
18	MalE	K29C-S352C	holo	MalE K29C-S352C holo	Atto532	Atto643
19	MalE	K29C-S352C	holo	MalE K29C-S352C holo	Atto532	Atto643
1	MalE	K34C-N205C	apo	MalE K34C-N205C apo	Alexa546	Alexa647	0.00221	0.00273	0.00073
2	MalE	K34C-N205C	apo	MalE K34C-N205C apo	Alexa546	Alexa647
1	MalE	K34C-N205C	holo	MalE K34C-N205C holo	Alexa546	Alexa647	0.004	0.00334	0.00064
2	MalE	K34C-N205C	holo	MalE K34C-N205C holo	Alexa546	Alexa647
1	MalE	D36C-N205C	apo	MalE D36C-N205C apo	Alexa546	Alexa647	0.00157	0.00357	0.00094
2	MalE	D36C-N205C	apo	MalE D36C-N205C apo	Alexa546	Alexa647
1	MalE	D36C-N205C	holo	MalE D36C-N205C holo	Alexa546	Alexa647	0.00299	0.00407	0.0006
2	MalE	D36C-N205C	holo	MalE D36C-N205C holo	Alexa546	Alexa647
1	MalE	K34C-N205C	apo	MalE K34C-N205C apo	Atto532	Atto643	0.00073	0.00165	0.0005
2	MalE	K34C-N205C	apo	MalE K34C-N205C apo	Atto532	Atto643
1	MalE	K34C-N205C	holo	MalE K34C-N205C holo	Atto532	Atto643	0.00425	0.00254	0.00069
2	MalE	K34C-N205C	holo	MalE K34C-N205C holo	Atto532	Atto643
1	MalE	D36C-N205C	apo	MalE D36C-N205C apo	Atto532	Atto643	0.00334	0.00207	0.00053
2	MalE	D36C-N205C	apo	MalE D36C-N205C apo	Atto532	Atto643
1	MalE	D36C-N205C	holo	MalE D36C-N205C holo	Atto532	Atto643	0.00907	0.00278	0.00063
2	MalE	D36C-N205C	holo	MalE D36C-N205C holo	Atto532	Atto643

## Sheet: Fig4f
Lab information	Protein						Dynamic shift Etau
Lab #	Protein System	Mutant	Condition	Combined Name	Donor Dye	Acceptor Dye	Dynamic shift Etau	SEM of population
1	MalE	K29C-S352C	apo	MalE K29C-S352C apo	Alexa546	Alexa647	0.074	0.0015
2	MalE	K29C-S352C	apo	MalE K29C-S352C apo	Alexa546	Alexa647	0.082	0.0026
3	MalE	K29C-S352C	apo	MalE K29C-S352C apo	Alexa546	Alexa647	not determined	not determined
4	MalE	K29C-S352C	apo	MalE K29C-S352C apo	Alexa546	Alexa647	0.003	0.0034
5	MalE	K29C-S352C	apo	MalE K29C-S352C apo	Alexa546	Alexa647
6	MalE	K29C-S352C	apo	MalE K29C-S352C apo	Alexa546	Alexa647
7	MalE	K29C-S352C	apo	MalE K29C-S352C apo	Alexa546	Alexa647	not determined	not determined
8	MalE	K29C-S352C	apo	MalE K29C-S352C apo	Alexa546	Alexa647	0.034	0.0012
9	MalE	K29C-S352C	apo	MalE K29C-S352C apo	Alexa546	Alexa647
10	MalE	K29C-S352C	apo	MalE K29C-S352C apo	Alexa546	Alexa647
11	MalE	K29C-S352C	apo	MalE K29C-S352C apo	Alexa546	Alexa647	not determined	not determined
12	MalE	K29C-S352C	apo	MalE K29C-S352C apo	Alexa546	Alexa647
13	MalE	K29C-S352C	apo	MalE K29C-S352C apo	Alexa546	Alexa647
14	MalE	K29C-S352C	apo	MalE K29C-S352C apo	Alexa546	Alexa647	0.088	0.0021
15	MalE	K29C-S352C	apo	MalE K29C-S352C apo	Alexa546	Alexa647
16	MalE	K29C-S352C	apo	MalE K29C-S352C apo	Alexa546	Alexa647
17	MalE	K29C-S352C	apo	MalE K29C-S352C apo	Alexa546	Alexa647
18	MalE	K29C-S352C	apo	MalE K29C-S352C apo	Alexa546	Alexa647
19	MalE	K29C-S352C	apo	MalE K29C-S352C apo	Alexa546	Alexa647
1	MalE	D87C-A186C	apo	MalE D87C-A186C apo	Alexa546	Alexa647	0.023	0.0013
2	MalE	D87C-A186C	apo	MalE D87C-A186C apo	Alexa546	Alexa647	0.009	0.0013
3	MalE	D87C-A186C	apo	MalE D87C-A186C apo	Alexa546	Alexa647	not determined	not determined
4	MalE	D87C-A186C	apo	MalE D87C-A186C apo	Alexa546	Alexa647	0.01	0.0015
5	MalE	D87C-A186C	apo	MalE D87C-A186C apo	Alexa546	Alexa647
6	MalE	D87C-A186C	apo	MalE D87C-A186C apo	Alexa546	Alexa647
7	MalE	D87C-A186C	apo	MalE D87C-A186C apo	Alexa546	Alexa647	not determined	not determined
8	MalE	D87C-A186C	apo	MalE D87C-A186C apo	Alexa546	Alexa647	0.029	0.0012
9	MalE	D87C-A186C	apo	MalE D87C-A186C apo	Alexa546	Alexa647
10	MalE	D87C-A186C	apo	MalE D87C-A186C apo	Alexa546	Alexa647
11	MalE	D87C-A186C	apo	MalE D87C-A186C apo	Alexa546	Alexa647	not determined	not determined
12	MalE	D87C-A186C	apo	MalE D87C-A186C apo	Alexa546	Alexa647
13	MalE	D87C-A186C	apo	MalE D87C-A186C apo	Alexa546	Alexa647
14	MalE	D87C-A186C	apo	MalE D87C-A186C apo	Alexa546	Alexa647	0.042	0.0011
15	MalE	D87C-A186C	apo	MalE D87C-A186C apo	Alexa546	Alexa647
16	MalE	D87C-A186C	apo	MalE D87C-A186C apo	Alexa546	Alexa647
17	MalE	D87C-A186C	apo	MalE D87C-A186C apo	Alexa546	Alexa647
18	MalE	D87C-A186C	apo	MalE D87C-A186C apo	Alexa546	Alexa647
19	MalE	D87C-A186C	apo	MalE D87C-A186C apo	Alexa546	Alexa647
1	MalE	A134C-A186C	apo	MalE A134C-A186C apo	Alexa546	Alexa647	0.031	0.0017
2	MalE	A134C-A186C	apo	MalE A134C-A186C apo	Alexa546	Alexa647	0.002	0.0012
3	MalE	A134C-A186C	apo	MalE A134C-A186C apo	Alexa546	Alexa647	not determined	not determined
4	MalE	A134C-A186C	apo	MalE A134C-A186C apo	Alexa546	Alexa647	0.004	0.0012
5	MalE	A134C-A186C	apo	MalE A134C-A186C apo	Alexa546	Alexa647
6	MalE	A134C-A186C	apo	MalE A134C-A186C apo	Alexa546	Alexa647
7	MalE	A134C-A186C	apo	MalE A134C-A186C apo	Alexa546	Alexa647	not determined	not determined
8	MalE	A134C-A186C	apo	MalE A134C-A186C apo	Alexa546	Alexa647	0.044	0.001
9	MalE	A134C-A186C	apo	MalE A134C-A186C apo	Alexa546	Alexa647
10	MalE	A134C-A186C	apo	MalE A134C-A186C apo	Alexa546	Alexa647
11	MalE	A134C-A186C	apo	MalE A134C-A186C apo	Alexa546	Alexa647	not determined	not determined
12	MalE	A134C-A186C	apo	MalE A134C-A186C apo	Alexa546	Alexa647
13	MalE	A134C-A186C	apo	MalE A134C-A186C apo	Alexa546	Alexa647
14	MalE	A134C-A186C	apo	MalE A134C-A186C apo	Alexa546	Alexa647	0.043	0.0025
15	MalE	A134C-A186C	apo	MalE A134C-A186C apo	Alexa546	Alexa647
16	MalE	A134C-A186C	apo	MalE A134C-A186C apo	Alexa546	Alexa647
17	MalE	A134C-A186C	apo	MalE A134C-A186C apo	Alexa546	Alexa647
18	MalE	A134C-A186C	apo	MalE A134C-A186C apo	Alexa546	Alexa647
19	MalE	A134C-A186C	apo	MalE A134C-A186C apo	Alexa546	Alexa647
1	MalE	K29C-S352C	holo	MalE K29C-S352C holo	Alexa546	Alexa647	0.069	0.0012
2	MalE	K29C-S352C	holo	MalE K29C-S352C holo	Alexa546	Alexa647	0.06	0.0018
3	MalE	K29C-S352C	holo	MalE K29C-S352C holo	Alexa546	Alexa647	not determined	not determined
4	MalE	K29C-S352C	holo	MalE K29C-S352C holo	Alexa546	Alexa647	0.004	0.002
5	MalE	K29C-S352C	holo	MalE K29C-S352C holo	Alexa546	Alexa647
6	MalE	K29C-S352C	holo	MalE K29C-S352C holo	Alexa546	Alexa647
7	MalE	K29C-S352C	holo	MalE K29C-S352C holo	Alexa546	Alexa647	not determined	not determined
8	MalE	K29C-S352C	holo	MalE K29C-S352C holo	Alexa546	Alexa647	0.031	0.0012
9	MalE	K29C-S352C	holo	MalE K29C-S352C holo	Alexa546	Alexa647
10	MalE	K29C-S352C	holo	MalE K29C-S352C holo	Alexa546	Alexa647
11	MalE	K29C-S352C	holo	MalE K29C-S352C holo	Alexa546	Alexa647	not determined	not determined
12	MalE	K29C-S352C	holo	MalE K29C-S352C holo	Alexa546	Alexa647
13	MalE	K29C-S352C	holo	MalE K29C-S352C holo	Alexa546	Alexa647
14	MalE	K29C-S352C	holo	MalE K29C-S352C holo	Alexa546	Alexa647	0.068	0.0022
15	MalE	K29C-S352C	holo	MalE K29C-S352C holo	Alexa546	Alexa647
16	MalE	K29C-S352C	holo	MalE K29C-S352C holo	Alexa546	Alexa647
17	MalE	K29C-S352C	holo	MalE K29C-S352C holo	Alexa546	Alexa647
18	MalE	K29C-S352C	holo	MalE K29C-S352C holo	Alexa546	Alexa647
19	MalE	K29C-S352C	holo	MalE K29C-S352C holo	Alexa546	Alexa647
1	MalE	D87C-A186C	holo	MalE D87C-A186C holo	Alexa546	Alexa647	0.027	0.0014
2	MalE	D87C-A186C	holo	MalE D87C-A186C holo	Alexa546	Alexa647	0.024	0.0016
3	MalE	D87C-A186C	holo	MalE D87C-A186C holo	Alexa546	Alexa647	not determined	not determined
4	MalE	D87C-A186C	holo	MalE D87C-A186C holo	Alexa546	Alexa647	0.015	0.0017
5	MalE	D87C-A186C	holo	MalE D87C-A186C holo	Alexa546	Alexa647
6	MalE	D87C-A186C	holo	MalE D87C-A186C holo	Alexa546	Alexa647
7	MalE	D87C-A186C	holo	MalE D87C-A186C holo	Alexa546	Alexa647	not determined	not determined
8	MalE	D87C-A186C	holo	MalE D87C-A186C holo	Alexa546	Alexa647	0.011	0.0013
9	MalE	D87C-A186C	holo	MalE D87C-A186C holo	Alexa546	Alexa647
10	MalE	D87C-A186C	holo	MalE D87C-A186C holo	Alexa546	Alexa647
11	MalE	D87C-A186C	holo	MalE D87C-A186C holo	Alexa546	Alexa647	not determined	not determined
12	MalE	D87C-A186C	holo	MalE D87C-A186C holo	Alexa546	Alexa647
13	MalE	D87C-A186C	holo	MalE D87C-A186C holo	Alexa546	Alexa647
14	MalE	D87C-A186C	holo	MalE D87C-A186C holo	Alexa546	Alexa647	0.05	0.0012
15	MalE	D87C-A186C	holo	MalE D87C-A186C holo	Alexa546	Alexa647
16	MalE	D87C-A186C	holo	MalE D87C-A186C holo	Alexa546	Alexa647
17	MalE	D87C-A186C	holo	MalE D87C-A186C holo	Alexa546	Alexa647
18	MalE	D87C-A186C	holo	MalE D87C-A186C holo	Alexa546	Alexa647
19	MalE	D87C-A186C	holo	MalE D87C-A186C holo	Alexa546	Alexa647
1	MalE	A134C-A186C	holo	MalE A134C-A186C holo	Alexa546	Alexa647	0.019	0.001
2	MalE	A134C-A186C	holo	MalE A134C-A186C holo	Alexa546	Alexa647	0.006	0.0014
3	MalE	A134C-A186C	holo	MalE A134C-A186C holo	Alexa546	Alexa647	not determined	not determined
4	MalE	A134C-A186C	holo	MalE A134C-A186C holo	Alexa546	Alexa647	0.035	0.001
5	MalE	A134C-A186C	holo	MalE A134C-A186C holo	Alexa546	Alexa647
6	MalE	A134C-A186C	holo	MalE A134C-A186C holo	Alexa546	Alexa647
7	MalE	A134C-A186C	holo	MalE A134C-A186C holo	Alexa546	Alexa647	not determined	not determined
8	MalE	A134C-A186C	holo	MalE A134C-A186C holo	Alexa546	Alexa647	0.027	0.001
9	MalE	A134C-A186C	holo	MalE A134C-A186C holo	Alexa546	Alexa647
10	MalE	A134C-A186C	holo	MalE A134C-A186C holo	Alexa546	Alexa647
11	MalE	A134C-A186C	holo	MalE A134C-A186C holo	Alexa546	Alexa647	not determined	not determined
12	MalE	A134C-A186C	holo	MalE A134C-A186C holo	Alexa546	Alexa647
13	MalE	A134C-A186C	holo	MalE A134C-A186C holo	Alexa546	Alexa647
14	MalE	A134C-A186C	holo	MalE A134C-A186C holo	Alexa546	Alexa647	0.046	0.001
15	MalE	A134C-A186C	holo	MalE A134C-A186C holo	Alexa546	Alexa647
16	MalE	A134C-A186C	holo	MalE A134C-A186C holo	Alexa546	Alexa647
17	MalE	A134C-A186C	holo	MalE A134C-A186C holo	Alexa546	Alexa647
18	MalE	A134C-A186C	holo	MalE A134C-A186C holo	Alexa546	Alexa647
19	MalE	A134C-A186C	holo	MalE A134C-A186C holo	Alexa546	Alexa647
1	U2AF	L187C-G326C	apo	U2AF L187C-G326C apo	Atto532	Atto643	0.167	0.0025
2	U2AF	L187C-G326C	apo	U2AF L187C-G326C apo	Atto532	Atto643	0.134	0.0032
3	U2AF	L187C-G326C	apo	U2AF L187C-G326C apo	Atto532	Atto643	0.097	0.0038
4	U2AF	L187C-G326C	apo	U2AF L187C-G326C apo	Atto532	Atto643	0.122	0.0018
5	U2AF	L187C-G326C	apo	U2AF L187C-G326C apo	Atto532	Atto643
6	U2AF	L187C-G326C	apo	U2AF L187C-G326C apo	Atto532	Atto643
7	U2AF	L187C-G326C	apo	U2AF L187C-G326C apo	Atto532	Atto643	not determined	not determined
8	U2AF	L187C-G326C	apo	U2AF L187C-G326C apo	Atto532	Atto643	0.141	0.0022
9	U2AF	L187C-G326C	apo	U2AF L187C-G326C apo	Atto532	Atto643
10	U2AF	L187C-G326C	apo	U2AF L187C-G326C apo	Atto532	Atto643
11	U2AF	L187C-G326C	apo	U2AF L187C-G326C apo	Atto532	Atto643	not determined	not determined
12	U2AF	L187C-G326C	apo	U2AF L187C-G326C apo	Atto532	Atto643
13	U2AF	L187C-G326C	apo	U2AF L187C-G326C apo	Atto532	Atto643
14	U2AF	L187C-G326C	apo	U2AF L187C-G326C apo	Atto532	Atto643	0.159	0.0014
15	U2AF	L187C-G326C	apo	U2AF L187C-G326C apo	Atto532	Atto643
16	U2AF	L187C-G326C	apo	U2AF L187C-G326C apo	Atto532	Atto643
17	U2AF	L187C-G326C	apo	U2AF L187C-G326C apo	Atto532	Atto643
18	U2AF	L187C-G326C	apo	U2AF L187C-G326C apo	Atto532	Atto643
19	U2AF	L187C-G326C	apo	U2AF L187C-G326C apo	Atto532	Atto643
1	U2AF	L187C-G326C	holo	U2AF L187C-G326C holo	Atto532	Atto643	0.022	0.0031
2	U2AF	L187C-G326C	holo	U2AF L187C-G326C holo	Atto532	Atto643	0.008	0.002
3	U2AF	L187C-G326C	holo	U2AF L187C-G326C holo	Atto532	Atto643	0.019	0.0016
4	U2AF	L187C-G326C	holo	U2AF L187C-G326C holo	Atto532	Atto643	0.035	0.0017
5	U2AF	L187C-G326C	holo	U2AF L187C-G326C holo	Atto532	Atto643
6	U2AF	L187C-G326C	holo	U2AF L187C-G326C holo	Atto532	Atto643
7	U2AF	L187C-G326C	holo	U2AF L187C-G326C holo	Atto532	Atto643	not determined	not determined
8	U2AF	L187C-G326C	holo	U2AF L187C-G326C holo	Atto532	Atto643	0.012	0.0015
9	U2AF	L187C-G326C	holo	U2AF L187C-G326C holo	Atto532	Atto643
10	U2AF	L187C-G326C	holo	U2AF L187C-G326C holo	Atto532	Atto643
11	U2AF	L187C-G326C	holo	U2AF L187C-G326C holo	Atto532	Atto643	not determined	not determined
12	U2AF	L187C-G326C	holo	U2AF L187C-G326C holo	Atto532	Atto643
13	U2AF	L187C-G326C	holo	U2AF L187C-G326C holo	Atto532	Atto643
14	U2AF	L187C-G326C	holo	U2AF L187C-G326C holo	Atto532	Atto643	0.029	0.0012
15	U2AF	L187C-G326C	holo	U2AF L187C-G326C holo	Atto532	Atto643
16	U2AF	L187C-G326C	holo	U2AF L187C-G326C holo	Atto532	Atto643
17	U2AF	L187C-G326C	holo	U2AF L187C-G326C holo	Atto532	Atto643
18	U2AF	L187C-G326C	holo	U2AF L187C-G326C holo	Atto532	Atto643
19	U2AF	L187C-G326C	holo	U2AF L187C-G326C holo	Atto532	Atto643
1	U2AF	L187C-G326C	apo(holo)	U2AF L187C-G326C apo(holo)	Atto532	Atto643
2	U2AF	L187C-G326C	apo(holo)	U2AF L187C-G326C apo(holo)	Atto532	Atto643
3	U2AF	L187C-G326C	apo(holo)	U2AF L187C-G326C apo(holo)	Atto532	Atto643
4	U2AF	L187C-G326C	apo(holo)	U2AF L187C-G326C apo(holo)	Atto532	Atto643
5	U2AF	L187C-G326C	apo(holo)	U2AF L187C-G326C apo(holo)	Atto532	Atto643
6	U2AF	L187C-G326C	apo(holo)	U2AF L187C-G326C apo(holo)	Atto532	Atto643
7	U2AF	L187C-G326C	apo(holo)	U2AF L187C-G326C apo(holo)	Atto532	Atto643
8	U2AF	L187C-G326C	apo(holo)	U2AF L187C-G326C apo(holo)	Atto532	Atto643
9	U2AF	L187C-G326C	apo(holo)	U2AF L187C-G326C apo(holo)	Atto532	Atto643
10	U2AF	L187C-G326C	apo(holo)	U2AF L187C-G326C apo(holo)	Atto532	Atto643
11	U2AF	L187C-G326C	apo(holo)	U2AF L187C-G326C apo(holo)	Atto532	Atto643
12	U2AF	L187C-G326C	apo(holo)	U2AF L187C-G326C apo(holo)	Atto532	Atto643
13	U2AF	L187C-G326C	apo(holo)	U2AF L187C-G326C apo(holo)	Atto532	Atto643
14	U2AF	L187C-G326C	apo(holo)	U2AF L187C-G326C apo(holo)	Atto532	Atto643
15	U2AF	L187C-G326C	apo(holo)	U2AF L187C-G326C apo(holo)	Atto532	Atto643
16	U2AF	L187C-G326C	apo(holo)	U2AF L187C-G326C apo(holo)	Atto532	Atto643
17	U2AF	L187C-G326C	apo(holo)	U2AF L187C-G326C apo(holo)	Atto532	Atto643
18	U2AF	L187C-G326C	apo(holo)	U2AF L187C-G326C apo(holo)	Atto532	Atto643
19	U2AF	L187C-G326C	apo(holo)	U2AF L187C-G326C apo(holo)	Atto532	Atto643
1	MalE	K29C-S352C	apo	MalE K29C-S352C apo	Atto532	Atto643	0.021	0.0017
2	MalE	K29C-S352C	apo	MalE K29C-S352C apo	Atto532	Atto643
3	MalE	K29C-S352C	apo	MalE K29C-S352C apo	Atto532	Atto643
4	MalE	K29C-S352C	apo	MalE K29C-S352C apo	Atto532	Atto643
5	MalE	K29C-S352C	apo	MalE K29C-S352C apo	Atto532	Atto643
6	MalE	K29C-S352C	apo	MalE K29C-S352C apo	Atto532	Atto643
7	MalE	K29C-S352C	apo	MalE K29C-S352C apo	Atto532	Atto643
8	MalE	K29C-S352C	apo	MalE K29C-S352C apo	Atto532	Atto643
9	MalE	K29C-S352C	apo	MalE K29C-S352C apo	Atto532	Atto643
10	MalE	K29C-S352C	apo	MalE K29C-S352C apo	Atto532	Atto643
11	MalE	K29C-S352C	apo	MalE K29C-S352C apo	Atto532	Atto643
12	MalE	K29C-S352C	apo	MalE K29C-S352C apo	Atto532	Atto643
13	MalE	K29C-S352C	apo	MalE K29C-S352C apo	Atto532	Atto643
14	MalE	K29C-S352C	apo	MalE K29C-S352C apo	Atto532	Atto643
15	MalE	K29C-S352C	apo	MalE K29C-S352C apo	Atto532	Atto643
16	MalE	K29C-S352C	apo	MalE K29C-S352C apo	Atto532	Atto643
17	MalE	K29C-S352C	apo	MalE K29C-S352C apo	Atto532	Atto643
18	MalE	K29C-S352C	apo	MalE K29C-S352C apo	Atto532	Atto643
19	MalE	K29C-S352C	apo	MalE K29C-S352C apo	Atto532	Atto643
1	MalE	K29C-S352C	holo	MalE K29C-S352C holo	Atto532	Atto643	0.02	0.0023
2	MalE	K29C-S352C	holo	MalE K29C-S352C holo	Atto532	Atto643
3	MalE	K29C-S352C	holo	MalE K29C-S352C holo	Atto532	Atto643
4	MalE	K29C-S352C	holo	MalE K29C-S352C holo	Atto532	Atto643
5	MalE	K29C-S352C	holo	MalE K29C-S352C holo	Atto532	Atto643
6	MalE	K29C-S352C	holo	MalE K29C-S352C holo	Atto532	Atto643
7	MalE	K29C-S352C	holo	MalE K29C-S352C holo	Atto532	Atto643
8	MalE	K29C-S352C	holo	MalE K29C-S352C holo	Atto532	Atto643
9	MalE	K29C-S352C	holo	MalE K29C-S352C holo	Atto532	Atto643
10	MalE	K29C-S352C	holo	MalE K29C-S352C holo	Atto532	Atto643
11	MalE	K29C-S352C	holo	MalE K29C-S352C holo	Atto532	Atto643
12	MalE	K29C-S352C	holo	MalE K29C-S352C holo	Atto532	Atto643
13	MalE	K29C-S352C	holo	MalE K29C-S352C holo	Atto532	Atto643
14	MalE	K29C-S352C	holo	MalE K29C-S352C holo	Atto532	Atto643
15	MalE	K29C-S352C	holo	MalE K29C-S352C holo	Atto532	Atto643
16	MalE	K29C-S352C	holo	MalE K29C-S352C holo	Atto532	Atto643
17	MalE	K29C-S352C	holo	MalE K29C-S352C holo	Atto532	Atto643
18	MalE	K29C-S352C	holo	MalE K29C-S352C holo	Atto532	Atto643
19	MalE	K29C-S352C	holo	MalE K29C-S352C holo	Atto532	Atto643
1	MalE	K34C-N205C	apo	MalE K34C-N205C apo	Alexa546	Alexa647	0.02495	0.00247
2	MalE	K34C-N205C	apo	MalE K34C-N205C apo	Alexa546	Alexa647
1	MalE	K34C-N205C	holo	MalE K34C-N205C holo	Alexa546	Alexa647	0.0547	0.00162
2	MalE	K34C-N205C	holo	MalE K34C-N205C holo	Alexa546	Alexa647
1	MalE	D36C-N205C	apo	MalE D36C-N205C apo	Alexa546	Alexa647	0.04156	0.00256
2	MalE	D36C-N205C	apo	MalE D36C-N205C apo	Alexa546	Alexa647
1	MalE	D36C-N205C	holo	MalE D36C-N205C holo	Alexa546	Alexa647	0.03621	0.00145
2	MalE	D36C-N205C	holo	MalE D36C-N205C holo	Alexa546	Alexa647
1	MalE	K34C-N205C	apo	MalE K34C-N205C apo	Atto532	Atto643	0.00325	0.00123
2	MalE	K34C-N205C	apo	MalE K34C-N205C apo	Atto532	Atto643
1	MalE	K34C-N205C	holo	MalE K34C-N205C holo	Atto532	Atto643	0.00709	0.00186
2	MalE	K34C-N205C	holo	MalE K34C-N205C holo	Atto532	Atto643
1	MalE	D36C-N205C	apo	MalE D36C-N205C apo	Atto532	Atto643	0.01371	0.00142
2	MalE	D36C-N205C	apo	MalE D36C-N205C apo	Atto532	Atto643
1	MalE	D36C-N205C	holo	MalE D36C-N205C holo	Atto532	Atto643	0.03243	0.00138
2	MalE	D36C-N205C	holo	MalE D36C-N205C holo	Atto532	Atto643
