# Supplementary material for: Reliability and accuracy of single-molecule FRET studies for characterization of structural dynamics and distances in proteins
Source: Nat Methods. 2023 Mar 27;20(4):523–35. doi: 10.1038/s41592-023-01807-0 (PMC10089922; doi:10.1038/s41592-023-01807-0)
Supplement: Supplementary file 8 — Excel sheet. [file 41592_2023_1807_MOESM8_ESM.xlsx]

## Sheet: Figure5b
Alexa546												Alexa647
MalE-K29C APO					MalE- S352C APO							MalE-K29C APO					MalE- S352C APO
time [ns]	r(t) raw data	time [ns]	r(t) fit		time [ns]	r(t) raw data	time [ns]	r(t) fit				time [ns]	r(t) raw data	time [ns]	r(t) fit		time [ns]	r(t) raw data	time [ns]	r(t) fit
0	0.21739	0	0.05976		0	0.17241	0	0.06114				0	0.13158	0	0.05775		0	-0.02632	0	0.07907
0.016	0.375	0.016	0.05976		0.016	0.36842	0.016	0.06114				0.016	0.30769	0.016	0.05775		0.016	0.09091	0.016	0.07907
0.032	0.08696	0.032	0.05976		0.032	0.25	0.032	0.06114				0.032	0.30769	0.032	0.05775		0.032	0	0.032	0.07907
0.048	0.28	0.048	0.05976		0.048	0.08696	0.048	0.06115				0.048	-0.14894	0.048	0.05775		0.048	-0.11429	0.048	0.07907
0.064	0	0.064	0.05976		0.064	0.28571	0.064	0.06115				0.064	0.35714	0.064	0.05775		0.064	0	0.064	0.07907
0.08	-0.03846	0.08	0.05976		0.08	0.35714	0.08	0.06115				0.08	-0.05882	0.08	0.05775		0.08	-0.08	0.08	0.07907
0.096	0.16	0.096	0.05976		0.096	0.2	0.096	0.06116				0.096	-0.125	0.096	0.05775		0.096	0.15625	0.096	0.07907
0.112	0.21053	0.112	0.05976		0.112	0.09091	0.112	0.06116				0.112	0.07692	0.112	0.05775		0.112	-0.1087	0.112	0.07907
0.128	-0.25	0.128	0.05976		0.128	0.25	0.128	0.06116				0.128	0.09091	0.128	0.05775		0.128	0.03571	0.128	0.07907
0.144	-0.1	0.144	0.05976		0.144	-0.13793	0.144	0.06116				0.144	0.09091	0.144	0.05775		0.144	0.17647	0.144	0.07907
0.16	-0.04348	0.16	0.05975		0.16	0.04	0.16	0.06117				0.16	0.0625	0.16	0.05775		0.16	-0.2439	0.16	0.07907
0.176	0.0625	0.176	0.05975		0.176	0.30769	0.176	0.06117				0.176	0.05714	0.176	0.05775		0.176	0.04	0.176	0.07907
0.192	-0.28571	0.192	0.05975		0.192	0.04545	0.192	0.06117				0.192	0	0.192	0.05775		0.192	0.1	0.192	0.07907
0.208	-0.09091	0.208	0.05975		0.208	0.12903	0.208	0.06118				0.208	-0.10526	0.208	0.05775		0.208	0.07692	0.208	0.07907
0.224	0.025	0.224	0.05975		0.224	-0.11111	0.224	0.06118				0.224	0	0.224	0.05775		0.224	-0.13514	0.224	0.07907
0.24	0.21053	0.24	0.05975		0.24	0.30769	0.24	0.06118				0.24	0.11765	0.24	0.05775		0.24	0.10811	0.24	0.07907
0.256	0.0625	0.256	0.05975		0.256	0.7	0.256	0.06118				0.256	0.06897	0.256	0.05775		0.256	-0.07692	0.256	0.07907
0.272	0	0.272	0.05975		0.272	-0.14286	0.272	0.06119				0.272	0.07692	0.272	0.05775		0.272	-0.02439	0.272	0.07907
0.288	0.2	0.288	0.05975		0.288	-0.07143	0.288	0.06119				0.288	0.25	0.288	0.05775		0.288	0	0.288	0.07907
0.304	-0.2	0.304	0.05975		0.304	-0.03846	0.304	0.06119				0.304	0	0.304	0.05775		0.304	0.04878	0.304	0.07907
0.32	-0.13793	0.32	0.05975		0.32	-0.14286	0.32	0.0612				0.32	0.1	0.32	0.05775		0.32	-0.03636	0.32	0.07907
0.336	0.29412	0.336	0.05975		0.336	0.25	0.336	0.0612				0.336	0.25	0.336	0.05775		0.336	0.05263	0.336	0.07907
0.352	0.04	0.352	0.05974		0.352	0.03571	0.352	0.0612				0.352	0.07692	0.352	0.05775		0.352	0.17241	0.352	0.07907
0.368	-0.2	0.368	0.05974		0.368	0.28571	0.368	0.0612				0.368	0.34783	0.368	0.05775		0.368	-0.09091	0.368	0.07907
0.384	-0.04348	0.384	0.05974		0.384	-0.125	0.384	0.06121				0.384	0.12903	0.384	0.05775		0.384	0.14286	0.384	0.07907
0.4	0.5	0.4	0.05974		0.4	-0.22222	0.4	0.06121				0.4	0.2	0.4	0.05775		0.4	-0.05	0.4	0.07907
0.416	0.14286	0.416	0.05974		0.416	-0.16129	0.416	0.06121				0.416	-0.27273	0.416	0.05775		0.416	0.06897	0.416	0.07907
0.432	0	0.432	0.05974		0.432	0.2	0.432	0.06121				0.432	0	0.432	0.05775		0.432	0.0625	0.432	0.07907
0.448	-0.11628	0.448	0.05974		0.448	0	0.448	0.06122				0.448	0.125	0.448	0.05775		0.448	0	0.448	0.07907
0.464	0.05263	0.464	0.05974		0.464	0	0.464	0.06122				0.464	0.19231	0.464	0.05775		0.464	0.4	0.464	0.07907
0.48	-0.22222	0.48	0.05974		0.48	-0.125	0.48	0.06122				0.48	0.14286	0.48	0.05775		0.48	0.18182	0.48	0.07907
0.496	-0.04348	0.496	0.05974		0.496	0.21739	0.496	0.06123				0.496	-0.05405	0.496	0.05775		0.496	0.1	0.496	0.07907
0.512	0.25	0.512	0.05974		0.512	-0.13793	0.512	0.06123				0.512	-0.09756	0.512	0.05775		0.512	0.21739	0.512	0.07907
0.528	-0.25	0.528	0.05974		0.528	-0.16667	0.528	0.06123				0.528	0.25	0.528	0.05775		0.528	-0.18182	0.528	0.07907
0.544	0.21053	0.544	0.05974		0.544	0.04545	0.544	0.06123				0.544	0.18182	0.544	0.05775		0.544	-0.07143	0.544	0.07907
0.56	-0.24138	0.56	0.05973		0.56	0.15625	0.56	0.06124				0.56	-0.25	0.56	0.05775		0.56	0.37931	0.56	0.07907
0.576	0.25	0.576	0.05973		0.576	0.125	0.576	0.06124				0.576	-0.03125	0.576	0.05775		0.576	0	0.576	0.07907
0.592	0.1	0.592	0.05973		0.592	0.14286	0.592	0.06124				0.592	0.125	0.592	0.05775		0.592	0.04878	0.592	0.07907
0.608	0	0.608	0.05973		0.608	0.16667	0.608	0.06124				0.608	-0.16129	0.608	0.05775		0.608	0.02326	0.608	0.07907
0.624	0.25	0.624	0.05973		0.624	0.18182	0.624	0.06125				0.624	0.06897	0.624	0.05775		0.624	0.25	0.624	0.07907
0.64	0.14286	0.64	0.05973		0.64	0	0.64	0.06125				0.64	0.09091	0.64	0.05775		0.64	-0.14286	0.64	0.07907
0.656	0.57143	0.656	0.05973		0.656	-0.05882	0.656	0.06125				0.656	-0.05	0.656	0.05775		0.656	0.23256	0.656	0.07907
0.672	0.16667	0.672	0.05973		0.672	0.06897	0.672	0.06125				0.672	0.22581	0.672	0.05775		0.672	-0.14286	0.672	0.07907
0.688	0.22222	0.688	0.05973		0.688	-0.07143	0.688	0.06126				0.688	0.09302	0.688	0.05775		0.688	0.04255	0.688	0.07907
0.704	0.21053	0.704	0.05973		0.704	0.04545	0.704	0.06126				0.704	0.02941	0.704	0.05775		0.704	-0.07692	0.704	0.07907
0.72	-0.16667	0.72	0.05973		0.72	0	0.72	0.06126				0.72	-0.09091	0.72	0.05775		0.72	0	0.72	0.07907
0.736	0.33333	0.736	0.05973		0.736	-0.14286	0.736	0.06126				0.736	0.16	0.736	0.05775		0.736	0.15385	0.736	0.07907
0.752	-0.23529	0.752	0.05973		0.752	-0.25	0.752	0.06127				0.752	-0.27273	0.752	0.05775		0.752	0.3	0.752	0.07907
0.768	0.07692	0.768	0.05973		0.768	0.25	0.768	0.06127				0.768	0	0.768	0.05775		0.768	-0.27273	0.768	0.07907
0.784	0.14286	0.784	0.05971		0.784	-0.03846	0.784	0.06127				0.784	0.36364	0.784	0.05775		0.784	0.14286	0.784	0.07907
0.8	0.1	0.8	0.05971		0.8	-0.28571	0.8	0.06128				0.8	0.18182	0.8	0.05775		0.8	0.27273	0.8	0.07907
0.816	0.0625	0.816	0.05979		0.816	0.11111	0.816	0.06122				0.816	0.33333	0.816	0.05775		0.816	0.44737	0.816	0.07907
0.832	0.11111	0.832	0.06076		0.832	-0.09091	0.832	0.06122				0.832	-0.1087	0.832	0.05775		0.832	0.36364	0.832	0.07907
0.848	-0.04348	0.848	0.06358		0.848	0.11765	0.848	0.06111				0.848	-0.06667	0.848	0.05775		0.848	0.18919	0.848	0.07907
0.864	0.08696	0.864	0.06869		0.864	0.07692	0.864	0.06326				0.864	0.30769	0.864	0.05775		0.864	0.22222	0.864	0.07907
0.88	-0.11111	0.88	0.07861		0.88	0.14286	0.88	0.0672				0.88	0.08333	0.88	0.05775		0.88	-0.04082	0.88	0.07907
0.896	0.1	0.896	0.09345		0.896	0.07692	0.896	0.07404				0.896	0.22222	0.896	0.05775		0.896	0.22857	0.896	0.07907
0.912	0.22222	0.912	0.11271		0.912	0	0.912	0.08885				0.912	0.14286	0.912	0.05775		0.912	0.08696	0.912	0.07907
0.928	0.33333	0.928	0.14003		0.928	-0.07692	0.928	0.10466				0.928	0.5	0.928	0.05775		0.928	-0.02439	0.928	0.07907
0.944	0	0.944	0.17132		0.944	0	0.944	0.12586				0.944	-0.06452	0.944	0.05775		0.944	0.08333	0.944	0.07907
0.96	0.14286	0.96	0.20012		0.96	-0.14	0.96	0.15769				0.96	0.1	0.96	0.05775		0.96	0.11111	0.96	0.07907
0.976	0.42308	0.976	0.22619		0.976	0.14286	0.976	0.18493				0.976	-0.03846	0.976	0.05775		0.976	0.22581	0.976	0.07907
0.992	0.1875	0.992	0.24807		0.992	0.1875	0.992	0.2094				0.992	-0.15385	0.992	0.05775		0.992	0.0625	0.992	0.07907
1.008	0.25	1.008	0.26509		1.008	0.3617	1.008	0.23123				1.008	0.14286	1.008	0.05775		1.008	0	1.008	0.07907
1.024	0.31959	1.024	0.27936		1.024	0.30137	1.024	0.24749				1.024	0.25	1.024	0.05775		1.024	0.22222	1.024	0.07813
1.04	0.3271	1.04	0.2913		1.04	0.15152	1.04	0.26045				1.04	-0.06452	1.04	0.05726		1.04	0.21053	1.04	0.08037
1.056	0.29032	1.056	0.30004		1.056	0.2381	1.056	0.27369				1.056	-0.125	1.056	0.06046		1.056	-0.02128	1.056	0.08425
1.072	0.29412	1.072	0.30768		1.072	0.27778	1.072	0.28243				1.072	0	1.072	0.06603		1.072	0.26667	1.072	0.09186
1.088	0.36897	1.088	0.31423		1.088	0.35065	1.088	0.29015				1.088	-0.02128	1.088	0.07628		1.088	0.375	1.088	0.10462
1.104	0.32361	1.104	0.3192		1.104	0.35843	1.104	0.29782				1.104	0.175	1.104	0.09238		1.104	0.25	1.104	0.12083
1.12	0.39348	1.12	0.32361		1.12	0.30345	1.12	0.30324				1.12	0.09302	1.12	0.11256		1.12	0.27586	1.12	0.14059
1.136	0.38729	1.136	0.32765		1.136	0.31988	1.136	0.30795				1.136	0.1	1.136	0.1367		1.136	0.10345	1.136	0.16238
1.152	0.36716	1.152	0.33122		1.152	0.38065	1.152	0.31272				1.152	-0.06154	1.152	0.16306		1.152	0.25843	1.152	0.18543
1.168	0.37245	1.168	0.33452		1.168	0.36114	1.168	0.31656				1.168	0.17021	1.168	0.19033		1.168	0.23585	1.168	0.21378
1.184	0.3361	1.184	0.33708		1.184	0.38805	1.184	0.32078				1.184	0.14286	1.184	0.22056		1.184	0.3271	1.184	0.23067
1.2	0.36327	1.2	0.33968		1.2	0.33698	1.2	0.3235				1.2	0.25478	1.2	0.23962		1.2	0.30052	1.2	0.25202
1.216	0.37419	1.216	0.34206		1.216	0.34169	1.216	0.32657				1.216	0.20909	1.216	0.26089		1.216	0.29134	1.216	0.26273
1.232	0.3511	1.232	0.34425		1.232	0.37704	1.232	0.32925				1.232	0.24111	1.232	0.27222		1.232	0.28483	1.232	0.27406
1.248	0.34534	1.248	0.34605		1.248	0.34039	1.248	0.33193				1.248	0.33248	1.248	0.28325		1.248	0.2668	1.248	0.28435
1.264	0.38743	1.264	0.34773		1.264	0.40034	1.264	0.33396				1.264	0.34809	1.264	0.29268		1.264	0.28019	1.264	0.29051
1.28	0.36846	1.28	0.34934		1.28	0.36554	1.28	0.3358				1.28	0.26423	1.28	0.2983		1.28	0.31183	1.28	0.29561
1.296	0.3502	1.296	0.35079		1.296	0.3737	1.296	0.33766				1.296	0.33301	1.296	0.30279		1.296	0.3819	1.296	0.30067
1.312	0.36519	1.312	0.35213		1.312	0.36105	1.312	0.33923				1.312	0.35492	1.312	0.30701		1.312	0.36104	1.312	0.3051
1.328	0.3646	1.328	0.35328		1.328	0.35411	1.328	0.34074				1.328	0.29685	1.328	0.31054		1.328	0.3114	1.328	0.30904
1.344	0.36026	1.344	0.3543		1.344	0.37334	1.344	0.34199				1.344	0.33213	1.344	0.31354		1.344	0.32955	1.344	0.3127
1.36	0.37143	1.36	0.35528		1.36	0.35168	1.36	0.34303				1.36	0.3359	1.36	0.31622		1.36	0.33832	1.36	0.31591
1.376	0.36724	1.376	0.3562		1.376	0.36477	1.376	0.34403				1.376	0.35129	1.376	0.31846		1.376	0.32469	1.376	0.31822
1.392	0.3784	1.392	0.357		1.392	0.35284	1.392	0.34494				1.392	0.3257	1.392	0.31993		1.392	0.33321	1.392	0.32085
1.408	0.36387	1.408	0.35769		1.408	0.34111	1.408	0.34578				1.408	0.33775	1.408	0.32162		1.408	0.31843	1.408	0.32419
1.424	0.35818	1.424	0.3584		1.424	0.36322	1.424	0.34634				1.424	0.32325	1.424	0.32382		1.424	0.34126	1.424	0.32547
1.44	0.36937	1.44	0.35894		1.44	0.36558	1.44	0.34705				1.44	0.34112	1.44	0.32434		1.44	0.3323	1.44	0.32771
1.456	0.36971	1.456	0.35943		1.456	0.35968	1.456	0.3475				1.456	0.33036	1.456	0.32562		1.456	0.33861	1.456	0.32977
1.472	0.36561	1.472	0.3599		1.472	0.35286	1.472	0.34784				1.472	0.3452	1.472	0.32671		1.472	0.33719	1.472	0.33184
1.488	0.37722	1.488	0.36027		1.488	0.36281	1.488	0.34822				1.488	0.32514	1.488	0.32778		1.488	0.3375	1.488	0.33374
1.504	0.36895	1.504	0.36066		1.504	0.35078	1.504	0.34842				1.504	0.34213	1.504	0.32866		1.504	0.34092	1.504	0.33506
1.52	0.37447	1.52	0.36097		1.52	0.34601	1.52	0.34867				1.52	0.34348	1.52	0.32906		1.52	0.34874	1.52	0.33642
1.536	0.37087	1.536	0.36123		1.536	0.3664	1.536	0.34882				1.536	0.33602	1.536	0.32947		1.536	0.34664	1.536	0.33784
1.552	0.37419	1.552	0.36145		1.552	0.34661	1.552	0.34889				1.552	0.33654	1.552	0.3299		1.552	0.34201	1.552	0.3395
1.568	0.37054	1.568	0.36161		1.568	0.35016	1.568	0.34894				1.568	0.3349	1.568	0.33048		1.568	0.35317	1.568	0.34023
1.584	0.35878	1.584	0.36177		1.584	0.35778	1.584	0.34888				1.584	0.33353	1.584	0.33028		1.584	0.34102	1.584	0.34124
1.6	0.37237	1.6	0.36191		1.6	0.36724	1.6	0.34882				1.6	0.33653	1.6	0.3303		1.6	0.34762	1.6	0.3422
1.616	0.35829	1.616	0.36201		1.616	0.35586	1.616	0.34876				1.616	0.342	1.616	0.33026		1.616	0.34402	1.616	0.34294
1.632	0.37093	1.632	0.36208		1.632	0.35543	1.632	0.34864				1.632	0.33059	1.632	0.33		1.632	0.34319	1.632	0.34362
1.648	0.37148	1.648	0.36213		1.648	0.3486	1.648	0.34848				1.648	0.3348	1.648	0.32967		1.648	0.3427	1.648	0.34422
1.664	0.36696	1.664	0.36212		1.664	0.34618	1.664	0.34833				1.664	0.33836	1.664	0.32926		1.664	0.34514	1.664	0.34454
1.68	0.36155	1.68	0.36215		1.68	0.34572	1.68	0.34805				1.68	0.33086	1.68	0.3286		1.68	0.34526	1.68	0.34492
1.696	0.36502	1.696	0.36215		1.696	0.35006	1.696	0.34783				1.696	0.32486	1.696	0.32799		1.696	0.34573	1.696	0.34524
1.712	0.36788	1.712	0.3621		1.712	0.3508	1.712	0.34761				1.712	0.33101	1.712	0.3273		1.712	0.3451	1.712	0.34542
1.728	0.35827	1.728	0.36207		1.728	0.36059	1.728	0.34729				1.728	0.32976	1.728	0.32647		1.728	0.34499	1.728	0.34562
1.744	0.37148	1.744	0.36201		1.744	0.34938	1.744	0.34702				1.744	0.32754	1.744	0.32565		1.744	0.3491	1.744	0.34561
1.76	0.3631	1.76	0.36191		1.76	0.34962	1.76	0.34673				1.76	0.3244	1.76	0.32465		1.76	0.35224	1.76	0.34558
1.776	0.36491	1.776	0.36184		1.776	0.34514	1.776	0.34634				1.776	0.3217	1.776	0.32361		1.776	0.3439	1.776	0.34552
1.792	0.3691	1.792	0.36173		1.792	0.34169	1.792	0.34604				1.792	0.32445	1.792	0.32255		1.792	0.34586	1.792	0.34542
1.808	0.37337	1.808	0.36163		1.808	0.34855	1.808	0.34565				1.808	0.32145	1.808	0.32144		1.808	0.34795	1.808	0.34506
1.824	0.36509	1.824	0.36148		1.824	0.34552	1.824	0.34532				1.824	0.31898	1.824	0.32011		1.824	0.35015	1.824	0.34494
1.84	0.36438	1.84	0.36138		1.84	0.35169	1.84	0.34487				1.84	0.31991	1.84	0.31899		1.84	0.34559	1.84	0.34458
1.856	0.35342	1.856	0.36123		1.856	0.35077	1.856	0.34454				1.856	0.32049	1.856	0.31764		1.856	0.34451	1.856	0.34427
1.872	0.36868	1.872	0.36109		1.872	0.34108	1.872	0.34412				1.872	0.31716	1.872	0.31635		1.872	0.34509	1.872	0.3439
1.888	0.36794	1.888	0.36093		1.888	0.34342	1.888	0.34373				1.888	0.31546	1.888	0.31501		1.888	0.33997	1.888	0.34349
1.904	0.36512	1.904	0.36079		1.904	0.34359	1.904	0.34329				1.904	0.31138	1.904	0.31362		1.904	0.34385	1.904	0.34304
1.92	0.36099	1.92	0.36061		1.92	0.34217	1.92	0.3429				1.92	0.31498	1.92	0.31221		1.92	0.34443	1.92	0.34251
1.936	0.36109	1.936	0.36042		1.936	0.34155	1.936	0.34247				1.936	0.31171	1.936	0.31074		1.936	0.34495	1.936	0.34209
1.952	0.36045	1.952	0.36023		1.952	0.34316	1.952	0.342				1.952	0.30873	1.952	0.30936		1.952	0.34441	1.952	0.34155
1.968	0.37054	1.968	0.36004		1.968	0.34073	1.968	0.34155				1.968	0.30707	1.968	0.30788		1.968	0.34008	1.968	0.34103
1.984	0.35537	1.984	0.35984		1.984	0.34363	1.984	0.34109				1.984	0.30247	1.984	0.30642		1.984	0.34023	1.984	0.34051
2	0.35976	2	0.35964		2	0.3426	2	0.34063				2	0.30493	2	0.30497		2	0.33901	2	0.3399
2.016	0.36364	2.016	0.35943		2.016	0.33775	2.016	0.34016				2.016	0.3047	2.016	0.30345		2.016	0.33718	2.016	0.33928
2.032	0.36686	2.032	0.3592		2.032	0.34195	2.032	0.33971				2.032	0.3014	2.032	0.30193		2.032	0.33761	2.032	0.33872
2.048	0.36471	2.048	0.35899		2.048	0.33489	2.048	0.3392				2.048	0.29729	2.048	0.30047		2.048	0.34046	2.048	0.33811
2.064	0.35509	2.064	0.35875		2.064	0.33536	2.064	0.33873				2.064	0.29898	2.064	0.29896		2.064	0.34191	2.064	0.33755
2.08	0.35878	2.08	0.35851		2.08	0.33177	2.08	0.33824				2.08	0.29361	2.08	0.29751		2.08	0.33929	2.08	0.33687
2.096	0.36364	2.096	0.35828		2.096	0.33635	2.096	0.33772				2.096	0.29163	2.096	0.29595		2.096	0.3357	2.096	0.33626
2.112	0.35196	2.112	0.35805		2.112	0.33891	2.112	0.33724				2.112	0.29296	2.112	0.29446		2.112	0.33245	2.112	0.3356
2.128	0.35359	2.128	0.3578		2.128	0.33764	2.128	0.33675				2.128	0.29413	2.128	0.29295		2.128	0.33404	2.128	0.33497
2.144	0.35326	2.144	0.35754		2.144	0.33435	2.144	0.33624				2.144	0.2925	2.144	0.29146		2.144	0.33508	2.144	0.33433
2.16	0.36182	2.16	0.35729		2.16	0.33499	2.16	0.33572				2.16	0.29016	2.16	0.28997		2.16	0.33004	2.16	0.33365
2.176	0.35907	2.176	0.35704		2.176	0.33518	2.176	0.33521				2.176	0.28416	2.176	0.28845		2.176	0.33098	2.176	0.333
2.192	0.35035	2.192	0.35678		2.192	0.33165	2.192	0.33471				2.192	0.28789	2.192	0.28697		2.192	0.33173	2.192	0.33231
2.208	0.35563	2.208	0.3565		2.208	0.33395	2.208	0.3342				2.208	0.28676	2.208	0.28546		2.208	0.33361	2.208	0.33165
2.224	0.35714	2.224	0.35624		2.224	0.33362	2.224	0.33365				2.224	0.2849	2.224	0.28399		2.224	0.32845	2.224	0.33099
2.24	0.3564	2.24	0.35595		2.24	0.332	2.24	0.33314				2.24	0.2803	2.24	0.28252		2.24	0.33146	2.24	0.33033
2.256	0.35897	2.256	0.35568		2.256	0.33914	2.256	0.33259				2.256	0.28097	2.256	0.28105		2.256	0.32804	2.256	0.32963
2.272	0.35245	2.272	0.35539		2.272	0.3319	2.272	0.33208				2.272	0.27819	2.272	0.27956		2.272	0.32883	2.272	0.32899
2.288	0.35859	2.288	0.35512		2.288	0.33169	2.288	0.33152				2.288	0.27724	2.288	0.27813		2.288	0.32807	2.288	0.32828
2.304	0.35	2.304	0.35483		2.304	0.32736	2.304	0.33101				2.304	0.27575	2.304	0.27664		2.304	0.32729	2.304	0.32764
2.32	0.35067	2.32	0.35454		2.32	0.32462	2.32	0.33047				2.32	0.27483	2.32	0.27521		2.32	0.32508	2.32	0.32695
2.336	0.35255	2.336	0.35425		2.336	0.32867	2.336	0.32993				2.336	0.27248	2.336	0.27375		2.336	0.32576	2.336	0.32624
2.352	0.35294	2.352	0.35395		2.352	0.32808	2.352	0.32939				2.352	0.27151	2.352	0.27228		2.352	0.32321	2.352	0.32558
2.368	0.35332	2.368	0.35366		2.368	0.32665	2.368	0.32884				2.368	0.2669	2.368	0.27086		2.368	0.32702	2.368	0.32487
2.384	0.354	2.384	0.35336		2.384	0.325	2.384	0.3283				2.384	0.26856	2.384	0.26939		2.384	0.32304	2.384	0.32419
2.4	0.35437	2.4	0.35306		2.4	0.32736	2.4	0.32776				2.4	0.26991	2.4	0.26796		2.4	0.32131	2.4	0.3235
2.416	0.35161	2.416	0.35275		2.416	0.32254	2.416	0.32721				2.416	0.26938	2.416	0.26654		2.416	0.32092	2.416	0.32282
2.432	0.35032	2.432	0.35244		2.432	0.32499	2.432	0.32667				2.432	0.26312	2.432	0.26511		2.432	0.32031	2.432	0.32213
2.448	0.35238	2.448	0.35213		2.448	0.32245	2.448	0.3261				2.448	0.26488	2.448	0.26369		2.448	0.32094	2.448	0.32142
2.464	0.3537	2.464	0.35181		2.464	0.32306	2.464	0.32556				2.464	0.26166	2.464	0.26226		2.464	0.32187	2.464	0.32071
2.48	0.35612	2.48	0.35151		2.48	0.32164	2.48	0.32499				2.48	0.26035	2.48	0.26084		2.48	0.32012	2.48	0.32006
2.496	0.34968	2.496	0.35118		2.496	0.324	2.496	0.32446				2.496	0.25838	2.496	0.25948		2.496	0.31664	2.496	0.31937
2.512	0.34906	2.512	0.35087		2.512	0.32558	2.512	0.32389				2.512	0.25632	2.512	0.25808		2.512	0.31791	2.512	0.31866
2.528	0.34477	2.528	0.35055		2.528	0.32116	2.528	0.32335				2.528	0.25586	2.528	0.25668		2.528	0.31683	2.528	0.31798
2.544	0.34906	2.544	0.35023		2.544	0.31781	2.544	0.32279				2.544	0.25291	2.544	0.2553		2.544	0.31702	2.544	0.31728
2.56	0.34579	2.56	0.34991		2.56	0.3253	2.56	0.32223				2.56	0.25005	2.56	0.25391		2.56	0.31612	2.56	0.31659
2.576	0.34056	2.576	0.34958		2.576	0.32123	2.576	0.32169				2.576	0.25066	2.576	0.25254		2.576	0.31818	2.576	0.31593
2.592	0.35248	2.592	0.34926		2.592	0.31604	2.592	0.32113				2.592	0.25186	2.592	0.2512		2.592	0.31725	2.592	0.31523
2.608	0.35085	2.608	0.34893		2.608	0.31995	2.608	0.32058				2.608	0.25035	2.608	0.24983		2.608	0.31345	2.608	0.31453
2.624	0.3379	2.624	0.34861		2.624	0.3254	2.624	0.32001				2.624	0.24715	2.624	0.24846		2.624	0.31219	2.624	0.31386
2.64	0.35023	2.64	0.34827		2.64	0.31999	2.64	0.31948				2.64	0.24775	2.64	0.24712		2.64	0.3139	2.64	0.31317
2.656	0.35085	2.656	0.34794		2.656	0.32224	2.656	0.31892				2.656	0.24685	2.656	0.24577		2.656	0.31276	2.656	0.31248
2.672	0.34604	2.672	0.34761		2.672	0.3142	2.672	0.31836				2.672	0.24006	2.672	0.24443		2.672	0.31005	2.672	0.31181
2.688	0.34862	2.688	0.34727		2.688	0.3143	2.688	0.31782				2.688	0.24124	2.688	0.2431		2.688	0.30843	2.688	0.31111
2.704	0.34462	2.704	0.34694		2.704	0.31412	2.704	0.31725				2.704	0.24254	2.704	0.24177		2.704	0.30953	2.704	0.31042
2.72	0.33844	2.72	0.34662		2.72	0.31636	2.72	0.3167				2.72	0.23962	2.72	0.24044		2.72	0.31042	2.72	0.30974
2.736	0.33689	2.736	0.34628		2.736	0.31996	2.736	0.31617				2.736	0.2369	2.736	0.23913		2.736	0.30818	2.736	0.30906
2.752	0.34763	2.752	0.34594		2.752	0.31134	2.752	0.31561				2.752	0.23861	2.752	0.23782		2.752	0.30796	2.752	0.30837
2.768	0.33689	2.768	0.3456		2.768	0.31134	2.768	0.31506				2.768	0.23377	2.768	0.23652		2.768	0.30713	2.768	0.30769
2.784	0.34303	2.784	0.34526		2.784	0.31068	2.784	0.31451				2.784	0.23797	2.784	0.23523		2.784	0.30702	2.784	0.30705
2.8	0.34504	2.8	0.34492		2.8	0.31541	2.8	0.31396				2.8	0.23382	2.8	0.23398		2.8	0.30834	2.8	0.30635
2.816	0.34046	2.816	0.34459		2.816	0.31018	2.816	0.3134				2.816	0.23474	2.816	0.23268		2.816	0.30356	2.816	0.30569
2.832	0.34604	2.832	0.34424		2.832	0.31054	2.832	0.31287				2.832	0.23293	2.832	0.23142		2.832	0.3044	2.832	0.305
2.848	0.33945	2.848	0.34391		2.848	0.31375	2.848	0.31231				2.848	0.22901	2.848	0.23015		2.848	0.30018	2.848	0.30433
2.864	0.34446	2.864	0.34357		2.864	0.31041	2.864	0.31177				2.864	0.22797	2.864	0.2289		2.864	0.30512	2.864	0.30367
2.88	0.3379	2.88	0.34322		2.88	0.31062	2.88	0.31124				2.88	0.22649	2.88	0.22766		2.88	0.30082	2.88	0.30301
2.896	0.34202	2.896	0.34288		2.896	0.31125	2.896	0.31068				2.896	0.22805	2.896	0.22644		2.896	0.30426	2.896	0.30235
2.912	0.34247	2.912	0.34254		2.912	0.31202	2.912	0.31014				2.912	0.22586	2.912	0.22521		2.912	0.29966	2.912	0.3017
2.928	0.33844	2.928	0.34219		2.928	0.30789	2.928	0.3096				2.928	0.22629	2.928	0.22401		2.928	0.30277	2.928	0.30105
2.944	0.33689	2.944	0.34186		2.944	0.30896	2.944	0.30906				2.944	0.2259	2.944	0.22281		2.944	0.30032	2.944	0.30041
2.96	0.34303	2.96	0.34151		2.96	0.3071	2.96	0.30853				2.96	0.22209	2.96	0.22162		2.96	0.30272	2.96	0.29975
2.976	0.34	2.976	0.34117		2.976	0.30956	2.976	0.30799				2.976	0.22449	2.976	0.22043		2.976	0.29873	2.976	0.2991
2.992	0.33742	2.992	0.34083		2.992	0.3111	2.992	0.30746				2.992	0.22203	2.992	0.21925		2.992	0.30135	2.992	0.29847
3.008	0.33538	3.008	0.34048		3.008	0.31122	3.008	0.30693				3.008	0.22095	3.008	0.21809		3.008	0.29985	3.008	0.29783
3.024	0.33384	3.024	0.34014		3.024	0.3065	3.024	0.30639				3.024	0.21719	3.024	0.21693		3.024	0.29663	3.024	0.29719
3.04	0.33077	3.04	0.3398		3.04	0.30811	3.04	0.30587				3.04	0.21454	3.04	0.21578		3.04	0.29788	3.04	0.29657
3.056	0.33641	3.056	0.33946		3.056	0.30959	3.056	0.30534				3.056	0.21451	3.056	0.21465		3.056	0.29543	3.056	0.29594
3.072	0.33436	3.072	0.33912		3.072	0.30591	3.072	0.30482				3.072	0.21528	3.072	0.21352		3.072	0.29927	3.072	0.29532
3.088	0.33641	3.088	0.33878		3.088	0.30407	3.088	0.30429				3.088	0.2125	3.088	0.2124		3.088	0.29382	3.088	0.29468
3.104	0.34215	3.104	0.33844		3.104	0.30343	3.104	0.30377				3.104	0.21195	3.104	0.21127		3.104	0.29411	3.104	0.29406
3.12	0.33748	3.12	0.33809		3.12	0.30445	3.12	0.30325				3.12	0.21313	3.12	0.21017		3.12	0.29531	3.12	0.29345
3.136	0.34259	3.136	0.33775		3.136	0.30376	3.136	0.30273				3.136	0.21298	3.136	0.20909		3.136	0.2944	3.136	0.29285
3.152	0.3323	3.152	0.33741		3.152	0.30264	3.152	0.30221				3.152	0.20672	3.152	0.20802		3.152	0.29025	3.152	0.29223
3.168	0.33488	3.168	0.33708		3.168	0.30229	3.168	0.3017				3.168	0.20617	3.168	0.20694		3.168	0.29121	3.168	0.29164
3.184	0.34009	3.184	0.33673		3.184	0.29995	3.184	0.30119				3.184	0.20413	3.184	0.2059		3.184	0.2918	3.184	0.29104
3.2	0.34009	3.2	0.33639		3.2	0.30032	3.2	0.30067				3.2	0.20614	3.2	0.20485		3.2	0.29334	3.2	0.29045
3.216	0.33386	3.216	0.33605		3.216	0.29595	3.216	0.30017				3.216	0.20676	3.216	0.20382		3.216	0.28815	3.216	0.28985
3.232	0.33229	3.232	0.33572		3.232	0.29696	3.232	0.29966				3.232	0.2042	3.232	0.20278		3.232	0.28843	3.232	0.28927
3.248	0.33595	3.248	0.33538		3.248	0.30572	3.248	0.29915				3.248	0.20301	3.248	0.20177		3.248	0.28874	3.248	0.28869
3.264	0.33491	3.264	0.33504		3.264	0.29405	3.264	0.29866				3.264	0.20133	3.264	0.20076		3.264	0.28741	3.264	0.2881
3.28	0.32605	3.28	0.33471		3.28	0.29491	3.28	0.29815				3.28	0.20235	3.28	0.19976		3.28	0.287	3.28	0.28754
3.296	0.33175	3.296	0.33437		3.296	0.29871	3.296	0.29766				3.296	0.20038	3.296	0.19878		3.296	0.28532	3.296	0.28697
3.312	0.33333	3.312	0.33404		3.312	0.29932	3.312	0.29716				3.312	0.19862	3.312	0.19781		3.312	0.28605	3.312	0.28639
3.328	0.34135	3.328	0.33371		3.328	0.29974	3.328	0.29666				3.328	0.1989	3.328	0.19683		3.328	0.28607	3.328	0.28584
3.344	0.33014	3.344	0.33337		3.344	0.29711	3.344	0.29618				3.344	0.20064	3.344	0.19588		3.344	0.28656	3.344	0.28528
3.36	0.32488	3.36	0.33304		3.36	0.29135	3.36	0.29569				3.36	0.19856	3.36	0.19494		3.36	0.28563	3.36	0.28471
3.376	0.33654	3.376	0.33271		3.376	0.29658	3.376	0.2952				3.376	0.1953	3.376	0.194		3.376	0.2835	3.376	0.28416
3.392	0.33014	3.392	0.33238		3.392	0.29468	3.392	0.29472				3.392	0.19428	3.392	0.19308		3.392	0.28242	3.392	0.28363
3.408	0.33227	3.408	0.33205		3.408	0.2963	3.408	0.29424				3.408	0.19272	3.408	0.19219		3.408	0.28449	3.408	0.2831
3.424	0.3232	3.424	0.33172		3.424	0.29206	3.424	0.29375				3.424	0.19089	3.424	0.1913		3.424	0.27965	3.424	0.28256
3.44	0.33441	3.44	0.33139		3.44	0.28967	3.44	0.29327				3.44	0.19218	3.44	0.1904		3.44	0.28023	3.44	0.28202
3.456	0.32692	3.456	0.33106		3.456	0.29328	3.456	0.29279				3.456	0.19261	3.456	0.18953		3.456	0.28131	3.456	0.2815
3.472	0.3355	3.472	0.33073		3.472	0.2969	3.472	0.29233				3.472	0.18946	3.472	0.18866		3.472	0.28133	3.472	0.28099
3.488	0.32742	3.488	0.3304		3.488	0.29083	3.488	0.29185				3.488	0.18784	3.488	0.18783		3.488	0.28252	3.488	0.28048
3.504	0.33498	3.504	0.33008		3.504	0.29237	3.504	0.29138				3.504	0.19104	3.504	0.18698		3.504	0.27984	3.504	0.27997
3.52	0.32242	3.52	0.32976		3.52	0.28684	3.52	0.29091				3.52	0.18991	3.52	0.18614		3.52	0.28096	3.52	0.27946
3.536	0.32947	3.536	0.32943		3.536	0.29296	3.536	0.29045				3.536	0.18579	3.536	0.18531		3.536	0.28264	3.536	0.27894
3.552	0.33333	3.552	0.32911		3.552	0.291	3.552	0.28999				3.552	0.18686	3.552	0.18449		3.552	0.28203	3.552	0.27845
3.568	0.32612	3.568	0.32879		3.568	0.29241	3.568	0.28952				3.568	0.18504	3.568	0.18369		3.568	0.28108	3.568	0.27796
3.584	0.32113	3.584	0.32847		3.584	0.28976	3.584	0.28906				3.584	0.18597	3.584	0.1829		3.584	0.27585	3.584	0.27745
3.6	0.33389	3.6	0.32815		3.6	0.28509	3.6	0.28861				3.6	0.17572	3.6	0.1821		3.6	0.27844	3.6	0.27697
3.616	0.32776	3.616	0.32783		3.616	0.28701	3.616	0.28815				3.616	0.1824	3.616	0.18133		3.616	0.27562	3.616	0.27648
3.632	0.33111	3.632	0.32751		3.632	0.28815	3.632	0.2877				3.632	0.1827	3.632	0.18055		3.632	0.27931	3.632	0.276
3.648	0.32828	3.648	0.3272		3.648	0.28703	3.648	0.28725				3.648	0.18349	3.648	0.17979		3.648	0.27685	3.648	0.27553
3.664	0.32612	3.664	0.32688		3.664	0.28952	3.664	0.2868				3.664	0.17849	3.664	0.17905		3.664	0.27795	3.664	0.27506
3.68	0.32888	3.68	0.32656		3.68	0.29296	3.68	0.28635				3.68	0.17888	3.68	0.17831		3.68	0.27411	3.68	0.27459
3.696	0.32387	3.696	0.32625		3.696	0.2902	3.696	0.28591				3.696	0.18027	3.696	0.17759		3.696	0.27107	3.696	0.27413
3.712	0.32881	3.712	0.32594		3.712	0.2815	3.712	0.28547				3.712	0.17988	3.712	0.17688		3.712	0.2774	3.712	0.27368
3.728	0.32143	3.728	0.32562		3.728	0.28689	3.728	0.28503				3.728	0.18006	3.728	0.17618		3.728	0.27657	3.728	0.27323
3.744	0.31911	3.744	0.32531		3.744	0.28332	3.744	0.28459				3.744	0.17997	3.744	0.17549		3.744	0.27421	3.744	0.27279
3.76	0.32027	3.76	0.32501		3.76	0.28326	3.76	0.28415				3.76	0.17457	3.76	0.17481		3.76	0.27449	3.76	0.27234
3.776	0.32143	3.776	0.3247		3.776	0.28707	3.776	0.28372				3.776	0.17716	3.776	0.17413		3.776	0.26973	3.776	0.27191
3.792	0.32308	3.792	0.32439		3.792	0.28407	3.792	0.28329				3.792	0.17152	3.792	0.17347		3.792	0.27341	3.792	0.27147
3.808	0.32007	3.808	0.32408		3.808	0.28136	3.808	0.28286				3.808	0.17171	3.808	0.17282		3.808	0.27501	3.808	0.27105
3.824	0.32813	3.824	0.32377		3.824	0.28297	3.824	0.28243				3.824	0.1736	3.824	0.17217		3.824	0.2703	3.824	0.27061
3.84	0.31889	3.84	0.32347		3.84	0.28408	3.84	0.282				3.84	0.17083	3.84	0.17152		3.84	0.2748	3.84	0.27019
3.856	0.32124	3.856	0.32316		3.856	0.28218	3.856	0.28158				3.856	0.17276	3.856	0.17089		3.856	0.27199	3.856	0.26977
3.872	0.32174	3.872	0.32286		3.872	0.27895	3.872	0.28116				3.872	0.17284	3.872	0.17026		3.872	0.27193	3.872	0.26935
3.888	0.32513	3.888	0.32256		3.888	0.28867	3.888	0.28074				3.888	0.16804	3.888	0.16964		3.888	0.27018	3.888	0.26893
3.904	0.31986	3.904	0.32226		3.904	0.28761	3.904	0.28032				3.904	0.16963	3.904	0.16903		3.904	0.26952	3.904	0.26853
3.92	0.31579	3.92	0.32196		3.92	0.28917	3.92	0.27991				3.92	0.16945	3.92	0.16844		3.92	0.26881	3.92	0.26813
3.936	0.31383	3.936	0.32166		3.936	0.27585	3.936	0.2795				3.936	0.16878	3.936	0.16786		3.936	0.26727	3.936	0.26772
3.952	0.32086	3.952	0.32137		3.952	0.27704	3.952	0.27909				3.952	0.16734	3.952	0.16727		3.952	0.26818	3.952	0.26733
3.968	0.32206	3.968	0.32107		3.968	0.28463	3.968	0.27867				3.968	0.16708	3.968	0.1667		3.968	0.26985	3.968	0.26694
3.984	0.31475	3.984	0.32077		3.984	0.27859	3.984	0.27827				3.984	0.16434	3.984	0.16615		3.984	0.26537	3.984	0.26655
4	0.32188	4	0.32048		4	0.27961	4	0.27786				4	0.16417	4	0.16559		4	0.26682	4	0.26616
4.016	0.32136	4.016	0.32019		4.016	0.27448	4.016	0.27746				4.016	0.16006	4.016	0.16504		4.016	0.26443	4.016	0.26578
4.032	0.31769	4.032	0.31989		4.032	0.27818	4.032	0.27706				4.032	0.16572	4.032	0.1645		4.032	0.26431	4.032	0.26541
4.048	0.32117	4.048	0.3196		4.048	0.27912	4.048	0.27666				4.048	0.16519	4.048	0.16397		4.048	0.26403	4.048	0.26503
4.064	0.31397	4.064	0.31931		4.064	0.27807	4.064	0.27625				4.064	0.16257	4.064	0.16345		4.064	0.2685	4.064	0.26466
4.08	0.31993	4.08	0.31902		4.08	0.27527	4.08	0.27586				4.08	0.16204	4.08	0.16292		4.08	0.26671	4.08	0.26429
4.096	0.32418	4.096	0.31873		4.096	0.27437	4.096	0.27546				4.096	0.1636	4.096	0.16242		4.096	0.26038	4.096	0.26393
4.112	0.31492	4.112	0.31845		4.112	0.27083	4.112	0.27507				4.112	0.16581	4.112	0.16193		4.112	0.26232	4.112	0.26357
4.128	0.32044	4.128	0.31816		4.128	0.27748	4.128	0.27468				4.128	0.16288	4.128	0.16143		4.128	0.25904	4.128	0.26321
4.144	0.3154	4.144	0.31787		4.144	0.27252	4.144	0.27429				4.144	0.1647	4.144	0.16095		4.144	0.26356	4.144	0.26286
4.16	0.31716	4.16	0.31759		4.16	0.27763	4.16	0.2739				4.16	0.1573	4.16	0.16047		4.16	0.26627	4.16	0.26252
4.176	0.32528	4.176	0.3173		4.176	0.2728	4.176	0.27352				4.176	0.15897	4.176	0.16		4.176	0.26331	4.176	0.26216
4.192	0.31716	4.192	0.31702		4.192	0.27626	4.192	0.27313				4.192	0.15803	4.192	0.15953		4.192	0.2645	4.192	0.26182
4.208	0.31461	4.208	0.31674		4.208	0.27562	4.208	0.27275				4.208	0.16019	4.208	0.15908		4.208	0.26611	4.208	0.26148
4.224	0.31073	4.224	0.31646		4.224	0.27849	4.224	0.27237				4.224	0.15741	4.224	0.15863		4.224	0.26117	4.224	0.26115
4.24	0.31509	4.24	0.31618		4.24	0.26879	4.24	0.27199				4.24	0.15693	4.24	0.15819		4.24	0.26031	4.24	0.26081
4.256	0.3187	4.256	0.3159		4.256	0.27718	4.256	0.27161				4.256	0.15714	4.256	0.15775		4.256	0.26031	4.256	0.26049
4.272	0.31478	4.272	0.31563		4.272	0.27427	4.272	0.27124				4.272	0.16008	4.272	0.15732		4.272	0.26386	4.272	0.26015
4.288	0.31429	4.288	0.31535		4.288	0.27638	4.288	0.27086				4.288	0.1567	4.288	0.15688		4.288	0.26175	4.288	0.25981
4.304	0.32054	4.304	0.31507		4.304	0.27494	4.304	0.27049				4.304	0.15594	4.304	0.15645		4.304	0.25792	4.304	0.25949
4.32	0.31977	4.32	0.3148		4.32	0.27215	4.32	0.27012				4.32	0.15595	4.32	0.15604		4.32	0.26162	4.32	0.25918
4.336	0.31346	4.336	0.31452		4.336	0.27019	4.336	0.26975				4.336	0.15034	4.336	0.15564		4.336	0.26006	4.336	0.25886
4.352	0.31395	4.352	0.31425		4.352	0.265	4.352	0.26938				4.352	0.1521	4.352	0.15524		4.352	0.26394	4.352	0.25855
4.368	0.32485	4.368	0.31398		4.368	0.27649	4.368	0.26901				4.368	0.14895	4.368	0.15485		4.368	0.25762	4.368	0.25824
4.384	0.31579	4.384	0.31371		4.384	0.27004	4.384	0.26865				4.384	0.15481	4.384	0.15447		4.384	0.2595	4.384	0.25792
4.4	0.30588	4.4	0.31344		4.4	0.2635	4.4	0.26828				4.4	0.15196	4.4	0.15407		4.4	0.26036	4.4	0.25762
4.416	0.31496	4.416	0.31317		4.416	0.27075	4.416	0.26792				4.416	0.15117	4.416	0.15369		4.416	0.25125	4.416	0.25732
4.432	0.31041	4.432	0.3129		4.432	0.26951	4.432	0.26756				4.432	0.15608	4.432	0.15332		4.432	0.25311	4.432	0.25701
4.448	0.31548	4.448	0.31263		4.448	0.26641	4.448	0.2672				4.448	0.14858	4.448	0.15295		4.448	0.25271	4.448	0.25672
4.464	0.31275	4.464	0.31237		4.464	0.26626	4.464	0.26684				4.464	0.14959	4.464	0.15259		4.464	0.2561	4.464	0.25641
4.48	0.31846	4.48	0.3121		4.48	0.26753	4.48	0.26649				4.48	0.14943	4.48	0.15223		4.48	0.25699	4.48	0.25613
4.496	0.31187	4.496	0.31184		4.496	0.26307	4.496	0.26614				4.496	0.15277	4.496	0.15189		4.496	0.25684	4.496	0.25584
4.512	0.31791	4.512	0.31157		4.512	0.25882	4.512	0.26578				4.512	0.14974	4.512	0.15154		4.512	0.25518	4.512	0.25555
4.528	0.31377	4.528	0.31131		4.528	0.26927	4.528	0.26543				4.528	0.14781	4.528	0.1512		4.528	0.25238	4.528	0.25526
4.544	0.31048	4.544	0.31105		4.544	0.26453	4.544	0.26508				4.544	0.14811	4.544	0.15087		4.544	0.25457	4.544	0.25498
4.56	0.31429	4.56	0.31079		4.56	0.26089	4.56	0.26473				4.56	0.15023	4.56	0.15053		4.56	0.25657	4.56	0.2547
4.576	0.31818	4.576	0.31053		4.576	0.26398	4.576	0.26438				4.576	0.15195	4.576	0.15021		4.576	0.25037	4.576	0.25442
4.592	0.31237	4.592	0.31027		4.592	0.26323	4.592	0.26403				4.592	0.15116	4.592	0.14989		4.592	0.25643	4.592	0.25414
4.608	0.31056	4.608	0.31001		4.608	0.26354	4.608	0.26369				4.608	0.1492	4.608	0.14958		4.608	0.25041	4.608	0.25388
4.624	0.3134	4.624	0.30976		4.624	0.26502	4.624	0.26335				4.624	0.15315	4.624	0.14927		4.624	0.2566	4.624	0.2536
4.64	0.30864	4.64	0.3095		4.64	0.25845	4.64	0.263				4.64	0.147	4.64	0.14897		4.64	0.25156	4.64	0.25334
4.656	0.3029	4.656	0.30924		4.656	0.26708	4.656	0.26266				4.656	0.14712	4.656	0.14867		4.656	0.25298	4.656	0.25307
4.672	0.31106	4.672	0.30899		4.672	0.25977	4.672	0.26232				4.672	0.14533	4.672	0.14838		4.672	0.2586	4.672	0.25282
4.688	0.31535	4.688	0.30874		4.688	0.25662	4.688	0.26199				4.688	0.14696	4.688	0.1481		4.688	0.25255	4.688	0.25255
4.704	0.30335	4.704	0.30848		4.704	0.25705	4.704	0.26165				4.704	0.14773	4.704	0.14781		4.704	0.25681	4.704	0.25228
4.72	0.31158	4.72	0.30823		4.72	0.2621	4.72	0.26131				4.72	0.1467	4.72	0.14751		4.72	0.25144	4.72	0.25204
4.736	0.30867	4.736	0.30798		4.736	0.26404	4.736	0.26098				4.736	0.14553	4.736	0.14725		4.736	0.25295	4.736	0.25177
4.752	0.3038	4.752	0.30773		4.752	0.26191	4.752	0.26065				4.752	0.14338	4.752	0.14696		4.752	0.24756	4.752	0.25152
4.768	0.31116	4.768	0.30748		4.768	0.2647	4.768	0.26032				4.768	0.14334	4.768	0.14669		4.768	0.2519	4.768	0.25127
4.784	0.30426	4.784	0.30723		4.784	0.25922	4.784	0.25999				4.784	0.14551	4.784	0.14642		4.784	0.25499	4.784	0.251
4.8	0.30621	4.8	0.30698		4.8	0.2651	4.8	0.25966				4.8	0.14135	4.8	0.14615		4.8	0.24964	4.8	0.25077
4.816	0.30819	4.816	0.30673		4.816	0.25261	4.816	0.25933				4.816	0.14605	4.816	0.14591		4.816	0.24798	4.816	0.25053
4.832	0.3102	4.832	0.30649		4.832	0.26106	4.832	0.259				4.832	0.14389	4.832	0.14565		4.832	0.24718	4.832	0.25028
4.848	0.30719	4.848	0.30624		4.848	0.2642	4.848	0.25867				4.848	0.1425	4.848	0.1454		4.848	0.25183	4.848	0.25003
4.864	0.31072	4.864	0.306		4.864	0.26056	4.864	0.25835				4.864	0.14475	4.864	0.14514		4.864	0.25231	4.864	0.24979
4.88	0.31278	4.88	0.30575		4.88	0.25671	4.88	0.25803				4.88	0.14371	4.88	0.14489		4.88	0.24668	4.88	0.24955
4.896	0.30568	4.896	0.30551		4.896	0.26186	4.896	0.2577				4.896	0.14436	4.896	0.14465		4.896	0.25027	4.896	0.24931
4.912	0.29801	4.912	0.30526		4.912	0.25832	4.912	0.25738				4.912	0.14144	4.912	0.14441		4.912	0.24487	4.912	0.24907
4.928	0.30769	4.928	0.30502		4.928	0.25701	4.928	0.25706				4.928	0.13995	4.928	0.14416		4.928	0.24772	4.928	0.24882
4.944	0.29844	4.944	0.30478		4.944	0.2615	4.944	0.25674				4.944	0.14191	4.944	0.14392		4.944	0.24991	4.944	0.2486
4.96	0.30155	4.96	0.30454		4.96	0.25689	4.96	0.25642				4.96	0.14263	4.96	0.14371		4.96	0.24763	4.96	0.24836
4.976	0.30562	4.976	0.3043		4.976	0.25594	4.976	0.25611				4.976	0.14011	4.976	0.14348		4.976	0.25203	4.976	0.24814
4.992	0.30612	4.992	0.30406		4.992	0.26375	4.992	0.25579				4.992	0.14201	4.992	0.14326		4.992	0.25375	4.992	0.2479
5.008	0.31081	5.008	0.30382		5.008	0.24692	5.008	0.25548				5.008	0.13627	5.008	0.14303		5.008	0.24643	5.008	0.24768
5.024	0.30612	5.024	0.30358		5.024	0.25697	5.024	0.25516				5.024	0.13841	5.024	0.14282		5.024	0.24083	5.024	0.24745
5.04	0.30455	5.04	0.30335		5.04	0.25235	5.04	0.25485				5.04	0.14227	5.04	0.1426		5.04	0.24299	5.04	0.24722
5.056	0.30979	5.056	0.30311		5.056	0.25976	5.056	0.25454				5.056	0.1425	5.056	0.14239		5.056	0.24689	5.056	0.24701
5.072	0.30345	5.072	0.30288		5.072	0.26318	5.072	0.25423				5.072	0.13817	5.072	0.14219		5.072	0.25053	5.072	0.24677
5.088	0.30716	5.088	0.30264		5.088	0.24991	5.088	0.25392				5.088	0.1358	5.088	0.14197		5.088	0.2437	5.088	0.24657
5.104	0.30505	5.104	0.30241		5.104	0.25557	5.104	0.25362				5.104	0.13872	5.104	0.14179		5.104	0.24119	5.104	0.24635
5.12	0.31184	5.12	0.30217		5.12	0.2492	5.12	0.25331				5.12	0.13211	5.12	0.14158		5.12	0.24588	5.12	0.24613
5.136	0.29861	5.136	0.30194		5.136	0.25483	5.136	0.253				5.136	0.13845	5.136	0.14139		5.136	0.23839	5.136	0.24591
5.152	0.29742	5.152	0.30171		5.152	0.25081	5.152	0.25269				5.152	0.13528	5.152	0.14118		5.152	0.23817	5.152	0.24569
5.168	0.30748	5.168	0.30148		5.168	0.24965	5.168	0.25239				5.168	0.1356	5.168	0.14099		5.168	0.24614	5.168	0.24548
5.184	0.30561	5.184	0.30125		5.184	0.25672	5.184	0.25209				5.184	0.13685	5.184	0.1408		5.184	0.24584	5.184	0.24526
5.2	0.30786	5.2	0.30102		5.2	0.24221	5.2	0.25179				5.2	0.13152	5.2	0.14061		5.2	0.24667	5.2	0.24506
5.216	0.29378	5.216	0.30079		5.216	0.25281	5.216	0.25149				5.216	0.13945	5.216	0.14043		5.216	0.24496	5.216	0.24484
5.232	0.29871	5.232	0.30056		5.232	0.2478	5.232	0.25119				5.232	0.13917	5.232	0.14024		5.232	0.24553	5.232	0.24462
5.248	0.29556	5.248	0.30033		5.248	0.25176	5.248	0.25089				5.248	0.13752	5.248	0.14005		5.248	0.24744	5.248	0.24442
5.264	0.30847	5.264	0.3001		5.264	0.24605	5.264	0.25059				5.264	0.13214	5.264	0.13988		5.264	0.24463	5.264	0.24422
5.28	0.29649	5.28	0.29988		5.28	0.25584	5.28	0.25029				5.28	0.13522	5.28	0.13971		5.28	0.23703	5.28	0.24401
5.296	0.29995	5.296	0.29965		5.296	0.25144	5.296	0.25				5.296	0.13573	5.296	0.13954		5.296	0.24038	5.296	0.24381
5.312	0.31061	5.312	0.29942		5.312	0.25461	5.312	0.2497				5.312	0.14329	5.312	0.13937		5.312	0.23989	5.312	0.24361
5.328	0.29197	5.328	0.2992		5.328	0.24758	5.328	0.2494				5.328	0.14003	5.328	0.13921		5.328	0.24546	5.328	0.24341
5.344	0.29662	5.344	0.29897		5.344	0.24306	5.344	0.24911				5.344	0.14186	5.344	0.13905		5.344	0.24865	5.344	0.24321
5.36	0.30383	5.36	0.29875		5.36	0.2495	5.36	0.24882				5.36	0.14067	5.36	0.13889		5.36	0.23996	5.36	0.24301
5.376	0.30264	5.376	0.29853		5.376	0.24628	5.376	0.24853				5.376	0.13701	5.376	0.13873		5.376	0.23953	5.376	0.24282
5.392	0.3037	5.392	0.2983		5.392	0.24571	5.392	0.24823				5.392	0.13427	5.392	0.13858		5.392	0.24379	5.392	0.24262
5.408	0.29955	5.408	0.29808		5.408	0.25654	5.408	0.24795				5.408	0.13479	5.408	0.13842		5.408	0.23564	5.408	0.24242
5.424	0.29505	5.424	0.29786		5.424	0.24558	5.424	0.24766				5.424	0.13918	5.424	0.13826		5.424	0.24103	5.424	0.24223
5.44	0.29924	5.44	0.29764		5.44	0.2448	5.44	0.24737				5.44	0.1278	5.44	0.13811		5.44	0.24223	5.44	0.24203
5.456	0.29884	5.456	0.29742		5.456	0.2522	5.456	0.24708				5.456	0.13702	5.456	0.13796		5.456	0.23931	5.456	0.24184
5.472	0.3048	5.472	0.2972		5.472	0.24761	5.472	0.24679				5.472	0.1339	5.472	0.13781		5.472	0.2358	5.472	0.24164
5.488	0.28807	5.488	0.29698		5.488	0.23849	5.488	0.24651				5.488	0.12753	5.488	0.13766		5.488	0.23835	5.488	0.24145
5.504	0.29511	5.504	0.29676		5.504	0.24355	5.504	0.24622				5.504	0.14119	5.504	0.13752		5.504	0.23811	5.504	0.24127
5.52	0.29575	5.52	0.29654		5.52	0.25051	5.52	0.24594				5.52	0.13604	5.52	0.13738		5.52	0.23931	5.52	0.24108
5.536	0.29852	5.536	0.29633		5.536	0.2443	5.536	0.24566				5.536	0.12895	5.536	0.13725		5.536	0.24935	5.536	0.24089
5.552	0.29721	5.552	0.29611		5.552	0.24587	5.552	0.24537				5.552	0.14288	5.552	0.1371		5.552	0.24654	5.552	0.2407
5.568	0.29912	5.568	0.29589		5.568	0.23967	5.568	0.24509				5.568	0.12684	5.568	0.13696		5.568	0.24087	5.568	0.24051
5.584	0.2987	5.584	0.29568		5.584	0.24867	5.584	0.24481				5.584	0.12518	5.584	0.13682		5.584	0.23489	5.584	0.24033
5.6	0.30231	5.6	0.29546		5.6	0.24349	5.6	0.24453				5.6	0.13396	5.6	0.1367		5.6	0.23617	5.6	0.24014
5.616	0.29486	5.616	0.29525		5.616	0.25068	5.616	0.24425				5.616	0.13498	5.616	0.13656		5.616	0.23564	5.616	0.23996
5.632	0.29947	5.632	0.29503		5.632	0.23835	5.632	0.24398				5.632	0.14151	5.632	0.13643		5.632	0.23501	5.632	0.23977
5.648	0.29256	5.648	0.29482		5.648	0.24143	5.648	0.2437				5.648	0.13217	5.648	0.13629		5.648	0.2406	5.648	0.23959
5.664	0.29889	5.664	0.29461		5.664	0.23938	5.664	0.24342				5.664	0.13476	5.664	0.13617		5.664	0.24256	5.664	0.23941
5.68	0.30085	5.68	0.29439		5.68	0.24846	5.68	0.24315				5.68	0.12606	5.68	0.13604		5.68	0.24043	5.68	0.23923
5.696	0.29369	5.696	0.29418		5.696	0.24613	5.696	0.24287				5.696	0.12864	5.696	0.13592		5.696	0.23439	5.696	0.23905
5.712	0.29073	5.712	0.29397		5.712	0.24663	5.712	0.2426				5.712	0.13398	5.712	0.1358		5.712	0.23512	5.712	0.23887
5.728	0.29813	5.728	0.29376		5.728	0.23569	5.728	0.24232				5.728	0.13027	5.728	0.13567		5.728	0.24719	5.728	0.23869
5.744	0.29378	5.744	0.29355		5.744	0.24355	5.744	0.24205				5.744	0.13505	5.744	0.13555		5.744	0.24405	5.744	0.23851
5.76	0.29891	5.76	0.29334		5.76	0.23828	5.76	0.24178				5.76	0.13564	5.76	0.13543		5.76	0.24181	5.76	0.23834
5.776	0.29891	5.776	0.29313		5.776	0.24849	5.776	0.24151				5.776	0.13553	5.776	0.13532		5.776	0.23531	5.776	0.23816
5.792	0.29451	5.792	0.29292		5.792	0.23631	5.792	0.24124				5.792	0.13486	5.792	0.1352		5.792	0.23514	5.792	0.23798
5.808	0.29315	5.808	0.29271		5.808	0.2416	5.808	0.24097				5.808	0.12371	5.808	0.13508		5.808	0.23546	5.808	0.2378
5.824	0.29805	5.824	0.2925		5.824	0.23465	5.824	0.2407				5.824	0.13212	5.824	0.13497		5.824	0.23407	5.824	0.23763
5.84	0.29726	5.84	0.29229		5.84	0.23795	5.84	0.24043				5.84	0.12366	5.84	0.13486		5.84	0.2365	5.84	0.23746
5.856	0.29142	5.856	0.29209		5.856	0.24639	5.856	0.24017				5.856	0.1251	5.856	0.13475		5.856	0.23471	5.856	0.23728
5.872	0.29237	5.872	0.29188		5.872	0.23575	5.872	0.2399				5.872	0.13403	5.872	0.13463		5.872	0.24541	5.872	0.2371
5.888	0.28815	5.888	0.29167		5.888	0.24406	5.888	0.23963				5.888	0.12596	5.888	0.13452		5.888	0.22968	5.888	0.23694
5.904	0.28683	5.904	0.29147		5.904	0.24332	5.904	0.23937				5.904	0.12504	5.904	0.13442		5.904	0.23214	5.904	0.23676
5.92	0.28239	5.92	0.29126		5.92	0.24171	5.92	0.2391				5.92	0.1294	5.92	0.13431		5.92	0.23904	5.92	0.2366
5.936	0.29437	5.936	0.29106		5.936	0.23744	5.936	0.23884				5.936	0.13526	5.936	0.13421		5.936	0.23971	5.936	0.23643
5.952	0.29169	5.952	0.29085		5.952	0.24254	5.952	0.23858				5.952	0.12946	5.952	0.13411		5.952	0.23716	5.952	0.23626
5.968	0.29422	5.968	0.29065		5.968	0.23366	5.968	0.23832				5.968	0.12873	5.968	0.13401		5.968	0.23736	5.968	0.23608
5.984	0.29126	5.984	0.29045		5.984	0.23752	5.984	0.23805				5.984	0.13379	5.984	0.1339		5.984	0.22993	5.984	0.23591
6	0.29174	6	0.29024		6	0.23648	6	0.23779				6	0.13052	6	0.1338		6	0.22613	6	0.23575
6.016	0.29085	6.016	0.29004		6.016	0.23226	6.016	0.23753				6.016	0.13657	6.016	0.13371		6.016	0.23469	6.016	0.23559
6.032	0.29176	6.032	0.28984		6.032	0.2298	6.032	0.23727				6.032	0.11976	6.032	0.13362		6.032	0.2337	6.032	0.23542
6.048	0.28902	6.048	0.28964		6.048	0.22744	6.048	0.23701				6.048	0.1353	6.048	0.13353		6.048	0.23165	6.048	0.23526
6.064	0.29344	6.064	0.28944		6.064	0.2372	6.064	0.23676				6.064	0.13441	6.064	0.13343		6.064	0.23243	6.064	0.23509
6.08	0.28534	6.08	0.28924		6.08	0.23732	6.08	0.2365				6.08	0.13361	6.08	0.13334		6.08	0.22913	6.08	0.23492
6.096	0.2911	6.096	0.28904		6.096	0.2358	6.096	0.23625				6.096	0.12919	6.096	0.13324		6.096	0.23299	6.096	0.23476
6.112	0.2925	6.112	0.28884		6.112	0.23805	6.112	0.23599				6.112	0.13134	6.112	0.13315		6.112	0.23179	6.112	0.23459
6.128	0.28483	6.128	0.28864		6.128	0.2346	6.128	0.23573				6.128	0.12868	6.128	0.13306		6.128	0.22799	6.128	0.23443
6.144	0.29088	6.144	0.28844		6.144	0.23271	6.144	0.23548				6.144	0.11763	6.144	0.13297		6.144	0.23331	6.144	0.23427
6.16	0.28995	6.16	0.28824		6.16	0.24436	6.16	0.23523				6.16	0.12231	6.16	0.13289		6.16	0.2305	6.16	0.23411
6.176	0.28284	6.176	0.28804		6.176	0.23788	6.176	0.23497				6.176	0.13021	6.176	0.1328		6.176	0.22871	6.176	0.23394
6.192	0.28804	6.192	0.28784		6.192	0.22606	6.192	0.23472				6.192	0.13591	6.192	0.13271		6.192	0.22478	6.192	0.23378
6.208	0.27916	6.208	0.28764		6.208	0.22565	6.208	0.23447				6.208	0.1278	6.208	0.13262		6.208	0.231	6.208	0.23362
6.224	0.28563	6.224	0.28745		6.224	0.24067	6.224	0.23422				6.224	0.12364	6.224	0.13255		6.224	0.22601	6.224	0.23347
6.24	0.29594	6.24	0.28725		6.24	0.23487	6.24	0.23397				6.24	0.12309	6.24	0.13246		6.24	0.23518	6.24	0.23331
6.256	0.29358	6.256	0.28705		6.256	0.23138	6.256	0.23372				6.256	0.12955	6.256	0.13239		6.256	0.23201	6.256	0.23315
6.272	0.29837	6.272	0.28686		6.272	0.2319	6.272	0.23347				6.272	0.12673	6.272	0.13231		6.272	0.22686	6.272	0.23299
6.288	0.28801	6.288	0.28666		6.288	0.23355	6.288	0.23322				6.288	0.13331	6.288	0.13223		6.288	0.22876	6.288	0.23283
6.304	0.28874	6.304	0.28647		6.304	0.2312	6.304	0.23297				6.304	0.12374	6.304	0.13215		6.304	0.22783	6.304	0.23268
6.32	0.29368	6.32	0.28627		6.32	0.23394	6.32	0.23272				6.32	0.12651	6.32	0.13208		6.32	0.23524	6.32	0.23252
6.336	0.28897	6.336	0.28608		6.336	0.23369	6.336	0.23248				6.336	0.13188	6.336	0.13199		6.336	0.23504	6.336	0.23236
6.352	0.27795	6.352	0.28588		6.352	0.2347	6.352	0.23223				6.352	0.12748	6.352	0.13192		6.352	0.22636	6.352	0.23221
6.368	0.29146	6.368	0.28569		6.368	0.23658	6.368	0.23198				6.368	0.12032	6.368	0.13184		6.368	0.23126	6.368	0.23205
6.384	0.29299	6.384	0.2855		6.384	0.22658	6.384	0.23174				6.384	0.1249	6.384	0.13177		6.384	0.22493	6.384	0.2319
6.4	0.28422	6.4	0.2853		6.4	0.23107	6.4	0.23149				6.4	0.1212	6.4	0.1317		6.4	0.22429	6.4	0.23174
6.416	0.28165	6.416	0.28511		6.416	0.22711	6.416	0.23125				6.416	0.12435	6.416	0.13163		6.416	0.22883	6.416	0.23159
6.432	0.27885	6.432	0.28492		6.432	0.23164	6.432	0.23101				6.432	0.13294	6.432	0.13155		6.432	0.22584	6.432	0.23143
6.448	0.28897	6.448	0.28473		6.448	0.22374	6.448	0.23076				6.448	0.1207	6.448	0.13147		6.448	0.23047	6.448	0.23128
6.464	0.28511	6.464	0.28453		6.464	0.22975	6.464	0.23052				6.464	0.12991	6.464	0.1314		6.464	0.23093	6.464	0.23113
6.48	0.29767	6.48	0.28434		6.48	0.23125	6.48	0.23028				6.48	0.1415	6.48	0.13134		6.48	0.23139	6.48	0.23097
6.496	0.28358	6.496	0.28415		6.496	0.23052	6.496	0.23004				6.496	0.12232	6.496	0.13127		6.496	0.23618	6.496	0.23082
6.512	0.29308	6.512	0.28396		6.512	0.23583	6.512	0.2298				6.512	0.13332	6.512	0.1312		6.512	0.2253	6.512	0.23067
6.528	0.28511	6.528	0.28377		6.528	0.22439	6.528	0.22956				6.528	0.13943	6.528	0.13114		6.528	0.2362	6.528	0.23051
6.544	0.2879	6.544	0.28358		6.544	0.24116	6.544	0.22932				6.544	0.13485	6.544	0.13106		6.544	0.23166	6.544	0.23036
6.56	0.27603	6.56	0.28339		6.56	0.2274	6.56	0.22908				6.56	0.13088	6.56	0.13099		6.56	0.2295	6.56	0.23021
6.576	0.28218	6.576	0.2832		6.576	0.22581	6.576	0.22885				6.576	0.13324	6.576	0.13093		6.576	0.24514	6.576	0.23006
6.592	0.28418	6.592	0.28301		6.592	0.23036	6.592	0.22861				6.592	0.12926	6.592	0.13087		6.592	0.23039	6.592	0.22991
6.608	0.28633	6.608	0.28283		6.608	0.23147	6.608	0.22837				6.608	0.13389	6.608	0.13081		6.608	0.22477	6.608	0.22977
6.624	0.27968	6.624	0.28264		6.624	0.224	6.624	0.22813				6.624	0.1264	6.624	0.13076		6.624	0.23407	6.624	0.22962
6.64	0.28178	6.64	0.28245		6.64	0.23038	6.64	0.2279				6.64	0.13546	6.64	0.1307		6.64	0.23265	6.64	0.22947
6.656	0.27816	6.656	0.28226		6.656	0.22735	6.656	0.22766				6.656	0.13257	6.656	0.13063		6.656	0.22683	6.656	0.22932
6.672	0.27935	6.672	0.28207		6.672	0.22627	6.672	0.22743				6.672	0.1255	6.672	0.13057		6.672	0.22892	6.672	0.22917
6.688	0.27763	6.688	0.28189		6.688	0.23746	6.688	0.2272				6.688	0.12826	6.688	0.13051		6.688	0.22736	6.688	0.22903
6.704	0.28381	6.704	0.2817		6.704	0.22021	6.704	0.22696				6.704	0.1289	6.704	0.13046		6.704	0.22906	6.704	0.22888
6.72	0.27728	6.72	0.28151		6.72	0.2244	6.72	0.22673				6.72	0.12831	6.72	0.1304		6.72	0.22261	6.72	0.22873
6.736	0.2782	6.736	0.28133		6.736	0.22874	6.736	0.2265				6.736	0.12879	6.736	0.13034		6.736	0.22204	6.736	0.22858
6.752	0.28189	6.752	0.28114		6.752	0.23093	6.752	0.22626				6.752	0.1268	6.752	0.13028		6.752	0.22738	6.752	0.22844
6.768	0.2764	6.768	0.28096		6.768	0.22856	6.768	0.22603				6.768	0.1279	6.768	0.13023		6.768	0.22138	6.768	0.2283
6.784	0.27423	6.784	0.28077		6.784	0.2287	6.784	0.2258				6.784	0.13708	6.784	0.13018		6.784	0.21967	6.784	0.22815
6.8	0.29031	6.8	0.28059		6.8	0.22078	6.8	0.22557				6.8	0.13183	6.8	0.13012		6.8	0.2284	6.8	0.22801
6.816	0.27895	6.816	0.2804		6.816	0.21569	6.816	0.22534				6.816	0.12168	6.816	0.13008		6.816	0.22671	6.816	0.22786
6.832	0.29116	6.832	0.28022		6.832	0.22613	6.832	0.22511				6.832	0.12324	6.832	0.13001		6.832	0.22126	6.832	0.22771
6.848	0.27957	6.848	0.28004		6.848	0.2238	6.848	0.22489				6.848	0.12957	6.848	0.12996		6.848	0.23504	6.848	0.22757
6.864	0.28694	6.864	0.27985		6.864	0.21711	6.864	0.22466				6.864	0.12833	6.864	0.12992		6.864	0.22883	6.864	0.22743
6.88	0.2847	6.88	0.27967		6.88	0.22718	6.88	0.22443				6.88	0.12858	6.88	0.12986		6.88	0.21544	6.88	0.22728
6.896	0.27402	6.896	0.27949		6.896	0.21735	6.896	0.2242				6.896	0.12655	6.896	0.12981		6.896	0.23406	6.896	0.22714
6.912	0.28181	6.912	0.2793		6.912	0.2222	6.912	0.22398				6.912	0.13793	6.912	0.12975		6.912	0.22735	6.912	0.22699
6.928	0.2781	6.928	0.27912		6.928	0.23345	6.928	0.22375				6.928	0.13093	6.928	0.1297		6.928	0.23114	6.928	0.22685
6.944	0.27754	6.944	0.27894		6.944	0.22471	6.944	0.22352				6.944	0.12004	6.944	0.12966		6.944	0.2257	6.944	0.22671
6.96	0.26475	6.96	0.27876		6.96	0.22134	6.96	0.2233				6.96	0.1353	6.96	0.12961		6.96	0.23341	6.96	0.22657
6.976	0.27643	6.976	0.27857		6.976	0.22495	6.976	0.22307				6.976	0.11847	6.976	0.12956		6.976	0.22353	6.976	0.22643
6.992	0.28571	6.992	0.27839		6.992	0.22251	6.992	0.22285				6.992	0.12892	6.992	0.12951		6.992	0.22224	6.992	0.22627
7.008	0.28714	7.008	0.27821		7.008	0.22661	7.008	0.22262				7.008	0.13235	7.008	0.12945		7.008	0.22744	7.008	0.22614
7.024	0.28207	7.024	0.27803		7.024	0.22522	7.024	0.2224				7.024	0.1262	7.024	0.12941		7.024	0.23038	7.024	0.226
7.04	0.27606	7.04	0.27785		7.04	0.22388	7.04	0.22218				7.04	0.13135	7.04	0.12936		7.04	0.22961	7.04	0.22585
7.056	0.27835	7.056	0.27767		7.056	0.22648	7.056	0.22196				7.056	0.12878	7.056	0.12932		7.056	0.22255	7.056	0.22572
7.072	0.28148	7.072	0.27749		7.072	0.21166	7.072	0.22174				7.072	0.13822	7.072	0.12928		7.072	0.2195	7.072	0.22558
7.088	0.28078	7.088	0.27731		7.088	0.22333	7.088	0.22151				7.088	0.13194	7.088	0.12923		7.088	0.23054	7.088	0.22544
7.104	0.27922	7.104	0.27713		7.104	0.21266	7.104	0.22129				7.104	0.12708	7.104	0.1292		7.104	0.2263	7.104	0.22529
7.12	0.27959	7.12	0.27695		7.12	0.21603	7.12	0.22107				7.12	0.13431	7.12	0.12914		7.12	0.2228	7.12	0.22515
7.136	0.28409	7.136	0.27677		7.136	0.22054	7.136	0.22085				7.136	0.13802	7.136	0.1291		7.136	0.22549	7.136	0.22502
7.152	0.28065	7.152	0.27659		7.152	0.22417	7.152	0.22063				7.152	0.13527	7.152	0.12907		7.152	0.22209	7.152	0.22488
7.168	0.27982	7.168	0.27642		7.168	0.21083	7.168	0.22041				7.168	0.14239	7.168	0.12902		7.168	0.21715	7.168	0.22474
7.184	0.27847	7.184	0.27624		7.184	0.2132	7.184	0.2202				7.184	0.1178	7.184	0.12897		7.184	0.22644	7.184	0.2246
7.2	0.27506	7.2	0.27606		7.2	0.22058	7.2	0.21998				7.2	0.12771	7.2	0.12894		7.2	0.22556	7.2	0.22446
7.216	0.27687	7.216	0.27588		7.216	0.21705	7.216	0.21976				7.216	0.11126	7.216	0.12889		7.216	0.22504	7.216	0.22432
7.232	0.26804	7.232	0.2757		7.232	0.21777	7.232	0.21954				7.232	0.12879	7.232	0.12885		7.232	0.22622	7.232	0.22418
7.248	0.28028	7.248	0.27553		7.248	0.2179	7.248	0.21933				7.248	0.13098	7.248	0.12881		7.248	0.23703	7.248	0.22405
7.264	0.28235	7.264	0.27535		7.264	0.21684	7.264	0.21911				7.264	0.14065	7.264	0.12877		7.264	0.21838	7.264	0.22391
7.28	0.27423	7.28	0.27517		7.28	0.21764	7.28	0.21889				7.28	0.13131	7.28	0.12873		7.28	0.2187	7.28	0.22377
7.296	0.26531	7.296	0.275		7.296	0.21633	7.296	0.21868				7.296	0.12599	7.296	0.12869		7.296	0.22014	7.296	0.22363
7.312	0.28199	7.312	0.27482		7.312	0.21273	7.312	0.21846				7.312	0.13291	7.312	0.12865		7.312	0.22491	7.312	0.2235
7.328	0.27136	7.328	0.27464		7.328	0.21632	7.328	0.21825				7.328	0.13433	7.328	0.12862		7.328	0.23574	7.328	0.22336
7.344	0.28213	7.344	0.27447		7.344	0.2215	7.344	0.21803				7.344	0.14478	7.344	0.12858		7.344	0.23495	7.344	0.22323
7.36	0.2834	7.36	0.27429		7.36	0.20858	7.36	0.21782				7.36	0.12684	7.36	0.12855		7.36	0.21605	7.36	0.22309
7.376	0.27143	7.376	0.27412		7.376	0.22053	7.376	0.21761				7.376	0.11993	7.376	0.12851		7.376	0.22155	7.376	0.22295
7.392	0.27524	7.392	0.27394		7.392	0.22557	7.392	0.21739				7.392	0.13373	7.392	0.12847		7.392	0.21489	7.392	0.22282
7.408	0.28654	7.408	0.27377		7.408	0.21154	7.408	0.21718				7.408	0.1285	7.408	0.12844		7.408	0.22459	7.408	0.22268
7.424	0.27376	7.424	0.27359		7.424	0.20909	7.424	0.21697				7.424	0.12692	7.424	0.1284		7.424	0.21832	7.424	0.22255
7.44	0.26781	7.44	0.27342		7.44	0.21025	7.44	0.21676				7.44	0.1214	7.44	0.12837		7.44	0.22569	7.44	0.22241
7.456	0.27778	7.456	0.27324		7.456	0.21716	7.456	0.21655				7.456	0.13474	7.456	0.12833		7.456	0.21631	7.456	0.22227
7.472	0.2606	7.472	0.27307		7.472	0.21306	7.472	0.21634				7.472	0.13889	7.472	0.1283		7.472	0.21731	7.472	0.22214
7.488	0.2697	7.488	0.27289		7.488	0.22221	7.488	0.21613				7.488	0.13772	7.488	0.12826		7.488	0.21639	7.488	0.222
7.504	0.27717	7.504	0.27272		7.504	0.20779	7.504	0.21592				7.504	0.13756	7.504	0.12823		7.504	0.22081	7.504	0.22187
7.52	0.27717	7.52	0.27255		7.52	0.21525	7.52	0.21571				7.52	0.12996	7.52	0.1282		7.52	0.22699	7.52	0.22174
7.536	0.27889	7.536	0.27237		7.536	0.21831	7.536	0.2155				7.536	0.14533	7.536	0.12816		7.536	0.23421	7.536	0.2216
7.552	0.27565	7.552	0.2722		7.552	0.20287	7.552	0.21529				7.552	0.12998	7.552	0.12813		7.552	0.23019	7.552	0.22147
7.568	0.27542	7.568	0.27203		7.568	0.20915	7.568	0.21508				7.568	0.12922	7.568	0.1281		7.568	0.21662	7.568	0.22133
7.584	0.27608	7.584	0.27186		7.584	0.2147	7.584	0.21487				7.584	0.13224	7.584	0.12806		7.584	0.22154	7.584	0.2212
7.6	0.26466	7.6	0.27168		7.6	0.21846	7.6	0.21467				7.6	0.13467	7.6	0.12803		7.6	0.23121	7.6	0.22107
7.616	0.26478	7.616	0.27151		7.616	0.22617	7.616	0.21446				7.616	0.14272	7.616	0.12801		7.616	0.23147	7.616	0.22093
7.632	0.27187	7.632	0.27134		7.632	0.20708	7.632	0.21425				7.632	0.13295	7.632	0.12798		7.632	0.22218	7.632	0.2208
7.648	0.27023	7.648	0.27117		7.648	0.21175	7.648	0.21405				7.648	0.13517	7.648	0.12794		7.648	0.21239	7.648	0.22067
7.664	0.27724	7.664	0.271		7.664	0.21826	7.664	0.21384				7.664	0.14019	7.664	0.12791		7.664	0.2194	7.664	0.22053
7.68	0.27023	7.68	0.27082		7.68	0.21638	7.68	0.21364				7.68	0.14001	7.68	0.12788		7.68	0.21354	7.68	0.2204
7.696	0.26756	7.696	0.27065		7.696	0.21301	7.696	0.21343				7.696	0.14413	7.696	0.12785		7.696	0.2175	7.696	0.22027
7.712	0.27225	7.712	0.27048		7.712	0.19612	7.712	0.21323				7.712	0.13193	7.712	0.12783		7.712	0.22285	7.712	0.22014
7.728	0.28278	7.728	0.27031		7.728	0.21529	7.728	0.21302				7.728	0.12815	7.728	0.1278		7.728	0.22508	7.728	0.22
7.744	0.27402	7.744	0.27014		7.744	0.21078	7.744	0.21282				7.744	0.11832	7.744	0.12777		7.744	0.22331	7.744	0.21987
7.76	0.26991	7.76	0.26997		7.76	0.20841	7.76	0.21262				7.76	0.1239	7.76	0.12774		7.76	0.21219	7.76	0.21974
7.776	0.25602	7.776	0.2698		7.776	0.21327	7.776	0.21241				7.776	0.10593	7.776	0.12772		7.776	0.21682	7.776	0.21961
7.792	0.28011	7.792	0.26963		7.792	0.21421	7.792	0.21221				7.792	0.12386	7.792	0.12769		7.792	0.22028	7.792	0.21948
7.808	0.26872	7.808	0.26946		7.808	0.22048	7.808	0.21201				7.808	0.13657	7.808	0.12767		7.808	0.22234	7.808	0.21935
7.824	0.28054	7.824	0.26929		7.824	0.21133	7.824	0.21181				7.824	0.11839	7.824	0.12764		7.824	0.22046	7.824	0.21922
7.84	0.26994	7.84	0.26912		7.84	0.20838	7.84	0.2116				7.84	0.13736	7.84	0.12762		7.84	0.21492	7.84	0.21909
7.856	0.27306	7.856	0.26895		7.856	0.21036	7.856	0.2114				7.856	0.1408	7.856	0.12759		7.856	0.22889	7.856	0.21896
7.872	0.27186	7.872	0.26878		7.872	0.21661	7.872	0.2112				7.872	0.13075	7.872	0.12757		7.872	0.21582	7.872	0.21883
7.888	0.26018	7.888	0.26861		7.888	0.20852	7.888	0.211				7.888	0.13896	7.888	0.12755		7.888	0.23799	7.888	0.2187
7.904	0.25827	7.904	0.26844		7.904	0.20902	7.904	0.2108				7.904	0.13645	7.904	0.12753		7.904	0.21822	7.904	0.21857
7.92	0.27824	7.92	0.26828		7.92	0.21314	7.92	0.2106				7.92	0.11735	7.92	0.12751		7.92	0.21239	7.92	0.21845
7.936	0.27994	7.936	0.26811		7.936	0.21256	7.936	0.2104				7.936	0.13968	7.936	0.12748		7.936	0.22418	7.936	0.21832
7.952	0.27195	7.952	0.26794		7.952	0.20689	7.952	0.21021				7.952	0.12532	7.952	0.12747		7.952	0.23072	7.952	0.21819
7.968	0.27195	7.968	0.26777		7.968	0.20997	7.968	0.21001				7.968	0.12751	7.968	0.12745		7.968	0.22284	7.968	0.21806
7.984	0.2705	7.984	0.2676		7.984	0.21661	7.984	0.20981				7.984	0.12947	7.984	0.12743		7.984	0.21123	7.984	0.21793
8	0.27268	8	0.26744		8	0.19751	8	0.20961				8	0.12587	8	0.12741		8	0.23383	8	0.21781
8.016	0.2705	8.016	0.26727		8.016	0.21413	8.016	0.20941				8.016	0.12961	8.016	0.12739		8.016	0.21863	8.016	0.21768
8.032	0.26923	8.032	0.2671		8.032	0.20839	8.032	0.20922				8.032	0.14728	8.032	0.12737		8.032	0.20948	8.032	0.21755
8.048	0.26574	8.048	0.26693		8.048	0.21344	8.048	0.20902				8.048	0.13985	8.048	0.12735		8.048	0.20989	8.048	0.21743
8.064	0.26283	8.064	0.26677		8.064	0.21952	8.064	0.20882				8.064	0.13619	8.064	0.12733		8.064	0.21486	8.064	0.2173
8.08	0.25359	8.08	0.2666		8.08	0.21763	8.08	0.20863				8.08	0.12145	8.08	0.12731		8.08	0.22105	8.08	0.21717
8.096	0.26516	8.096	0.26643		8.096	0.21197	8.096	0.20843				8.096	0.10315	8.096	0.12729		8.096	0.21362	8.096	0.21705
8.112	0.27358	8.112	0.26627		8.112	0.21038	8.112	0.20824				8.112	0.11949	8.112	0.12728		8.112	0.22105	8.112	0.21692
8.128	0.26663	8.128	0.2661		8.128	0.19454	8.128	0.20804				8.128	0.12899	8.128	0.12726		8.128	0.20921	8.128	0.21679
8.144	0.25802	8.144	0.26594		8.144	0.20868	8.144	0.20785				8.144	0.10256	8.144	0.12725		8.144	0.21377	8.144	0.21667
8.16	0.27228	8.16	0.26577		8.16	0.20924	8.16	0.20765				8.16	0.11357	8.16	0.12723		8.16	0.2117	8.16	0.21654
8.176	0.26409	8.176	0.2656		8.176	0.20951	8.176	0.20746				8.176	0.1467	8.176	0.12721		8.176	0.2046	8.176	0.21642
8.192	0.26183	8.192	0.26544		8.192	0.2073	8.192	0.20727				8.192	0.12608	8.192	0.1272		8.192	0.20902	8.192	0.21629
8.208	0.26653	8.208	0.26527		8.208	0.22237	8.208	0.20707				8.208	0.15449	8.208	0.12718		8.208	0.21906	8.208	0.21617
8.224	0.27844	8.224	0.26511		8.224	0.19936	8.224	0.20688				8.224	0.13066	8.224	0.12717		8.224	0.20673	8.224	0.21604
8.24	0.26033	8.24	0.26494		8.24	0.20908	8.24	0.20669				8.24	0.12258	8.24	0.12716		8.24	0.22736	8.24	0.21592
8.256	0.2622	8.256	0.26478		8.256	0.21606	8.256	0.2065				8.256	0.12874	8.256	0.12714		8.256	0.22703	8.256	0.21579
8.272	0.2667	8.272	0.26461		8.272	0.20954	8.272	0.2063				8.272	0.11986	8.272	0.12713		8.272	0.21199	8.272	0.21567
8.288	0.26923	8.288	0.26445		8.288	0.19894	8.288	0.20611				8.288	0.13846	8.288	0.12711		8.288	0.20303	8.288	0.21555
8.304	0.25758	8.304	0.26428		8.304	0.20991	8.304	0.20592				8.304	0.12295	8.304	0.1271		8.304	0.21542	8.304	0.21542
8.32	0.26202	8.32	0.26412		8.32	0.20899	8.32	0.20573				8.32	0.12041	8.32	0.12708		8.32	0.20625	8.32	0.2153
8.336	0.27613	8.336	0.26396		8.336	0.20616	8.336	0.20554				8.336	0.1377	8.336	0.12707		8.336	0.20281	8.336	0.21517
8.352	0.26199	8.352	0.26379		8.352	0.20425	8.352	0.20535				8.352	0.11746	8.352	0.12706		8.352	0.20767	8.352	0.21505
8.368	0.27006	8.368	0.26363		8.368	0.20889	8.368	0.20516				8.368	0.1455	8.368	0.12705		8.368	0.21204	8.368	0.21493
8.384	0.27074	8.384	0.26346		8.384	0.20946	8.384	0.20497				8.384	0.13539	8.384	0.12703		8.384	0.19827	8.384	0.2148
8.4	0.27095	8.4	0.2633		8.4	0.19956	8.4	0.20478				8.4	0.11755	8.4	0.12702		8.4	0.20763	8.4	0.21468
8.416	0.25752	8.416	0.26314		8.416	0.19808	8.416	0.20459				8.416	0.11796	8.416	0.12701		8.416	0.2232	8.416	0.21456
8.432	0.26219	8.432	0.26297		8.432	0.2062	8.432	0.2044				8.432	0.12429	8.432	0.12699		8.432	0.20914	8.432	0.21443
8.448	0.26193	8.448	0.26281		8.448	0.20179	8.448	0.20422				8.448	0.14304	8.448	0.12698		8.448	0.21601	8.448	0.21431
8.464	0.25197	8.464	0.26265		8.464	0.20601	8.464	0.20403				8.464	0.13421	8.464	0.12697		8.464	0.22689	8.464	0.21419
8.48	0.27118	8.48	0.26249		8.48	0.20673	8.48	0.20384				8.48	0.14408	8.48	0.12696		8.48	0.23002	8.48	0.21406
8.496	0.26915	8.496	0.26232		8.496	0.19676	8.496	0.20365				8.496	0.13899	8.496	0.12695		8.496	0.21283	8.496	0.21394
8.512	0.27503	8.512	0.26216		8.512	0.2003	8.512	0.20347				8.512	0.13119	8.512	0.12693		8.512	0.21113	8.512	0.21382
8.528	0.25517	8.528	0.262		8.528	0.20103	8.528	0.20328				8.528	0.15019	8.528	0.12692		8.528	0.23165	8.528	0.2137
8.544	0.25846	8.544	0.26184		8.544	0.2041	8.544	0.20309				8.544	0.13927	8.544	0.12691		8.544	0.19517	8.544	0.21357
8.56	0.24878	8.56	0.26167		8.56	0.20695	8.56	0.20291				8.56	0.14832	8.56	0.1269		8.56	0.20134	8.56	0.21345
8.576	0.25612	8.576	0.26151		8.576	0.21131	8.576	0.20272				8.576	0.12551	8.576	0.12689		8.576	0.19225	8.576	0.21333
8.592	0.25664	8.592	0.26135		8.592	0.1981	8.592	0.20254				8.592	0.12324	8.592	0.12688		8.592	0.20562	8.592	0.21321
8.608	0.25618	8.608	0.26119		8.608	0.19261	8.608	0.20235				8.608	0.1375	8.608	0.12687		8.608	0.20378	8.608	0.21309
8.624	0.25601	8.624	0.26103		8.624	0.20841	8.624	0.20217				8.624	0.13448	8.624	0.12686		8.624	0.2222	8.624	0.21296
8.64	0.26707	8.64	0.26087		8.64	0.21035	8.64	0.20198				8.64	0.1213	8.64	0.12685		8.64	0.20432	8.64	0.21284
8.656	0.25667	8.656	0.2607		8.656	0.19747	8.656	0.2018				8.656	0.11949	8.656	0.12684		8.656	0.20807	8.656	0.21272
8.672	0.2631	8.672	0.26054		8.672	0.19703	8.672	0.20161				8.672	0.13441	8.672	0.12683		8.672	0.22539	8.672	0.2126
8.688	0.26633	8.688	0.26038		8.688	0.19752	8.688	0.20143				8.688	0.12876	8.688	0.12682		8.688	0.19368	8.688	0.21248
8.704	0.25338	8.704	0.26022		8.704	0.19174	8.704	0.20125				8.704	0.14462	8.704	0.12681		8.704	0.2088	8.704	0.21236
8.72	0.25721	8.72	0.26006		8.72	0.20127	8.72	0.20106				8.72	0.15214	8.72	0.1268		8.72	0.24509	8.72	0.21223
8.736	0.25126	8.736	0.2599		8.736	0.20304	8.736	0.20088				8.736	0.12287	8.736	0.12678		8.736	0.19704	8.736	0.21211
8.752	0.24572	8.752	0.25974		8.752	0.19771	8.752	0.2007				8.752	0.12328	8.752	0.12678		8.752	0.20725	8.752	0.21199
8.768	0.26164	8.768	0.25958		8.768	0.19616	8.768	0.20052				8.768	0.13792	8.768	0.12677		8.768	0.22048	8.768	0.21187
8.784	0.24616	8.784	0.25942		8.784	0.20361	8.784	0.20033				8.784	0.13417	8.784	0.12676		8.784	0.21343	8.784	0.21175
8.8	0.26513	8.8	0.25926		8.8	0.20233	8.8	0.20015				8.8	0.13788	8.8	0.12675		8.8	0.22495	8.8	0.21163
8.816	0.25516	8.816	0.2591		8.816	0.19831	8.816	0.19997				8.816	0.14765	8.816	0.12674		8.816	0.2129	8.816	0.21151
8.832	0.26505	8.832	0.25894		8.832	0.19996	8.832	0.19979				8.832	0.14513	8.832	0.12673		8.832	0.21408	8.832	0.21139
8.848	0.25427	8.848	0.25878		8.848	0.19515	8.848	0.19961				8.848	0.12728	8.848	0.12672		8.848	0.20847	8.848	0.21127
8.864	0.26928	8.864	0.25862		8.864	0.19496	8.864	0.19943				8.864	0.12294	8.864	0.12671		8.864	0.20742	8.864	0.21115
8.88	0.25833	8.88	0.25846		8.88	0.19685	8.88	0.19925				8.88	0.1435	8.88	0.1267		8.88	0.22674	8.88	0.21103
8.896	0.26115	8.896	0.2583		8.896	0.19355	8.896	0.19907				8.896	0.13548	8.896	0.12669		8.896	0.21574	8.896	0.21091
8.912	0.26891	8.912	0.25815		8.912	0.20362	8.912	0.19889				8.912	0.14471	8.912	0.12668		8.912	0.21312	8.912	0.21078
8.928	0.27047	8.928	0.25799		8.928	0.20919	8.928	0.19871				8.928	0.14985	8.928	0.12667		8.928	0.20205	8.928	0.21066
8.944	0.25223	8.944	0.25783		8.944	0.18407	8.944	0.19853				8.944	0.13801	8.944	0.12666		8.944	0.20078	8.944	0.21054
8.96	0.24641	8.96	0.25767		8.96	0.20158	8.96	0.19835				8.96	0.14095	8.96	0.12665		8.96	0.21446	8.96	0.21042
8.976	0.25859	8.976	0.25751		8.976	0.19512	8.976	0.19817				8.976	0.14988	8.976	0.12665		8.976	0.22718	8.976	0.2103
8.992	0.24552	8.992	0.25735		8.992	0.19774	8.992	0.198				8.992	0.1338	8.992	0.12664		8.992	0.20991	8.992	0.21018
9.008	0.26074	9.008	0.25719		9.008	0.20104	9.008	0.19782				9.008	0.15235	9.008	0.12663		9.008	0.2377	9.008	0.21006
9.024	0.26576	9.024	0.25704		9.024	0.19954	9.024	0.19764				9.024	0.12685	9.024	0.12662		9.024	0.20858	9.024	0.20994
9.04	0.25364	9.04	0.25688		9.04	0.19418	9.04	0.19746				9.04	0.1433	9.04	0.12661		9.04	0.21074	9.04	0.20982
9.056	0.25792	9.056	0.25672		9.056	0.1905	9.056	0.19729				9.056	0.12405	9.056	0.1266		9.056	0.2118	9.056	0.2097
9.072	0.26079	9.072	0.25656		9.072	0.19841	9.072	0.19711				9.072	0.11646	9.072	0.12659		9.072	0.21465	9.072	0.20958
9.088	0.24725	9.088	0.25641		9.088	0.20164	9.088	0.19693				9.088	0.12232	9.088	0.12658		9.088	0.20691	9.088	0.20946
9.104	0.2542	9.104	0.25625		9.104	0.19615	9.104	0.19676				9.104	0.1184	9.104	0.12658		9.104	0.21987	9.104	0.20934
9.12	0.27073	9.12	0.25609		9.12	0.19471	9.12	0.19658				9.12	0.13732	9.12	0.12657		9.12	0.20097	9.12	0.20922
9.136	0.24953	9.136	0.25593		9.136	0.21052	9.136	0.1964				9.136	0.14071	9.136	0.12656		9.136	0.21764	9.136	0.2091
9.152	0.25815	9.152	0.25578		9.152	0.1933	9.152	0.19623				9.152	0.13842	9.152	0.12655		9.152	0.21148	9.152	0.20898
9.168	0.25332	9.168	0.25562		9.168	0.21521	9.168	0.19605				9.168	0.15102	9.168	0.12654		9.168	0.21492	9.168	0.20887
9.184	0.25909	9.184	0.25546		9.184	0.20128	9.184	0.19588				9.184	0.14847	9.184	0.12653		9.184	0.20536	9.184	0.20875
9.2	0.26098	9.2	0.25531		9.2	0.20465	9.2	0.1957				9.2	0.16528	9.2	0.12652		9.2	0.20598	9.2	0.20863
9.216	0.26112	9.216	0.25515		9.216	0.19088	9.216	0.19553				9.216	0.12759	9.216	0.12652		9.216	0.2335	9.216	0.20851
9.232	0.24716	9.232	0.25499		9.232	0.19623	9.232	0.19535				9.232	0.14482	9.232	0.12651		9.232	0.22298	9.232	0.20839
9.248	0.25664	9.248	0.25484		9.248	0.19396	9.248	0.19518				9.248	0.13654	9.248	0.1265		9.248	0.22702	9.248	0.20827
9.264	0.24417	9.264	0.25468		9.264	0.18829	9.264	0.19501				9.264	0.13518	9.264	0.12649		9.264	0.20168	9.264	0.20815
9.28	0.25147	9.28	0.25452		9.28	0.19885	9.28	0.19483				9.28	0.11194	9.28	0.12648		9.28	0.21368	9.28	0.20803
9.296	0.25536	9.296	0.25437		9.296	0.18302	9.296	0.19466				9.296	0.14159	9.296	0.12647		9.296	0.21113	9.296	0.20791
9.312	0.24951	9.312	0.25421		9.312	0.19454	9.312	0.19449				9.312	0.16627	9.312	0.12646		9.312	0.19543	9.312	0.20779
9.328	0.23963	9.328	0.25406		9.328	0.19372	9.328	0.19431				9.328	0.14137	9.328	0.12645		9.328	0.19328	9.328	0.20767
9.344	0.25148	9.344	0.2539		9.344	0.19014	9.344	0.19414				9.344	0.16605	9.344	0.12645		9.344	0.23529	9.344	0.20755
9.36	0.25297	9.36	0.25375		9.36	0.20042	9.36	0.19397				9.36	0.12824	9.36	0.12644		9.36	0.19839	9.36	0.20743
9.376	0.25348	9.376	0.25359		9.376	0.19646	9.376	0.1938				9.376	0.14436	9.376	0.12643		9.376	0.20887	9.376	0.20731
9.392	0.26408	9.392	0.25344		9.392	0.19706	9.392	0.19363				9.392	0.12908	9.392	0.12642		9.392	0.20974	9.392	0.20719
9.408	0.2505	9.408	0.25328		9.408	0.18178	9.408	0.19345				9.408	0.14853	9.408	0.12641		9.408	0.20476	9.408	0.20708
9.424	0.25658	9.424	0.25313		9.424	0.19629	9.424	0.19328				9.424	0.11919	9.424	0.1264		9.424	0.18897	9.424	0.20696
9.44	0.25714	9.44	0.25297		9.44	0.18016	9.44	0.19311				9.44	0.14414	9.44	0.12639		9.44	0.22102	9.44	0.20684
9.456	0.23887	9.456	0.25282		9.456	0.1891	9.456	0.19294				9.456	0.12667	9.456	0.12638		9.456	0.19099	9.456	0.20672
9.472	0.24742	9.472	0.25266		9.472	0.18797	9.472	0.19277				9.472	0.13947	9.472	0.12638		9.472	0.22137	9.472	0.2066
9.488	0.25974	9.488	0.25251		9.488	0.18885	9.488	0.1926				9.488	0.13147	9.488	0.12637		9.488	0.1987	9.488	0.20648
9.504	0.25203	9.504	0.25235		9.504	0.21097	9.504	0.19243				9.504	0.14917	9.504	0.12636		9.504	0.20556	9.504	0.20636
9.52	0.25411	9.52	0.2522		9.52	0.1829	9.52	0.19226				9.52	0.16103	9.52	0.12635		9.52	0.21228	9.52	0.20624
9.536	0.24429	9.536	0.25204		9.536	0.1846	9.536	0.19209				9.536	0.1431	9.536	0.12634		9.536	0.2426	9.536	0.20612
9.552	0.2584	9.552	0.25189		9.552	0.18602	9.552	0.19192				9.552	0.07473	9.552	0.12633		9.552	0.20163	9.552	0.206
9.568	0.25627	9.568	0.25173		9.568	0.19432	9.568	0.19175				9.568	0.1542	9.568	0.12632		9.568	0.20697	9.568	0.20589
9.584	0.24211	9.584	0.25158		9.584	0.18809	9.584	0.19158				9.584	0.15434	9.584	0.12631		9.584	0.21742	9.584	0.20577
9.6	0.26289	9.6	0.25143		9.6	0.20727	9.6	0.19142				9.6	0.14651	9.6	0.1263		9.6	0.20247	9.6	0.20565
9.616	0.25209	9.616	0.25127		9.616	0.17471	9.616	0.19125				9.616	0.14709	9.616	0.1263		9.616	0.204	9.616	0.20553
9.632	0.23877	9.632	0.25112		9.632	0.17743	9.632	0.19108				9.632	0.17359	9.632	0.12629		9.632	0.22022	9.632	0.20541
9.648	0.24894	9.648	0.25097		9.648	0.19516	9.648	0.19091				9.648	0.11682	9.648	0.12628		9.648	0.20951	9.648	0.20529
9.664	0.25322	9.664	0.25081		9.664	0.2014	9.664	0.19074				9.664	0.1287	9.664	0.12627		9.664	0.20195	9.664	0.20517
9.68	0.2484	9.68	0.25066		9.68	0.17591	9.68	0.19058				9.68	0.16427	9.68	0.12626		9.68	0.23925	9.68	0.20505
9.696	0.25591	9.696	0.25051		9.696	0.17896	9.696	0.19041				9.696	0.10925	9.696	0.12625		9.696	0.20724	9.696	0.20493
9.712	0.24946	9.712	0.25035		9.712	0.19546	9.712	0.19024				9.712	0.16	9.712	0.12624		9.712	0.18538	9.712	0.20482
9.728	0.26846	9.728	0.2502		9.728	0.17254	9.728	0.19008				9.728	0.13856	9.728	0.12623		9.728	0.24304	9.728	0.2047
9.744	0.25271	9.744	0.25005		9.744	0.19157	9.744	0.18991				9.744	0.13768	9.744	0.12622		9.744	0.20256	9.744	0.20458
9.76	0.26269	9.76	0.2499		9.76	0.1949	9.76	0.18974				9.76	0.12557	9.76	0.12621		9.76	0.20117	9.76	0.20446
9.776	0.24777	9.776	0.24974		9.776	0.18832	9.776	0.18958				9.776	0.13331	9.776	0.1262		9.776	0.22343	9.776	0.20434
9.792	0.24943	9.792	0.24959		9.792	0.19303	9.792	0.18941				9.792	0.13816	9.792	0.12619		9.792	0.21891	9.792	0.20422
9.808	0.25393	9.808	0.24944		9.808	0.18852	9.808	0.18925				9.808	0.15242	9.808	0.12618		9.808	0.21904	9.808	0.2041
9.824	0.26697	9.824	0.24929		9.824	0.18359	9.824	0.18908				9.824	0.13686	9.824	0.12618		9.824	0.21117	9.824	0.20398
9.84	0.23874	9.84	0.24913		9.84	0.19078	9.84	0.18892				9.84	0.14053	9.84	0.12617		9.84	0.21144	9.84	0.20387
9.856	0.2511	9.856	0.24898		9.856	0.20391	9.856	0.18875				9.856	0.16068	9.856	0.12616		9.856	0.20673	9.856	0.20375
9.872	0.23884	9.872	0.24883		9.872	0.19112	9.872	0.18859				9.872	0.15376	9.872	0.12615		9.872	0.1695	9.872	0.20363
9.888	0.22479	9.888	0.24868		9.888	0.20677	9.888	0.18842				9.888	0.09831	9.888	0.12614		9.888	0.20743	9.888	0.20351
9.904	0.24206	9.904	0.24853		9.904	0.18266	9.904	0.18826				9.904	0.14128	9.904	0.12613		9.904	0.20086	9.904	0.20339
9.92	0.24203	9.92	0.24837		9.92	0.19587	9.92	0.18809				9.92	0.15088	9.92	0.12612		9.92	0.22692	9.92	0.20327
9.936	0.25113	9.936	0.24822		9.936	0.18809	9.936	0.18793				9.936	0.17043	9.936	0.12611		9.936	0.2089	9.936	0.20315
9.952	0.25341	9.952	0.24807		9.952	0.1695	9.952	0.18777				9.952	0.15953	9.952	0.1261		9.952	0.23871	9.952	0.20303
9.968	0.25057	9.968	0.24792		9.968	0.18605	9.968	0.1876				9.968	0.15558	9.968	0.12608		9.968	0.2165	9.968	0.20292
9.984	0.25837	9.984	0.24777		9.984	0.17431	9.984	0.18744				9.984	0.17466	9.984	0.12608		9.984	0.19312	9.984	0.2028
10	0.24534	10	0.24762		10	0.1802	10	0.18728				10	0.14634	10	0.12607		10	0.23445	10	0.20268
10.016	0.25766	10.016	0.24747		10.016	0.18248	10.016	0.18711				10.016	0.16555	10.016	0.12605		10.016	0.18023	10.016	0.20256
10.032	0.23729	10.032	0.24732		10.032	0.18349	10.032	0.18695				10.032	0.19509	10.032	0.12604		10.032	0.17747	10.032	0.20244
10.048	0.23409	10.048	0.24716		10.048	0.19144	10.048	0.18679				10.048	0.13127	10.048	0.12603		10.048	0.19825	10.048	0.20232
10.064	0.2512	10.064	0.24701		10.064	0.19436	10.064	0.18663				10.064	0.16489	10.064	0.12603		10.064	0.19579	10.064	0.2022
10.08	0.23217	10.08	0.24686		10.08	0.18168	10.08	0.18647				10.08	0.18953	10.08	0.12601		10.08	0.19583	10.08	0.20208
10.096	0.23029	10.096	0.24671		10.096	0.17875	10.096	0.1863				10.096	0.17848	10.096	0.126		10.096	0.21474	10.096	0.20196
10.112	0.24524	10.112	0.24656		10.112	0.18891	10.112	0.18614				10.112	0.15662	10.112	0.12599		10.112	0.20046	10.112	0.20185
10.128	0.24233	10.128	0.24641		10.128	0.18246	10.128	0.18598				10.128	0.1198	10.128	0.12598		10.128	0.225	10.128	0.20173
10.144	0.2451	10.144	0.24626		10.144	0.19886	10.144	0.18582				10.144	0.14527	10.144	0.12597		10.144	0.21899	10.144	0.20161
10.16	0.24035	10.16	0.24611		10.16	0.18406	10.16	0.18566				10.16	0.16073	10.16	0.12596		10.16	0.22512	10.16	0.20149
10.176	0.2343	10.176	0.24596		10.176	0.19051	10.176	0.1855				10.176	0.13814	10.176	0.12595		10.176	0.17746	10.176	0.20137
10.192	0.24757	10.192	0.24581		10.192	0.17941	10.192	0.18534				10.192	0.14745	10.192	0.12594		10.192	0.20635	10.192	0.20125
10.208	0.24392	10.208	0.24566		10.208	0.18623	10.208	0.18518				10.208	0.17626	10.208	0.12593		10.208	0.20079	10.208	0.20113
10.224	0.26952	10.224	0.24551		10.224	0.18695	10.224	0.18502				10.224	0.13896	10.224	0.12592		10.224	0.20167	10.224	0.20101
10.24	0.24564	10.24	0.24536		10.24	0.18544	10.24	0.18486				10.24	0.16372	10.24	0.1259		10.24	0.22937	10.24	0.20089
10.256	0.25377	10.256	0.24521		10.256	0.18333	10.256	0.1847				10.256	0.12908	10.256	0.12589		10.256	0.17943	10.256	0.20077
10.272	0.24577	10.272	0.24506		10.272	0.18201	10.272	0.18454				10.272	0.13798	10.272	0.12588		10.272	0.20958	10.272	0.20066
10.288	0.26192	10.288	0.24491		10.288	0.17759	10.288	0.18438				10.288	0.14243	10.288	0.12587		10.288	0.24065	10.288	0.20054
10.304	0.23051	10.304	0.24476		10.304	0.18486	10.304	0.18422				10.304	0.12429	10.304	0.12586		10.304	0.19352	10.304	0.20042
10.32	0.24372	10.32	0.24462		10.32	0.16869	10.32	0.18406				10.32	0.12982	10.32	0.12585		10.32	0.18806	10.32	0.2003
10.336	0.24173	10.336	0.24447		10.336	0.1771	10.336	0.1839				10.336	0.13251	10.336	0.12583		10.336	0.21933	10.336	0.20018
10.352	0.25	10.352	0.24432		10.352	0.1769	10.352	0.18374				10.352	0.16195	10.352	0.12582		10.352	0.18913	10.352	0.20006
10.368	0.25191	10.368	0.24417		10.368	0.16811	10.368	0.18359				10.368	0.18578	10.368	0.12581		10.368	0.17998	10.368	0.19994
10.384	0.23469	10.384	0.24402		10.384	0.17307	10.384	0.18343				10.384	0.16805	10.384	0.1258		10.384	0.22806	10.384	0.19982
10.4	0.24103	10.4	0.24387		10.4	0.19415	10.4	0.18327				10.4	0.125	10.4	0.12579		10.4	0.21014	10.4	0.1997
10.416	0.24801	10.416	0.24372		10.416	0.17842	10.416	0.18311				10.416	0.13997	10.416	0.12577		10.416	0.1881	10.416	0.19958
10.432	0.24549	10.432	0.24357		10.432	0.18551	10.432	0.18296				10.432	0.16319	10.432	0.12576		10.432	0.20433	10.432	0.19946
10.448	0.24034	10.448	0.24343		10.448	0.17881	10.448	0.1828				10.448	0.16444	10.448	0.12575		10.448	0.25277	10.448	0.19934
10.464	0.23238	10.464	0.24328		10.464	0.17301	10.464	0.18264				10.464	0.14447	10.464	0.12574		10.464	0.21591	10.464	0.19922
10.48	0.25456	10.48	0.24313		10.48	0.20222	10.48	0.18249				10.48	0.11848	10.48	0.12572		10.48	0.18248	10.48	0.1991
10.496	0.23354	10.496	0.24298		10.496	0.19434	10.496	0.18233				10.496	0.13222	10.496	0.12571		10.496	0.1805	10.496	0.19898
10.512	0.24332	10.512	0.24283		10.512	0.17784	10.512	0.18217				10.512	0.12856	10.512	0.1257		10.512	0.20474	10.512	0.19886
10.528	0.24535	10.528	0.24269		10.528	0.17975	10.528	0.18202				10.528	0.16853	10.528	0.12568		10.528	0.20761	10.528	0.19875
10.544	0.2394	10.544	0.24254		10.544	0.18039	10.544	0.18186				10.544	0.10865	10.544	0.12567		10.544	0.2083	10.544	0.19863
10.56	0.23751	10.56	0.24239		10.56	0.17598	10.56	0.1817				10.56	0.16369	10.56	0.12566		10.56	0.20701	10.56	0.19851
10.576	0.2447	10.576	0.24224		10.576	0.17297	10.576	0.18155				10.576	0.13776	10.576	0.12564		10.576	0.24189	10.576	0.19839
10.592	0.23577	10.592	0.2421		10.592	0.16967	10.592	0.18139				10.592	0.12251	10.592	0.12563		10.592	0.22332	10.592	0.19827
10.608	0.23932	10.608	0.24195		10.608	0.18032	10.608	0.18124				10.608	0.14437	10.608	0.12562		10.608	0.22045	10.608	0.19815
10.624	0.24202	10.624	0.2418		10.624	0.17153	10.624	0.18108				10.624	0.16537	10.624	0.1256		10.624	0.17348	10.624	0.19803
10.64	0.23865	10.64	0.24165		10.64	0.18613	10.64	0.18093				10.64	0.13337	10.64	0.12559		10.64	0.1786	10.64	0.19791
10.656	0.23288	10.656	0.24151		10.656	0.18109	10.656	0.18077				10.656	0.14184	10.656	0.12558		10.656	0.17625	10.656	0.19779
10.672	0.23042	10.672	0.24136		10.672	0.17226	10.672	0.18062				10.672	0.12366	10.672	0.12556		10.672	0.18988	10.672	0.19767
10.688	0.241	10.688	0.24121		10.688	0.17825	10.688	0.18046				10.688	0.18065	10.688	0.12555		10.688	0.20186	10.688	0.19755
10.704	0.24309	10.704	0.24107		10.704	0.17249	10.704	0.18031				10.704	0.1391	10.704	0.12553		10.704	0.22428	10.704	0.19743
10.72	0.22466	10.72	0.24092		10.72	0.18474	10.72	0.18016				10.72	0.12158	10.72	0.12552		10.72	0.19813	10.72	0.19731
10.736	0.22635	10.736	0.24077		10.736	0.17256	10.736	0.18				10.736	0.18766	10.736	0.12551		10.736	0.20034	10.736	0.19719
10.752	0.25072	10.752	0.24063		10.752	0.17708	10.752	0.17985				10.752	0.15044	10.752	0.12549		10.752	0.19722	10.752	0.19707
10.768	0.24069	10.768	0.24048		10.768	0.18446	10.768	0.1797				10.768	0.17723	10.768	0.12548		10.768	0.25577	10.768	0.19694
10.784	0.24225	10.784	0.24033		10.784	0.17017	10.784	0.17954				10.784	0.13432	10.784	0.12546		10.784	0.19329	10.784	0.19682
10.8	0.24237	10.8	0.24019		10.8	0.18029	10.8	0.17939				10.8	0.11918	10.8	0.12545		10.8	0.17371	10.8	0.1967
10.816	0.23714	10.816	0.24004		10.816	0.19281	10.816	0.17924				10.816	0.17782	10.816	0.12543		10.816	0.17634	10.816	0.19658
10.832	0.25073	10.832	0.23989		10.832	0.1813	10.832	0.17908				10.832	0.2011	10.832	0.12542		10.832	0.20027	10.832	0.19646
10.848	0.23011	10.848	0.23975		10.848	0.18179	10.848	0.17893				10.848	0.09085	10.848	0.1254		10.848	0.22005	10.848	0.19634
10.864	0.22981	10.864	0.2396		10.864	0.17866	10.864	0.17878				10.864	0.16846	10.864	0.12539		10.864	0.20126	10.864	0.19622
10.88	0.25073	10.88	0.23946		10.88	0.177	10.88	0.17863				10.88	0.17066	10.88	0.12537		10.88	0.24546	10.88	0.1961
10.896	0.23256	10.896	0.23931		10.896	0.16967	10.896	0.17847				10.896	0.16503	10.896	0.12536		10.896	0.19286	10.896	0.19598
10.912	0.22524	10.912	0.23917		10.912	0.17615	10.912	0.17832				10.912	0.15254	10.912	0.12534		10.912	0.19076	10.912	0.19586
10.928	0.23512	10.928	0.23902		10.928	0.18202	10.928	0.17817				10.928	0.12923	10.928	0.12532		10.928	0.16891	10.928	0.19574
10.944	0.23894	10.944	0.23887		10.944	0.17582	10.944	0.17802				10.944	0.19594	10.944	0.12531		10.944	0.1774	10.944	0.19562
10.96	0.25074	10.96	0.23873		10.96	0.18117	10.96	0.17787				10.96	0.10835	10.96	0.12529		10.96	0.20948	10.96	0.1955
10.976	0.24201	10.976	0.23858		10.976	0.17806	10.976	0.17772				10.976	0.11964	10.976	0.12528		10.976	0.17862	10.976	0.19537
10.992	0.22849	10.992	0.23844		10.992	0.16012	10.992	0.17757				10.992	0.20398	10.992	0.12526		10.992	0.19133	10.992	0.19525
11.008	0.23571	11.008	0.23829		11.008	0.18411	11.008	0.17742				11.008	0.14222	11.008	0.12524		11.008	0.20991	11.008	0.19513
11.024	0.24093	11.024	0.23815		11.024	0.16748	11.024	0.17727				11.024	0.10828	11.024	0.12523		11.024	0.17919	11.024	0.19501
11.04	0.24473	11.04	0.238		11.04	0.18198	11.04	0.17711				11.04	0.17799	11.04	0.12521		11.04	0.18195	11.04	0.19489
11.056	0.23853	11.056	0.23786		11.056	0.19312	11.056	0.17696				11.056	0.20876	11.056	0.12519		11.056	0.21524	11.056	0.19477
11.072	0.22256	11.072	0.23771		11.072	0.16787	11.072	0.17681				11.072	0.16155	11.072	0.12518		11.072	0.18927	11.072	0.19465
11.088	0.2378	11.088	0.23757		11.088	0.18465	11.088	0.17666				11.088	0.1305	11.088	0.12516		11.088	0.19367	11.088	0.19452
11.104	0.23234	11.104	0.23742		11.104	0.18325	11.104	0.17652				11.104	0.14551	11.104	0.12514		11.104	0.22375	11.104	0.1944
11.12	0.23249	11.12	0.23728		11.12	0.17048	11.12	0.17637				11.12	0.13075	11.12	0.12513		11.12	0.20496	11.12	0.19428
11.136	0.23438	11.136	0.23714		11.136	0.1772	11.136	0.17622				11.136	0.12387	11.136	0.12511		11.136	0.17615	11.136	0.19416
11.152	0.24444	11.152	0.23699		11.152	0.16156	11.152	0.17607				11.152	0.1916	11.152	0.12509		11.152	0.21871	11.152	0.19404
11.168	0.26006	11.168	0.23685		11.168	0.17929	11.168	0.17592				11.168	0.1575	11.168	0.12507		11.168	0.17979	11.168	0.19391
11.184	0.22313	11.184	0.2367		11.184	0.19261	11.184	0.17577				11.184	0.12315	11.184	0.12505		11.184	0.15424	11.184	0.19379
11.2	0.23983	11.2	0.23656		11.2	0.15468	11.2	0.17562				11.2	0.16751	11.2	0.12504		11.2	0.17598	11.2	0.19367
11.216	0.22591	11.216	0.23641		11.216	0.17104	11.216	0.17547				11.216	0.20701	11.216	0.12502		11.216	0.23059	11.216	0.19355
11.232	0.24359	11.232	0.23627		11.232	0.18035	11.232	0.17532				11.232	0.1249	11.232	0.125		11.232	0.2289	11.232	0.19343
11.248	0.22447	11.248	0.23613		11.248	0.15854	11.248	0.17518				11.248	0.14693	11.248	0.12498		11.248	0.21909	11.248	0.1933
11.264	0.22622	11.264	0.23598		11.264	0.16238	11.264	0.17503				11.264	0.18997	11.264	0.12496		11.264	0.19082	11.264	0.19318
11.28	0.22703	11.28	0.23584		11.28	0.17749	11.28	0.17488				11.28	0.15205	11.28	0.12494		11.28	0.19363	11.28	0.19306
11.296	0.24682	11.296	0.2357		11.296	0.16139	11.296	0.17473				11.296	0.13043	11.296	0.12492		11.296	0.16529	11.296	0.19293
11.312	0.23871	11.312	0.23555		11.312	0.17865	11.312	0.17458				11.312	0.13032	11.312	0.1249		11.312	0.16923	11.312	0.19281
11.328	0.22476	11.328	0.23541		11.328	0.18639	11.328	0.17444				11.328	0.1686	11.328	0.12488		11.328	0.16936	11.328	0.19269
11.344	0.23701	11.344	0.23527		11.344	0.17224	11.344	0.17429				11.344	0.18733	11.344	0.12487		11.344	0.18792	11.344	0.19257
11.36	0.23085	11.36	0.23512		11.36	0.18219	11.36	0.17414				11.36	0.20744	11.36	0.12485		11.36	0.25046	11.36	0.19244
11.376	0.22185	11.376	0.23498		11.376	0.17044	11.376	0.174				11.376	0.15188	11.376	0.12483		11.376	0.17375	11.376	0.19232
11.392	0.24351	11.392	0.23484		11.392	0.17352	11.392	0.17385				11.392	0.16621	11.392	0.12481		11.392	0.17586	11.392	0.1922
11.408	0.22664	11.408	0.23469		11.408	0.17529	11.408	0.1737				11.408	0.13746	11.408	0.12479		11.408	0.15028	11.408	0.19207
11.424	0.24833	11.424	0.23455		11.424	0.18481	11.424	0.17356				11.424	0.15014	11.424	0.12477		11.424	0.15583	11.424	0.19195
11.44	0.24573	11.44	0.23441		11.44	0.15115	11.44	0.17341				11.44	0.13524	11.44	0.12475		11.44	0.21575	11.44	0.19182
11.456	0.24494	11.456	0.23427		11.456	0.15912	11.456	0.17327				11.456	0.18182	11.456	0.12472		11.456	0.17778	11.456	0.1917
11.472	0.22198	11.472	0.23412		11.472	0.17966	11.472	0.17312				11.472	0.158	11.472	0.1247		11.472	0.19691	11.472	0.19158
11.488	0.23667	11.488	0.23398		11.488	0.18161	11.488	0.17297				11.488	0.15567	11.488	0.12468		11.488	0.17602	11.488	0.19145
11.504	0.23982	11.504	0.23384		11.504	0.18362	11.504	0.17283				11.504	0.13384	11.504	0.12466		11.504	0.19488	11.504	0.19133
11.52	0.23068	11.52	0.2337		11.52	0.17663	11.52	0.17268				11.52	0.18716	11.52	0.12464		11.52	0.1984	11.52	0.1912
11.536	0.2328	11.536	0.23355		11.536	0.17707	11.536	0.17254				11.536	0.0715	11.536	0.12462		11.536	0.24078	11.536	0.19108
11.552	0.213	11.552	0.23341		11.552	0.16417	11.552	0.17239				11.552	0.19718	11.552	0.1246		11.552	0.21064	11.552	0.19096
11.568	0.2415	11.568	0.23327		11.568	0.16151	11.568	0.17225				11.568	0.11475	11.568	0.12457		11.568	0.19532	11.568	0.19083
11.584	0.23129	11.584	0.23313		11.584	0.16503	11.584	0.1721				11.584	0.16149	11.584	0.12455		11.584	0.16655	11.584	0.19071
11.6	0.2067	11.6	0.23299		11.6	0.16228	11.6	0.17196				11.6	0.14615	11.6	0.12453		11.6	0.2125	11.6	0.19058
11.616	0.23854	11.616	0.23284		11.616	0.18004	11.616	0.17181				11.616	0.1688	11.616	0.12451		11.616	0.19094	11.616	0.19046
11.632	0.21904	11.632	0.2327		11.632	0.18284	11.632	0.17167				11.632	0.1464	11.632	0.12449		11.632	0.23066	11.632	0.19033
11.648	0.25354	11.648	0.23256		11.648	0.16962	11.648	0.17153				11.648	0.18272	11.648	0.12446		11.648	0.20788	11.648	0.19021
11.664	0.23949	11.664	0.23242		11.664	0.16795	11.664	0.17138				11.664	0.14966	11.664	0.12444		11.664	0.2	11.664	0.19008
11.68	0.22558	11.68	0.23228		11.68	0.18213	11.68	0.17124				11.68	0.16118	11.68	0.12442		11.68	0.1879	11.68	0.18996
11.696	0.22765	11.696	0.23214		11.696	0.14872	11.696	0.17109				11.696	0.12544	11.696	0.12439		11.696	0.19016	11.696	0.18983
11.712	0.22105	11.712	0.23199		11.712	0.17314	11.712	0.17095				11.712	0.22297	11.712	0.12437		11.712	0.18019	11.712	0.1897
11.728	0.22328	11.728	0.23185		11.728	0.14445	11.728	0.17081				11.728	0.16748	11.728	0.12435		11.728	0.21525	11.728	0.18958
11.744	0.23509	11.744	0.23171		11.744	0.1694	11.744	0.17066				11.744	0.11785	11.744	0.12432		11.744	0.22893	11.744	0.18945
11.76	0.22987	11.76	0.23157		11.76	0.18557	11.76	0.17052				11.76	0.13318	11.76	0.1243		11.76	0.17321	11.76	0.18933
11.776	0.23849	11.776	0.23143		11.776	0.16728	11.776	0.17038				11.776	0.14133	11.776	0.12427		11.776	0.19088	11.776	0.1892
11.792	0.24195	11.792	0.23129		11.792	0.16745	11.792	0.17024				11.792	0.16688	11.792	0.12425		11.792	0.13735	11.792	0.18907
11.808	0.22733	11.808	0.23115		11.808	0.16408	11.808	0.17009				11.808	0.14335	11.808	0.12422		11.808	0.20048	11.808	0.18895
11.824	0.21913	11.824	0.23101		11.824	0.16824	11.824	0.16995				11.824	0.1621	11.824	0.1242		11.824	0.18053	11.824	0.18882
11.84	0.22889	11.84	0.23087		11.84	0.16858	11.84	0.16981				11.84	0.15152	11.84	0.12417		11.84	0.19231	11.84	0.18869
11.856	0.21445	11.856	0.23073		11.856	0.2014	11.856	0.16967				11.856	0.20152	11.856	0.12415		11.856	0.19836	11.856	0.18857
11.872	0.22711	11.872	0.23059		11.872	0.16602	11.872	0.16952				11.872	0.19901	11.872	0.12412		11.872	0.1875	11.872	0.18844
11.888	0.2381	11.888	0.23045		11.888	0.16845	11.888	0.16938				11.888	0.19974	11.888	0.1241		11.888	0.15459	11.888	0.18831
11.904	0.22616	11.904	0.23031		11.904	0.16979	11.904	0.16924				11.904	0.13032	11.904	0.12407		11.904	0.17455	11.904	0.18819
11.92	0.23291	11.92	0.23017		11.92	0.1672	11.92	0.1691				11.92	0.11591	11.92	0.12404		11.92	0.20408	11.92	0.18806
11.936	0.2397	11.936	0.23003		11.936	0.15977	11.936	0.16896				11.936	0.16373	11.936	0.12402		11.936	0.26087	11.936	0.18793
11.952	0.2275	11.952	0.22989		11.952	0.16748	11.952	0.16882				11.952	0.15424	11.952	0.12399		11.952	0.22343	11.952	0.1878
11.968	0.2567	11.968	0.22975		11.968	0.16209	11.968	0.16868				11.968	0.14694	11.968	0.12396		11.968	0.16164	11.968	0.18768
11.984	0.22772	11.984	0.22961		11.984	0.163	11.984	0.16854				11.984	0.07037	11.984	0.12394		11.984	0.19782	11.984	0.18755
12	0.23087	12	0.22947		12	0.15217	12	0.16839				12	0.10938	12	0.12391		12	0.1993	12	0.18742
12.016	0.23691	12.016	0.22933		12.016	0.18032	12.016	0.16825				12.016	0.19457	12.016	0.12388		12.016	0.2077	12.016	0.18729
12.032	0.24406	12.032	0.22919		12.032	0.17922	12.032	0.16811				12.032	0.17756	12.032	0.12386		12.032	0.18834	12.032	0.18716
12.048	0.20532	12.048	0.22905		12.048	0.16795	12.048	0.16797				12.048	0.1911	12.048	0.12383		12.048	0.17241	12.048	0.18703
12.064	0.23147	12.064	0.22891		12.064	0.1588	12.064	0.16783				12.064	0.19331	12.064	0.1238		12.064	0.18049	12.064	0.1869
12.08	0.21772	12.08	0.22877		12.08	0.15025	12.08	0.16769				12.08	0.10638	12.08	0.12377		12.08	0.1513	12.08	0.18678
12.096	0.22407	12.096	0.22863		12.096	0.14897	12.096	0.16755				12.096	0.108	12.096	0.12374		12.096	0.21229	12.096	0.18665
12.112	0.22555	12.112	0.22849		12.112	0.16809	12.112	0.16741				12.112	0.23414	12.112	0.12371		12.112	0.15589	12.112	0.18652
12.128	0.23522	12.128	0.22835		12.128	0.16033	12.128	0.16727				12.128	0.14416	12.128	0.12368		12.128	0.18619	12.128	0.18639
12.144	0.21216	12.144	0.22821		12.144	0.16662	12.144	0.16713				12.144	0.18834	12.144	0.12366		12.144	0.21053	12.144	0.18626
12.16	0.22543	12.16	0.22807		12.16	0.19186	12.16	0.167				12.16	0.19675	12.16	0.12363		12.16	0.18209	12.16	0.18613
12.176	0.23057	12.176	0.22793		12.176	0.17159	12.176	0.16686				12.176	0.13848	12.176	0.1236		12.176	0.16161	12.176	0.186
12.192	0.22119	12.192	0.22779		12.192	0.18007	12.192	0.16672				12.192	0.12442	12.192	0.12357		12.192	0.18426	12.192	0.18587
12.208	0.21447	12.208	0.22766		12.208	0.14904	12.208	0.16658				12.208	0.17305	12.208	0.12354		12.208	0.20092	12.208	0.18574
12.224	0.22568	12.224	0.22752		12.224	0.16839	12.224	0.16644				12.224	0.12598	12.224	0.12351		12.224	0.20362	12.224	0.18561
12.24	0.21791	12.24	0.22738		12.24	0.18695	12.24	0.1663				12.24	0.15049	12.24	0.12347		12.24	0.14157	12.24	0.18548
12.256	0.23265	12.256	0.22724		12.256	0.1614	12.256	0.16616				12.256	0.19171	12.256	0.12344		12.256	0.19098	12.256	0.18535
12.272	0.23448	12.272	0.2271		12.272	0.16868	12.272	0.16602				12.272	0.22309	12.272	0.12341		12.272	0.25	12.272	0.18521
12.288	0.22594	12.288	0.22696		12.288	0.15336	12.288	0.16589				12.288	0.16744	12.288	0.12338		12.288	0.18004	12.288	0.18508
12.304	0.2274	12.304	0.22683		12.304	0.16301	12.304	0.16575				12.304	0.09256	12.304	0.12335		12.304	0.14865	12.304	0.18495
12.32	0.21901	12.32	0.22669		12.32	0.16229	12.32	0.16561				12.32	0.18421	12.32	0.12332		12.32	0.18757	12.32	0.18482
12.336	0.22689	12.336	0.22655		12.336	0.15576	12.336	0.16547				12.336	0.15217	12.336	0.12328		12.336	0.17534	12.336	0.18469
12.352	0.23613	12.352	0.22641		12.352	0.18227	12.352	0.16534				12.352	0.1641	12.352	0.12325		12.352	0.1732	12.352	0.18456
12.368	0.23644	12.368	0.22627		12.368	0.16806	12.368	0.1652				12.368	0.12479	12.368	0.12322		12.368	0.17716	12.368	0.18442
12.384	0.22025	12.384	0.22613		12.384	0.17173	12.384	0.16506				12.384	0.06486	12.384	0.12319		12.384	0.19271	12.384	0.18429
12.4	0.22764	12.4	0.226		12.4	0.15669	12.4	0.16492				12.4	0.16575	12.4	0.12316		12.4	0.18023	12.4	0.18416
12.416	0.25318	12.416	0.22586		12.416	0.15031	12.416	0.16479				12.416	0.12413	12.416	0.12312		12.416	0.14433	12.416	0.18403
12.432	0.24034	12.432	0.22572		12.432	0.17154	12.432	0.16465				12.432	0.19681	12.432	0.12309		12.432	0.16247	12.432	0.18389
12.448	0.23352	12.448	0.22558		12.448	0.16984	12.448	0.16451				12.448	0.22599	12.448	0.12305		12.448	0.14765	12.448	0.18376
12.464	0.22429	12.464	0.22545		12.464	0.17497	12.464	0.16438				12.464	0.18805	12.464	0.12302		12.464	0.18938	12.464	0.18363
12.48	0.23256	12.48	0.22531		12.48	0.17769	12.48	0.16424				12.48	0.17331	12.48	0.12298		12.48	0.14604	12.48	0.18349
12.496	0.21538	12.496	0.22517		12.496	0.17789	12.496	0.1641				12.496	0.16608	12.496	0.12295		12.496	0.13641	12.496	0.18336
12.512	0.2268	12.512	0.22503		12.512	0.16522	12.512	0.16397				12.512	0.09091	12.512	0.12291		12.512	0.15483	12.512	0.18323
12.528	0.20984	12.528	0.2249		12.528	0.16687	12.528	0.16383				12.528	0.13214	12.528	0.12288		12.528	0.22899	12.528	0.18309
12.544	0.21795	12.544	0.22476		12.544	0.15256	12.544	0.1637				12.544	0.20276	12.544	0.12284		12.544	0.17706	12.544	0.18296
12.56	0.24012	12.56	0.22462		12.56	0.159	12.56	0.16356				12.56	0.18386	12.56	0.1228		12.56	0.18638	12.56	0.18282
12.576	0.23308	12.576	0.22449		12.576	0.17618	12.576	0.16342				12.576	0.15832	12.576	0.12277		12.576	0.12427	12.576	0.18269
12.592	0.22384	12.592	0.22435		12.592	0.16338	12.592	0.16329				12.592	0.12644	12.592	0.12273		12.592	0.19493	12.592	0.18255
12.608	0.23556	12.608	0.22421		12.608	0.16202	12.608	0.16315				12.608	0.14045	12.608	0.1227		12.608	0.16089	12.608	0.18242
12.624	0.21525	12.624	0.22408		12.624	0.16435	12.624	0.16302				12.624	0.21529	12.624	0.12266		12.624	0.11787	12.624	0.18228
12.64	0.23676	12.64	0.22394		12.64	0.15715	12.64	0.16288				12.64	0.04819	12.64	0.12262		12.64	0.21285	12.64	0.18215
12.656	0.21606	12.656	0.2238		12.656	0.16534	12.656	0.16275				12.656	0.15977	12.656	0.12259		12.656	0.13764	12.656	0.18201
12.672	0.2268	12.672	0.22367		12.672	0.15476	12.672	0.16261				12.672	0.16699	12.672	0.12255		12.672	0.16735	12.672	0.18187
12.688	0.23963	12.688	0.22353		12.688	0.16081	12.688	0.16248				12.688	0.15302	12.688	0.12251		12.688	0.14683	12.688	0.18174
12.704	0.19757	12.704	0.22339		12.704	0.14846	12.704	0.16234				12.704	0.17647	12.704	0.12247		12.704	0.1453	12.704	0.1816
12.72	0.21101	12.72	0.22326		12.72	0.15411	12.72	0.16221				12.72	0.21935	12.72	0.12243		12.72	0.21788	12.72	0.18146
12.736	0.22462	12.736	0.22312		12.736	0.14981	12.736	0.16208				12.736	0.17263	12.736	0.12239		12.736	0.18623	12.736	0.18133
12.752	0.19602	12.752	0.22299		12.752	0.15866	12.752	0.16194				12.752	0.13514	12.752	0.12235		12.752	0.203	12.752	0.18119
12.768	0.25119	12.768	0.22285		12.768	0.1665	12.768	0.16181				12.768	0.12826	12.768	0.12231		12.768	0.21681	12.768	0.18105
12.784	0.21517	12.784	0.22271		12.784	0.14584	12.784	0.16167				12.784	0.14097	12.784	0.12227		12.784	0.21274	12.784	0.18091
12.8	0.21148	12.8	0.22258		12.8	0.1658	12.8	0.16154				12.8	0.20767	12.8	0.12223		12.8	0.15342	12.8	0.18078
12.816	0.22749	12.816	0.22244		12.816	0.17274	12.816	0.16141				12.816	0.1969	12.816	0.12219		12.816	0.20299	12.816	0.18064
12.832	0.21821	12.832	0.22231		12.832	0.17796	12.832	0.16127				12.832	0.10352	12.832	0.12215		12.832	0.15034	12.832	0.1805
12.848	0.23077	12.848	0.22217		12.848	0.1509	12.848	0.16114				12.848	0.10917	12.848	0.12211		12.848	0.15036	12.848	0.18036
12.864	0.23354	12.864	0.22204		12.864	0.16749	12.864	0.16101				12.864	0.14685	12.864	0.12207		12.864	0.19265	12.864	0.18022
12.88	0.21028	12.88	0.2219		12.88	0.16566	12.88	0.16087				12.88	0.13699	12.88	0.12203		12.88	0.18012	12.88	0.18008
12.896	0.21311	12.896	0.22176		12.896	0.14325	12.896	0.16074				12.896	0.08276	12.896	0.12198		12.896	0.1512	12.896	0.17994
12.912	0.232	12.912	0.22163		12.912	0.15525	12.912	0.16061				12.912	0.18118	12.912	0.12194		12.912	0.24126	12.912	0.1798
12.928	0.24045	12.928	0.22149		12.928	0.15758	12.928	0.16047				12.928	0.16629	12.928	0.1219		12.928	0.18598	12.928	0.17966
12.944	0.22656	12.944	0.22136		12.944	0.15899	12.944	0.16034				12.944	0.15551	12.944	0.12186		12.944	0.17778	12.944	0.17952
12.96	0.21104	12.96	0.22122		12.96	0.17301	12.96	0.16021				12.96	0.07971	12.96	0.12181		12.96	0.18021	12.96	0.17938
12.976	0.21429	12.976	0.22109		12.976	0.15536	12.976	0.16008				12.976	0.21739	12.976	0.12177		12.976	0.17164	12.976	0.17924
12.992	0.25241	12.992	0.22095		12.992	0.1737	12.992	0.15994				12.992	0.13198	12.992	0.12172		12.992	0.15666	12.992	0.1791
13.008	0.22204	13.008	0.22082		13.008	0.17082	13.008	0.15981				13.008	0.14699	13.008	0.12168		13.008	0.20602	13.008	0.17896
13.024	0.22059	13.024	0.22068		13.024	0.16627	13.024	0.15968				13.024	0.14496	13.024	0.12163		13.024	0.15459	13.024	0.17882
13.04	0.23754	13.04	0.22055		13.04	0.15839	13.04	0.15955				13.04	0.21134	13.04	0.12159		13.04	0.18841	13.04	0.17867
13.056	0.21002	13.056	0.22042		13.056	0.15959	13.056	0.15942				13.056	0.12093	13.056	0.12154		13.056	0.18586	13.056	0.17853
13.072	0.22388	13.072	0.22028		13.072	0.16023	13.072	0.15929				13.072	0.12195	13.072	0.1215		13.072	0.18	13.072	0.17839
13.088	0.21345	13.088	0.22015		13.088	0.1693	13.088	0.15915				13.088	0.20681	13.088	0.12145		13.088	0.05505	13.088	0.17825
13.104	0.21453	13.104	0.22001		13.104	0.16479	13.104	0.15902				13.104	0.11948	13.104	0.1214		13.104	0.15278	13.104	0.1781
13.12	0.20707	13.12	0.21988		13.12	0.17418	13.12	0.15889				13.12	0.19175	13.12	0.12136		13.12	0.19411	13.12	0.17796
13.136	0.23116	13.136	0.21974		13.136	0.17494	13.136	0.15876				13.136	0.2381	13.136	0.12131		13.136	0.19211	13.136	0.17782
13.152	0.23077	13.152	0.21961		13.152	0.15743	13.152	0.15863				13.152	0.13137	13.152	0.12126		13.152	0.18284	13.152	0.17767
13.168	0.2116	13.168	0.21948		13.168	0.16306	13.168	0.1585				13.168	0.11141	13.168	0.12122		13.168	0.12522	13.168	0.17753
13.184	0.2305	13.184	0.21934		13.184	0.17838	13.184	0.15837				13.184	0.07286	13.184	0.12117		13.184	0.23023	13.184	0.17738
13.2	0.21134	13.2	0.21921		13.2	0.17464	13.2	0.15824				13.2	0.13675	13.2	0.12112		13.2	0.18571	13.2	0.17724
13.216	0.22767	13.216	0.21907		13.216	0.14544	13.216	0.15811				13.216	0.09391	13.216	0.12107		13.216	0.19852	13.216	0.17709
13.232	0.21806	13.232	0.21894		13.232	0.16295	13.232	0.15798				13.232	0.12121	13.232	0.12102		13.232	0.24704	13.232	0.17695
13.248	0.20745	13.248	0.21881		13.248	0.16753	13.248	0.15785				13.248	0.19293	13.248	0.12097		13.248	0.13736	13.248	0.1768
13.264	0.23675	13.264	0.21867		13.264	0.14321	13.264	0.15772				13.264	0.14655	13.264	0.12092		13.264	0.16421	13.264	0.17666
13.28	0.22051	13.28	0.21854		13.28	0.15516	13.28	0.15759				13.28	0.13592	13.28	0.12087		13.28	0.17925	13.28	0.17651
13.296	0.20833	13.296	0.21841		13.296	0.15964	13.296	0.15746				13.296	0.1405	13.296	0.12082		13.296	0.24	13.296	0.17636
13.312	0.21354	13.312	0.21827		13.312	0.1698	13.312	0.15733				13.312	0.10345	13.312	0.12077		13.312	0.15625	13.312	0.17622
13.328	0.22283	13.328	0.21814		13.328	0.14608	13.328	0.1572				13.328	0.17059	13.328	0.12072		13.328	0.28632	13.328	0.17607
13.344	0.22563	13.344	0.21801		13.344	0.16403	13.344	0.15707				13.344	0.0961	13.344	0.12066		13.344	0.13246	13.344	0.17592
13.36	0.20939	13.36	0.21787		13.36	0.15889	13.36	0.15694				13.36	0.12571	13.36	0.12061		13.36	0.21926	13.36	0.17578
13.376	0.21024	13.376	0.21774		13.376	0.14676	13.376	0.15681				13.376	0.15961	13.376	0.12056		13.376	0.16266	13.376	0.17563
13.392	0.21338	13.392	0.21761		13.392	0.13908	13.392	0.15668				13.392	0.14164	13.392	0.12051		13.392	0.21472	13.392	0.17548
13.408	0.22842	13.408	0.21747		13.408	0.16021	13.408	0.15655				13.408	0.16667	13.408	0.12045		13.408	0.15172	13.408	0.17533
13.424	0.2139	13.424	0.21734		13.424	0.15886	13.424	0.15642				13.424	0.10622	13.424	0.1204		13.424	0.14718	13.424	0.17518
13.44	0.22043	13.44	0.21721		13.44	0.16201	13.44	0.15629				13.44	0.14414	13.44	0.12034		13.44	0.15976	13.44	0.17503
13.456	0.22669	13.456	0.21708		13.456	0.15507	13.456	0.15617				13.456	0.12755	13.456	0.12029		13.456	0.15974	13.456	0.17488
13.472	0.21223	13.472	0.21694		13.472	0.15095	13.472	0.15604				13.472	0.08182	13.472	0.12023		13.472	0.27178	13.472	0.17473
13.488	0.21739	13.488	0.21681		13.488	0.12771	13.488	0.15591				13.488	0.16938	13.488	0.12018		13.488	0.22199	13.488	0.17458
13.504	0.21642	13.504	0.21668		13.504	0.16115	13.504	0.15578				13.504	0.17612	13.504	0.12012		13.504	0.21765	13.504	0.17443
13.52	0.21739	13.52	0.21654		13.52	0.16468	13.52	0.15565				13.52	0.10435	13.52	0.12007		13.52	0.21124	13.52	0.17428
13.536	0.2218	13.536	0.21641		13.536	0.14935	13.536	0.15552				13.536	0.17925	13.536	0.12001		13.536	0.19432	13.536	0.17413
13.552	0.19565	13.552	0.21628		13.552	0.15953	13.552	0.1554				13.552	0.16568	13.552	0.11995		13.552	0.22378	13.552	0.17398
13.568	0.20522	13.568	0.21615		13.568	0.15499	13.568	0.15527				13.568	0.12462	13.568	0.1199		13.568	0.18372	13.568	0.17383
13.584	0.19774	13.584	0.21602		13.584	0.1645	13.584	0.15514				13.584	0.07273	13.584	0.11984		13.584	0.13901	13.584	0.17367
13.6	0.20522	13.6	0.21588		13.6	0.15934	13.6	0.15501				13.6	0.07616	13.6	0.11978		13.6	0.13043	13.6	0.17352
13.616	0.21689	13.616	0.21575		13.616	0.14525	13.616	0.15489				13.616	0.15094	13.616	0.11972		13.616	0.18831	13.616	0.17337
13.632	0.20075	13.632	0.21562		13.632	0.12868	13.632	0.15476				13.632	0.12693	13.632	0.11966		13.632	0.16901	13.632	0.17321
13.648	0.21113	13.648	0.21549		13.648	0.17487	13.648	0.15463				13.648	0.10309	13.648	0.11961		13.648	0.15145	13.648	0.17306
13.664	0.19923	13.664	0.21536		13.664	0.16698	13.664	0.15451				13.664	0.2234	13.664	0.11955		13.664	0.20438	13.664	0.17291
13.68	0.20455	13.68	0.21522		13.68	0.13747	13.68	0.15438				13.68	0.21831	13.68	0.11949		13.68	0.14773	13.68	0.17275
13.696	0.22394	13.696	0.21509		13.696	0.15948	13.696	0.15425				13.696	0.15563	13.696	0.11942		13.696	0.16456	13.696	0.1726
13.712	0.21113	13.712	0.21496		13.712	0.15432	13.712	0.15412				13.712	0.12745	13.712	0.11936		13.712	0.18298	13.712	0.17244
13.728	0.22133	13.728	0.21483		13.728	0.14921	13.728	0.154				13.728	0.19355	13.728	0.1193		13.728	0.13991	13.728	0.17229
13.744	0.20992	13.744	0.2147		13.744	0.15471	13.744	0.15387				13.744	0.05882	13.744	0.11924		13.744	0.13965	13.744	0.17213
13.76	0.19923	13.76	0.21457		13.76	0.14783	13.76	0.15375				13.76	0.16505	13.76	0.11918		13.76	0.1938	13.76	0.17197
13.776	0.23185	13.776	0.21444		13.776	0.16937	13.776	0.15362				13.776	0.13131	13.776	0.11912		13.776	0.12563	13.776	0.17182
13.792	0.21976	13.792	0.21431		13.792	0.16929	13.792	0.15349				13.792	0.20522	13.792	0.11905		13.792	0.17632	13.792	0.17166
13.808	0.19412	13.808	0.21417		13.808	0.15	13.808	0.15337				13.808	0.10577	13.808	0.11899		13.808	0.21287	13.808	0.1715
13.824	0.214	13.824	0.21404		13.824	0.16494	13.824	0.15324				13.824	0.09677	13.824	0.11893		13.824	0.28346	13.824	0.17135
13.84	0.196	13.84	0.21391		13.84	0.15005	13.84	0.15312				13.84	0.16045	13.84	0.11886		13.84	0.10074	13.84	0.17119
13.856	0.21272	13.856	0.21378		13.856	0.15621	13.856	0.15299				13.856	0.16602	13.856	0.1188		13.856	0.15323	13.856	0.17103
13.872	0.19643	13.872	0.21365		13.872	0.14338	13.872	0.15286				13.872	0.23256	13.872	0.11873		13.872	0.06494	13.872	0.17087
13.888	0.2	13.888	0.21352		13.888	0.13889	13.888	0.15274				13.888	0.2314	13.888	0.11866		13.888	0.17391	13.888	0.17071
13.904	0.20445	13.904	0.21339		13.904	0.14006	13.904	0.15261				13.904	0.21839	13.904	0.1186		13.904	0.20155	13.904	0.17055
13.92	0.21901	13.92	0.21326		13.92	0.16683	13.92	0.15249				13.92	0.17241	13.92	0.11853		13.92	0.16062	13.92	0.17039
13.936	0.20284	13.936	0.21313		13.936	0.16503	13.936	0.15236				13.936	0.19368	13.936	0.11846		13.936	0.02703	13.936	0.17023
13.952	0.23285	13.952	0.213		13.952	0.14015	13.952	0.15224				13.952	0.06897	13.952	0.1184		13.952	0.12853	13.952	0.17007
13.968	0.22718	13.968	0.21287		13.968	0.15993	13.968	0.15211				13.968	0.20732	13.968	0.11833		13.968	0.13477	13.968	0.16991
13.984	0.23256	13.984	0.21274		13.984	0.16472	13.984	0.15199				13.984	0.17021	13.984	0.11826		13.984	0.20492	13.984	0.16975
14	0.20719	14	0.21261		14	0.15502	14	0.15186				14	-0.00389	14	0.11819		14	0.21148	14	0.16959
14.016	0.21384	14.016	0.21248		14.016	0.14915	14.016	0.15174				14.016	0.23019	14.016	0.11812		14.016	0.12	14.016	0.16942
14.032	0.20719	14.032	0.21235		14.032	0.15083	14.032	0.15162				14.032	0.06557	14.032	0.11805		14.032	0.15254	14.032	0.16926
14.048	0.2306	14.048	0.21222		14.048	0.14495	14.048	0.15149				14.048	0.17826	14.048	0.11798		14.048	0.17949	14.048	0.1691
14.064	0.22747	14.064	0.21209		14.064	0.16746	14.064	0.15137				14.064	0.23457	14.064	0.11791		14.064	0.06686	14.064	0.16894
14.08	0.20588	14.08	0.21196		14.08	0.14145	14.08	0.15124				14.08	0.05923	14.08	0.11784		14.08	0.12849	14.08	0.16877
14.096	0.19528	14.096	0.21183		14.096	0.15235	14.096	0.15112				14.096	0.09483	14.096	0.11777		14.096	0.12577	14.096	0.16861
14.112	0.22947	14.112	0.2117		14.112	0.16183	14.112	0.151				14.112	0.09524	14.112	0.1177		14.112	0.24571	14.112	0.16844
14.128	0.21459	14.128	0.21157		14.128	0.1624	14.128	0.15087				14.128	0.30526	14.128	0.11762		14.128	0.11765	14.128	0.16828
14.144	0.19027	14.144	0.21144		14.144	0.15508	14.144	0.15075				14.144	0.11698	14.144	0.11755		14.144	0.1541	14.144	0.16811
14.16	0.20742	14.16	0.21131		14.16	0.14812	14.16	0.15062				14.16	0.16346	14.16	0.11748		14.16	0.25231	14.16	0.16795
14.176	0.21186	14.176	0.21118		14.176	0.14074	14.176	0.1505				14.176	0.18777	14.176	0.1174		14.176	0.12742	14.176	0.16778
14.192	0.20607	14.192	0.21105		14.192	0.15537	14.192	0.15038				14.192	0.08134	14.192	0.11733		14.192	0.22517	14.192	0.16761
14.208	0.22991	14.208	0.21092		14.208	0.13311	14.208	0.15025				14.208	0.0875	14.208	0.11725		14.208	0.23442	14.208	0.16745
14.224	0.21622	14.224	0.21079		14.224	0.13422	14.224	0.15013				14.224	0.19786	14.224	0.11718		14.224	0.20652	14.224	0.16728
14.24	0.19158	14.24	0.21066		14.24	0.13123	14.24	0.15001				14.24	0.15948	14.24	0.1171		14.24	0.17065	14.24	0.16711
14.256	0.21627	14.256	0.21053		14.256	0.14887	14.256	0.14989				14.256	0.1746	14.256	0.11703		14.256	0.17726	14.256	0.16694
14.272	0.19154	14.272	0.2104		14.272	0.15771	14.272	0.14976				14.272	0.20588	14.272	0.11695		14.272	0.17065	14.272	0.16677
14.288	0.20805	14.288	0.21027		14.288	0.13986	14.288	0.14964				14.288	0.21875	14.288	0.11687		14.288	0.10256	14.288	0.1666
14.304	0.20046	14.304	0.21015		14.304	0.14691	14.304	0.14952				14.304	0.08824	14.304	0.1168		14.304	0.22549	14.304	0.16643
14.32	0.21538	14.32	0.21002		14.32	0.15086	14.32	0.1494				14.32	0.24631	14.32	0.11672		14.32	0.19597	14.32	0.16626
14.336	0.20046	14.336	0.20989		14.336	0.15859	14.336	0.14927				14.336	0.17699	14.336	0.11664		14.336	0.23711	14.336	0.16609
14.352	0.21918	14.352	0.20976		14.352	0.13316	14.352	0.14915				14.352	0.07373	14.352	0.11656		14.352	0.1982	14.352	0.16592
14.368	0.21379	14.368	0.20963		14.368	0.16314	14.368	0.14903				14.368	0.03139	14.368	0.11648		14.368	0.1879	14.368	0.16575
14.384	0.20449	14.384	0.2095		14.384	0.16075	14.384	0.14891				14.384	0.16592	14.384	0.1164		14.384	0.20619	14.384	0.16558
14.4	0.18182	14.4	0.20937		14.4	0.14908	14.4	0.14879				14.4	0.19672	14.4	0.11632		14.4	0.14894	14.4	0.16541
14.416	0.23982	14.416	0.20924		14.416	0.15997	14.416	0.14866				14.416	0.10732	14.416	0.11624		14.416	0.09627	14.416	0.16524
14.432	0.2	14.432	0.20912		14.432	0.1519	14.432	0.14854				14.432	0.17674	14.432	0.11616		14.432	0.08738	14.432	0.16506
14.448	0.20729	14.448	0.20899		14.448	0.14162	14.448	0.14842				14.448	0.17105	14.448	0.11608		14.448	0.19718	14.448	0.16489
14.464	0.1968	14.464	0.20886		14.464	0.15513	14.464	0.1483				14.464	0.13462	14.464	0.11599		14.464	0.2524	14.464	0.16471
14.48	0.20139	14.48	0.20873		14.48	0.11438	14.48	0.14818				14.48	0.13636	14.48	0.11591		14.48	0.19328	14.48	0.16454
14.496	0.21092	14.496	0.2086		14.496	0.16592	14.496	0.14806				14.496	0.07353	14.496	0.11583		14.496	0.0979	14.496	0.16437
14.512	0.21801	14.512	0.20848		14.512	0.15227	14.512	0.14794				14.512	0.07831	14.512	0.11574		14.512	0.14449	14.512	0.16419
14.528	0.2109	14.528	0.20835		14.528	0.1651	14.528	0.14781				14.528	0.18675	14.528	0.11566		14.528	0.27092	14.528	0.16401
14.544	0.21462	14.544	0.20822		14.544	0.16483	14.544	0.14769				14.544	0.16114	14.544	0.11557		14.544	0.12245	14.544	0.16384
14.56	0.2009	14.56	0.20809		14.56	0.1613	14.56	0.14757				14.56	0.20833	14.56	0.11549		14.56	0.11439	14.56	0.16366
14.576	0.21516	14.576	0.20796		14.576	0.14148	14.576	0.14745				14.576	0.15789	14.576	0.1154		14.576	0.19925	14.576	0.16348
14.592	0.23325	14.592	0.20784		14.592	0.14215	14.592	0.14733				14.592	0.19895	14.592	0.11532		14.592	0.07527	14.592	0.16331
14.608	0.20144	14.608	0.20771		14.608	0.1573	14.608	0.14721				14.608	0.10326	14.608	0.11523		14.608	0.21402	14.608	0.16313
14.624	0.19903	14.624	0.20758		14.624	0.13701	14.624	0.14709				14.624	0.21667	14.624	0.11514		14.624	0.11284	14.624	0.16295
14.64	0.20976	14.64	0.20745		14.64	0.13515	14.64	0.14697				14.64	0.12849	14.64	0.11505		14.64	0.13818	14.64	0.16277
14.656	0.20545	14.656	0.20733		14.656	0.14275	14.656	0.14685				14.656	0.24257	14.656	0.11497		14.656	0.12658	14.656	0.16259
14.672	0.20741	14.672	0.2072		14.672	0.14758	14.672	0.14673				14.672	0.25949	14.672	0.11488		14.672	0.16923	14.672	0.16241
14.688	0.20244	14.688	0.20707		14.688	0.16296	14.688	0.14661				14.688	0.19553	14.688	0.11479		14.688	0.17761	14.688	0.16223
14.704	0.19458	14.704	0.20695		14.704	0.12094	14.704	0.14649				14.704	0.13068	14.704	0.1147		14.704	0.175	14.704	0.16205
14.72	0.1995	14.72	0.20682		14.72	0.10987	14.72	0.14637				14.72	0.15625	14.72	0.11461		14.72	0.14773	14.72	0.16187
14.736	0.20408	14.736	0.20669		14.736	0.13768	14.736	0.14625				14.736	0.07583	14.736	0.11452		14.736	0.0361	14.736	0.16169
14.752	0.23691	14.752	0.20656		14.752	0.15907	14.752	0.14613				14.752	0.19767	14.752	0.11442		14.752	0.16592	14.752	0.16151
14.768	0.20769	14.768	0.20644		14.768	0.15004	14.768	0.14601				14.768	0.13725	14.768	0.11433		14.768	0.20087	14.768	0.16132
14.784	0.22901	14.784	0.20631		14.784	0.13856	14.784	0.14589				14.784	0.23669	14.784	0.11424		14.784	0.20183	14.784	0.16114
14.8	0.20896	14.8	0.20618		14.8	0.1497	14.8	0.14577				14.8	0.19767	14.8	0.11415		14.8	0.12446	14.8	0.16096
14.816	0.18582	14.816	0.20606		14.816	0.14243	14.816	0.14566				14.816	0.14286	14.816	0.11405		14.816	0.25346	14.816	0.16077
14.832	0.21598	14.832	0.20593		14.832	0.15356	14.832	0.14554				14.832	0.09302	14.832	0.11396		14.832	0.34375	14.832	0.16059
14.848	0.20101	14.848	0.2058		14.848	0.18254	14.848	0.14542				14.848	0.07042	14.848	0.11387		14.848	0.14286	14.848	0.1604
14.864	0.20361	14.864	0.20568		14.864	0.13096	14.864	0.1453				14.864	0.19767	14.864	0.11377		14.864	0.14463	14.864	0.16022
14.88	0.1974	14.88	0.20555		14.88	0.12749	14.88	0.14518				14.88	0.10714	14.88	0.11367		14.88	0.15385	14.88	0.16003
14.896	0.1975	14.896	0.20542		14.896	0.1502	14.896	0.14506				14.896	0.03774	14.896	0.11358		14.896	0.18534	14.896	0.15985
14.912	0.22542	14.912	0.2053		14.912	0.13191	14.912	0.14494				14.912	0.03279	14.912	0.11348		14.912	0.15455	14.912	0.15966
14.928	0.19437	14.928	0.20517		14.928	0.12869	14.928	0.14482				14.928	0.07692	14.928	0.11339		14.928	0.15323	14.928	0.15947
14.944	0.20519	14.944	0.20505		14.944	0.161	14.944	0.14471				14.944	0.11475	14.944	0.11329		14.944	0.08451	14.944	0.15928
14.96	0.20408	14.96	0.20492		14.96	0.16107	14.96	0.14459				14.96	0.175	14.96	0.11319		14.96	0.14286	14.96	0.1591
14.976	0.20361	14.976	0.20479		14.976	0.15727	14.976	0.14447				14.976	0.16	14.976	0.11309		14.976	0.15247	14.976	0.15891
14.992	0.17829	14.992	0.20467		14.992	0.12106	14.992	0.14435				14.992	0.04294	14.992	0.11299		14.992	0.22267	14.992	0.15872
15.008	0.20475	15.008	0.20454		15.008	0.13808	15.008	0.14423				15.008	0.26027	15.008	0.11289		15.008	0.21675	15.008	0.15853
15.024	0.2015	15.024	0.20442		15.024	0.13507	15.024	0.14412				15.024	0.15753	15.024	0.11279		15.024	0.19643	15.024	0.15834
15.04	0.211	15.04	0.20429		15.04	0.17074	15.04	0.144				15.04	0.0979	15.04	0.11269		15.04	0.05147	15.04	0.15815
15.056	0.22061	15.056	0.20417		15.056	0.1571	15.056	0.14388				15.056	0.20859	15.056	0.11259		15.056	0.10698	15.056	0.15796
15.072	0.21608	15.072	0.20404		15.072	0.14496	15.072	0.14376				15.072	0.22378	15.072	0.11249		15.072	0.12329	15.072	0.15777
15.088	0.21849	15.088	0.20391		15.088	0.16016	15.088	0.14365				15.088	0.17073	15.088	0.11239		15.088	0.12808	15.088	0.15757
15.104	0.21078	15.104	0.20379		15.104	0.14721	15.104	0.14353				15.104	0.15172	15.104	0.11228		15.104	0.16754	15.104	0.15738
15.12	0.21506	15.12	0.20366		15.12	0.14819	15.12	0.14341				15.12	0.27419	15.12	0.11218		15.12	0.16244	15.12	0.15719
15.136	0.19415	15.136	0.20354		15.136	0.15638	15.136	0.1433				15.136	0.16	15.136	0.11208		15.136	0.25882	15.136	0.157
15.152	0.20715	15.152	0.20341		15.152	0.15249	15.152	0.14318				15.152	0.11364	15.152	0.11197		15.152	0.07583	15.152	0.1568
15.168	0.18298	15.168	0.20329		15.168	0.13926	15.168	0.14306				15.168	0.13725	15.168	0.11187		15.168	0.21134	15.168	0.15661
15.184	0.19545	15.184	0.20316		15.184	0.14274	15.184	0.14295				15.184	0.04294	15.184	0.11176		15.184	0.21053	15.184	0.15641
15.2	0.22971	15.2	0.20304		15.2	0.15643	15.2	0.14283				15.2	0.08163	15.2	0.11166		15.2	0.08134	15.2	0.15622
15.216	0.19629	15.216	0.20291		15.216	0.12777	15.216	0.14271				15.216	0.12143	15.216	0.11155		15.216	0.27389	15.216	0.15602
15.232	0.21864	15.232	0.20279		15.232	0.12443	15.232	0.1426				15.232	0.27586	15.232	0.11145		15.232	0.12903	15.232	0.15583
15.248	0.18981	15.248	0.20266		15.248	0.14814	15.248	0.14248				15.248	0.19403	15.248	0.11134		15.248	0.1448	15.248	0.15563
15.264	0.19289	15.264	0.20254		15.264	0.12911	15.264	0.14236				15.264	0.19463	15.264	0.11123		15.264	0.19745	15.264	0.15543
15.28	0.20624	15.28	0.20241		15.28	0.14482	15.28	0.14225				15.28	0.11905	15.28	0.11112		15.28	0.23784	15.28	0.15523
15.296	0.20118	15.296	0.20229		15.296	0.16953	15.296	0.14213				15.296	0.14894	15.296	0.11101		15.296	0.16279	15.296	0.15504
15.312	0.19244	15.312	0.20216		15.312	0.13917	15.312	0.14202				15.312	0.04167	15.312	0.1109		15.312	0.18033	15.312	0.15484
15.328	0.21303	15.328	0.20204		15.328	0.12901	15.328	0.1419				15.328	0.17544	15.328	0.1108		15.328	0.19643	15.328	0.15464
15.344	0.19926	15.344	0.20191		15.344	0.12514	15.344	0.14178				15.344	0.13953	15.344	0.11068		15.344	0.12195	15.344	0.15444
15.36	0.17989	15.36	0.20179		15.36	0.19001	15.36	0.14167				15.36	0.19231	15.36	0.11057		15.36	0.11047	15.36	0.15424
15.376	0.20873	15.376	0.20167		15.376	0.14542	15.376	0.14155				15.376	0.07692	15.376	0.11046		15.376	0.12281	15.376	0.15404
15.392	0.20755	15.392	0.20154		15.392	0.12456	15.392	0.14144				15.392	0.28689	15.392	0.11035		15.392	0.12042	15.392	0.15384
15.408	0.21044	15.408	0.20142		15.408	0.15167	15.408	0.14132				15.408	0.11304	15.408	0.11024		15.408	0.10169	15.408	0.15364
15.424	0.21601	15.424	0.20129		15.424	0.14337	15.424	0.14121				15.424	0.13423	15.424	0.11013		15.424	0.13861	15.424	0.15343
15.44	0.19286	15.44	0.20117		15.44	0.12233	15.44	0.14109				15.44	0.15132	15.44	0.11001		15.44	0.09639	15.44	0.15323
15.456	0.19177	15.456	0.20105		15.456	0.12783	15.456	0.14098				15.456	0.08333	15.456	0.1099		15.456	0.0479	15.456	0.15303
15.472	0.21279	15.472	0.20092		15.472	0.167	15.472	0.14086				15.472	0.19048	15.472	0.10979		15.472	0.08511	15.472	0.15283
15.488	0.19231	15.488	0.2008		15.488	0.13387	15.488	0.14075				15.488	0.16667	15.488	0.10967		15.488	0.07303	15.488	0.15262
15.504	0.19062	15.504	0.20067		15.504	0.13496	15.504	0.14063				15.504	0.09483	15.504	0.10956		15.504	0.26452	15.504	0.15242
15.52	0.19002	15.52	0.20055		15.52	0.13125	15.52	0.14052				15.52	0.02222	15.52	0.10944		15.52	0.12042	15.52	0.15221
15.536	0.18713	15.536	0.20043		15.536	0.1375	15.536	0.1404				15.536	-0.01504	15.536	0.10932		15.536	0.14286	15.536	0.15201
15.552	0.20978	15.552	0.2003		15.552	0.15122	15.552	0.14029				15.552	0.07857	15.552	0.10921		15.552	0.06623	15.552	0.1518
15.568	0.18224	15.568	0.20018		15.568	0.15133	15.568	0.14017				15.568	0.0137	15.568	0.10909		15.568	0.3125	15.568	0.1516
15.584	0.20781	15.584	0.20006		15.584	0.14945	15.584	0.14006				15.584	-0.05263	15.584	0.10897		15.584	0.01538	15.584	0.15139
15.6	0.20213	15.6	0.19993		15.6	0.1743	15.6	0.13995				15.6	0.07692	15.6	0.10885		15.6	0.36957	15.6	0.15118
15.616	0.19887	15.616	0.19981		15.616	0.15675	15.616	0.13983				15.616	0.08784	15.616	0.10874		15.616	0.16867	15.616	0.15098
15.632	0.21853	15.632	0.19969		15.632	0.13141	15.632	0.13972				15.632	-0.02381	15.632	0.10862		15.632	0.17391	15.632	0.15077
15.648	0.22134	15.648	0.19956		15.648	0.11955	15.648	0.1396				15.648	0.03356	15.648	0.1085		15.648	0.26829	15.648	0.15056
15.664	0.2094	15.664	0.19944		15.664	0.12601	15.664	0.13949				15.664	0.22656	15.664	0.10838		15.664	0.11399	15.664	0.15035
15.68	0.15584	15.68	0.19932		15.68	0.12996	15.68	0.13938				15.68	0.19512	15.68	0.10826		15.68	0.35862	15.68	0.15014
15.696	0.18059	15.696	0.19919		15.696	0.14313	15.696	0.13926				15.696	0.07534	15.696	0.10813		15.696	0.08989	15.696	0.14993
15.712	0.18224	15.712	0.19907		15.712	0.12867	15.712	0.13915				15.712	0.01724	15.712	0.10801		15.712	0.05085	15.712	0.14972
15.728	0.19722	15.728	0.19895		15.728	0.11716	15.728	0.13904				15.728	0.23009	15.728	0.10789		15.728	0.08784	15.728	0.14951
15.744	0.19027	15.744	0.19882		15.744	0.16347	15.744	0.13892				15.744	0.09016	15.744	0.10777		15.744	0.15827	15.744	0.1493
15.76	0.22831	15.76	0.1987		15.76	0.14816	15.76	0.13881				15.76	0.15625	15.76	0.10765		15.76	0.16364	15.76	0.14909
15.776	0.20799	15.776	0.19858		15.776	0.10999	15.776	0.1387				15.776	0.08594	15.776	0.10752		15.776	0.20833	15.776	0.14888
15.792	0.19085	15.792	0.19846		15.792	0.14258	15.792	0.13858				15.792	0.08333	15.792	0.1074		15.792	0.03226	15.792	0.14867
15.808	0.19223	15.808	0.19833		15.808	0.15387	15.808	0.13847				15.808	0.07477	15.808	0.10728		15.808	0.12727	15.808	0.14846
15.824	0.20746	15.824	0.19821		15.824	0.14553	15.824	0.13836				15.824	0.08264	15.824	0.10715		15.824	0.2	15.824	0.14824
15.84	0.20039	15.84	0.19809		15.84	0.18278	15.84	0.13824				15.84	0.25688	15.84	0.10703		15.84	0.23308	15.84	0.14803
15.856	0.17611	15.856	0.19797		15.856	0.13648	15.856	0.13813				15.856	0.27778	15.856	0.1069		15.856	0.19231	15.856	0.14782
15.872	0.17875	15.872	0.19784		15.872	0.11225	15.872	0.13802				15.872	0.13084	15.872	0.10677		15.872	0.24	15.872	0.1476
15.888	0.18624	15.888	0.19772		15.888	0.12374	15.888	0.13791				15.888	0	15.888	0.10665		15.888	0.16	15.888	0.14739
15.904	0.18831	15.904	0.1976		15.904	0.16	15.904	0.13779				15.904	0.13514	15.904	0.10652		15.904	0.26087	15.904	0.14717
15.92	0.20408	15.92	0.19748		15.92	0.13803	15.92	0.13768				15.92	0.08861	15.92	0.10639		15.92	0.05479	15.92	0.14696
15.936	0.21235	15.936	0.19735		15.936	0.14458	15.936	0.13757				15.936	0.21053	15.936	0.10627		15.936	0.05357	15.936	0.14674
15.952	0.22831	15.952	0.19723		15.952	0.13755	15.952	0.13746				15.952	0.15294	15.952	0.10614		15.952	0.32174	15.952	0.14652
15.968	0.21695	15.968	0.19711		15.968	0.10102	15.968	0.13735				15.968	0.125	15.968	0.10601		15.968	0.0566	15.968	0.14631
15.984	0.2177	15.984	0.19699		15.984	0.1465	15.984	0.13723				15.984	0.28713	15.984	0.10588		15.984	0.1203	15.984	0.14609
16	0.19635	16	0.19687		16	0.16102	16	0.13712				16	0.24	16	0.10575		16	-0.0082	16	0.14587
16.016	0.18631	16.016	0.19675		16.016	0.1783	16.016	0.13701				16.016	0	16.016	0.10562		16.016	0.20408	16.016	0.14566
16.032	0.21549	16.032	0.19662		16.032	0.12161	16.032	0.1369				16.032	0.06897	16.032	0.10549		16.032	0.13986	16.032	0.14544
16.048	0.21301	16.048	0.1965		16.048	0.13186	16.048	0.13679				16.048	0.11765	16.048	0.10536		16.048	0.28	16.048	0.14522
16.064	0.18644	16.064	0.19638		16.064	0.1359	16.064	0.13668				16.064	0.15	16.064	0.10523		16.064	0.17778	16.064	0.145
16.08	0.17987	16.08	0.19626		16.08	0.16973	16.08	0.13656				16.08	0.17895	16.08	0.1051		16.08	0.18367	16.08	0.14478
16.096	0.18133	16.096	0.19614		16.096	0.14735	16.096	0.13645				16.096	0.20879	16.096	0.10496		16.096	0.184	16.096	0.14456
16.112	0.19175	16.112	0.19602		16.112	0.13182	16.112	0.13634				16.112	0.0122	16.112	0.10483		16.112	0.18182	16.112	0.14434
16.128	0.17794	16.128	0.19589		16.128	0.13881	16.128	0.13623				16.128	0.07921	16.128	0.1047		16.128	0.13699	16.128	0.14412
16.144	0.2197	16.144	0.19577		16.144	0.12371	16.144	0.13612				16.144	0.07692	16.144	0.10456		16.144	0.1	16.144	0.1439
16.16	0.19337	16.16	0.19565		16.16	0.13785	16.16	0.13601				16.16	0.14679	16.16	0.10443		16.16	0.064	16.16	0.14368
16.176	0.19164	16.176	0.19553		16.176	0.14242	16.176	0.1359				16.176	0.2125	16.176	0.1043		16.176	0.08475	16.176	0.14346
16.192	0.21454	16.192	0.19541		16.192	0.14166	16.192	0.13579				16.192	0.15625	16.192	0.10416		16.192	0.04444	16.192	0.14324
16.208	0.19934	16.208	0.19529		16.208	0.1163	16.208	0.13568				16.208	0.07	16.208	0.10403		16.208	0.16788	16.208	0.14301
16.224	0.19948	16.224	0.19517		16.224	0.14577	16.224	0.13557				16.224	0.17431	16.224	0.10389		16.224	0.16216	16.224	0.14279
16.24	0.19065	16.24	0.19505		16.24	0.14962	16.24	0.13546				16.24	0.02174	16.24	0.10376		16.24	0.16	16.24	0.14257
16.256	0.17329	16.256	0.19493		16.256	0.12839	16.256	0.13535				16.256	-0.00909	16.256	0.10362		16.256	0.06977	16.256	0.14234
16.272	0.17986	16.272	0.19481		16.272	0.14829	16.272	0.13524				16.272	0.07692	16.272	0.10349		16.272	0.14286	16.272	0.14212
16.288	0.20969	16.288	0.19468		16.288	0.13499	16.288	0.13513				16.288	0.175	16.288	0.10335		16.288	0.16216	16.288	0.1419
16.304	0.18763	16.304	0.19456		16.304	0.11997	16.304	0.13502				16.304	0.01869	16.304	0.10321		16.304	0.09353	16.304	0.14167
16.32	0.18483	16.32	0.19444		16.32	0.147	16.32	0.13491				16.32	0.17582	16.32	0.10307		16.32	0.02326	16.32	0.14145
16.336	0.17883	16.336	0.19432		16.336	0.12938	16.336	0.1348				16.336	-0.07547	16.336	0.10294		16.336	0.25664	16.336	0.14122
16.352	0.17601	16.352	0.1942		16.352	0.13357	16.352	0.13469				16.352	0.08861	16.352	0.1028		16.352	0.17241	16.352	0.141
16.368	0.19515	16.368	0.19408		16.368	0.14317	16.368	0.13458				16.368	0.19767	16.368	0.10266		16.368	0.10811	16.368	0.14077
16.384	0.18132	16.384	0.19396		16.384	0.13346	16.384	0.13447				16.384	0.22222	16.384	0.10252		16.384	0.16346	16.384	0.14055
16.4	0.18736	16.4	0.19384		16.4	0.16041	16.4	0.13436				16.4	0.08333	16.4	0.10238		16.4	0.25564	16.4	0.14032
16.416	0.2064	16.416	0.19372		16.416	0.15734	16.416	0.13425				16.416	0.20408	16.416	0.10224		16.416	0.05405	16.416	0.1401
16.432	0.17557	16.432	0.1936		16.432	0.15205	16.432	0.13414				16.432	0.25	16.432	0.1021		16.432	0.11304	16.432	0.13987
16.448	0.19028	16.448	0.19348		16.448	0.11159	16.448	0.13403				16.448	0.05263	16.448	0.10196		16.448	-0.01835	16.448	0.13964
16.464	0.17036	16.464	0.19336		16.464	0.12693	16.464	0.13392				16.464	0.18644	16.464	0.10182		16.464	0.1913	16.464	0.13942
16.48	0.19741	16.48	0.19324		16.48	0.14434	16.48	0.13381				16.48	-0.01163	16.48	0.10168		16.48	0.18919	16.48	0.13919
16.496	0.20136	16.496	0.19312		16.496	0.14138	16.496	0.1337				16.496	0.26027	16.496	0.10154		16.496	0.13158	16.496	0.13896
16.512	0.20313	16.512	0.193		16.512	0.15107	16.512	0.13359				16.512	0.1383	16.512	0.1014		16.512	0.06604	16.512	0.13873
16.528	0.21537	16.528	0.19288		16.528	0.1352	16.528	0.13348				16.528	0.21739	16.528	0.10126		16.528	0.03883	16.528	0.1385
16.544	0.20766	16.544	0.19276		16.544	0.13213	16.544	0.13338				16.544	0.22581	16.544	0.10111		16.544	0.04651	16.544	0.13828
16.56	0.19905	16.56	0.19264		16.56	0.11825	16.56	0.13327				16.56	0.14706	16.56	0.10097		16.56	0	16.56	0.13805
16.576	0.1772	16.576	0.19252		16.576	0.12563	16.576	0.13316				16.576	0.09211	16.576	0.10083		16.576	0.1	16.576	0.13782
16.592	0.21313	16.592	0.1924		16.592	0.13932	16.592	0.13305				16.592	-0.03846	16.592	0.10069		16.592	0.16495	16.592	0.13759
16.608	0.202	16.608	0.19228		16.608	0.11842	16.608	0.13294				16.608	0.07447	16.608	0.10054		16.608	0.11607	16.608	0.13736
16.624	0.19521	16.624	0.19216		16.624	0.13729	16.624	0.13283				16.624	0.34783	16.624	0.1004		16.624	0.0708	16.624	0.13713
16.64	0.18235	16.64	0.19204		16.64	0.13123	16.64	0.13272				16.64	0.1028	16.64	0.10026		16.64	0.09244	16.64	0.1369
16.656	0.2262	16.656	0.19193		16.656	0.14692	16.656	0.13262				16.656	-0.02273	16.656	0.10011		16.656	0.16807	16.656	0.13667
16.672	0.20442	16.672	0.19181		16.672	0.13493	16.672	0.13251				16.672	0.29032	16.672	0.09997		16.672	0.23636	16.672	0.13644
16.688	0.17078	16.688	0.19169		16.688	0.11793	16.688	0.1324				16.688	0.1	16.688	0.09982		16.688	0.2314	16.688	0.13621
16.704	0.22363	16.704	0.19157		16.704	0.14933	16.704	0.13229				16.704	-0.01087	16.704	0.09968		16.704	0.22857	16.704	0.13598
16.72	0.20823	16.72	0.19145		16.72	0.13168	16.72	0.13219				16.72	0.31429	16.72	0.09953		16.72	0.38043	16.72	0.13575
16.736	0.1829	16.736	0.19133		16.736	0.13633	16.736	0.13208				16.736	0.07692	16.736	0.09939		16.736	0.1028	16.736	0.13552
16.752	0.15012	16.752	0.19121		16.752	0.11111	16.752	0.13197				16.752	0.22078	16.752	0.09924		16.752	0.23585	16.752	0.13529
16.768	0.18182	16.768	0.19109		16.768	0.1277	16.768	0.13186				16.768	0.07477	16.768	0.0991		16.768	0.2963	16.768	0.13506
16.784	0.17155	16.784	0.19097		16.784	0.12777	16.784	0.13175				16.784	0.25	16.784	0.09895		16.784	0.28125	16.784	0.13483
16.8	0.18013	16.8	0.19085		16.8	0.13793	16.8	0.13165				16.8	0.22857	16.8	0.09881		16.8	0.13253	16.8	0.1346
16.816	0.15448	16.816	0.19074		16.816	0.1247	16.816	0.13154				16.816	0.18919	16.816	0.09866		16.816	0.26667	16.816	0.13436
16.832	0.16512	16.832	0.19062		16.832	0.11472	16.832	0.13143				16.832	0.27711	16.832	0.09851		16.832	-0.01835	16.832	0.13413
16.848	0.20732	16.848	0.1905		16.848	0.13921	16.848	0.13133				16.848	-0.02532	16.848	0.09837		16.848	0.09735	16.848	0.1339
16.864	0.17437	16.864	0.19038		16.864	0.1367	16.864	0.13122				16.864	-0.0274	16.864	0.09822		16.864	0.23529	16.864	0.13367
16.88	0.21918	16.88	0.19026		16.88	0.11022	16.88	0.13111				16.88	0.09211	16.88	0.09807		16.88	0.0495	16.88	0.13344
16.896	0.1773	16.896	0.19014		16.896	0.12681	16.896	0.13101				16.896	0.21739	16.896	0.09792		16.896	0.11765	16.896	0.1332
16.912	0.18594	16.912	0.19002		16.912	0.14049	16.912	0.1309				16.912	0.08333	16.912	0.09778		16.912	0.17241	16.912	0.13297
16.928	0.18966	16.928	0.18991		16.928	0.10602	16.928	0.13079				16.928	-0.04651	16.928	0.09763		16.928	0	16.928	0.13274
16.944	0.18064	16.944	0.18979		16.944	0.13325	16.944	0.13069				16.944	0.09302	16.944	0.09748		16.944	0.08163	16.944	0.13251
16.96	0.21979	16.96	0.18967		16.96	0.13359	16.96	0.13058				16.96	0.16667	16.96	0.09733		16.96	0.15625	16.96	0.13227
16.976	0.18525	16.976	0.18955		16.976	0.12479	16.976	0.13047				16.976	0.12	16.976	0.09718		16.976	0.20879	16.976	0.13204
16.992	0.21144	16.992	0.18943		16.992	0.12421	16.992	0.13037				16.992	0.20833	16.992	0.09703		16.992	0.22	16.992	0.13181
17.008	0.17316	17.008	0.18932		17.008	0.11473	17.008	0.13026				17.008	0.05102	17.008	0.09689		17.008	0.125	17.008	0.13158
17.024	0.17775	17.024	0.1892		17.024	0.11125	17.024	0.13015				17.024	0.24051	17.024	0.09674		17.024	0.07273	17.024	0.13134
17.04	0.20892	17.04	0.18908		17.04	0.13064	17.04	0.13005				17.04	0	17.04	0.09659		17.04	0.35955	17.04	0.13111
17.056	0.16319	17.056	0.18896		17.056	0.16101	17.056	0.12994				17.056	0.06494	17.056	0.09644		17.056	0.14773	17.056	0.13088
17.072	0.21018	17.072	0.18884		17.072	0.17156	17.072	0.12984				17.072	0.01639	17.072	0.09629		17.072	0.13402	17.072	0.13065
17.088	0.13785	17.088	0.18873		17.088	0.14134	17.088	0.12973				17.088	0.09211	17.088	0.09614		17.088	0.14815	17.088	0.13041
17.104	0.19629	17.104	0.18861		17.104	0.15351	17.104	0.12963				17.104	0.08861	17.104	0.09599		17.104	0	17.104	0.13018
17.12	0.16327	17.12	0.18849		17.12	0.13472	17.12	0.12952				17.12	0	17.12	0.09584		17.12	0.24211	17.12	0.12995
17.136	0.1929	17.136	0.18837		17.136	0.14004	17.136	0.12941				17.136	0.26027	17.136	0.09569		17.136	0.10989	17.136	0.12971
17.152	0.20458	17.152	0.18826		17.152	0.14401	17.152	0.12931				17.152	0.07692	17.152	0.09554		17.152	0.09639	17.152	0.12948
17.168	0.18777	17.168	0.18814		17.168	0.14842	17.168	0.1292				17.168	0.15789	17.168	0.09539		17.168	0.02105	17.168	0.12925
17.184	0.17816	17.184	0.18802		17.184	0.14939	17.184	0.1291				17.184	0	17.184	0.09524		17.184	0.08861	17.184	0.12902
17.2	0.21831	17.2	0.1879		17.2	0.14643	17.2	0.12899				17.2	0.13559	17.2	0.09509		17.2	0.16867	17.2	0.12878
17.216	0.17994	17.216	0.18779		17.216	0.13186	17.216	0.12889				17.216	0.07042	17.216	0.09494		17.216	0.30137	17.216	0.12855
17.232	0.17265	17.232	0.18767		17.232	0.16279	17.232	0.12878				17.232	0.06494	17.232	0.09479		17.232	0.1236	17.232	0.12832
17.248	0.18208	17.248	0.18755		17.248	0.13962	17.248	0.12868				17.248	-0.03448	17.248	0.09464		17.248	0.25	17.248	0.12808
17.264	0.23401	17.264	0.18744		17.264	0.13852	17.264	0.12857				17.264	0.05	17.264	0.09449		17.264	0.36	17.264	0.12785
17.28	0.18762	17.28	0.18732		17.28	0.1494	17.28	0.12847				17.28	0.25	17.28	0.09434		17.28	0.0137	17.28	0.12762
17.296	0.17154	17.296	0.1872		17.296	0.09696	17.296	0.12836				17.296	0.25	17.296	0.09419		17.296	0.17241	17.296	0.12739
17.312	0.18858	17.312	0.18708		17.312	0.13699	17.312	0.12826				17.312	-0.06098	17.312	0.09404		17.312	0.08537	17.312	0.12715
17.328	0.1934	17.328	0.18697		17.328	0.1223	17.328	0.12815				17.328	0.08065	17.328	0.09389		17.328	0.13158	17.328	0.12692
17.344	0.18426	17.344	0.18685		17.344	0.10904	17.344	0.12805				17.344	0.175	17.344	0.09374		17.344	0.1	17.344	0.12669
17.36	0.1942	17.36	0.18673		17.36	0.1603	17.36	0.12795				17.36	0.32394	17.36	0.09359		17.36	0.25882	17.36	0.12646
17.376	0.21113	17.376	0.18662		17.376	0.13679	17.376	0.12784				17.376	0.16176	17.376	0.09343		17.376	0.12903	17.376	0.12623
17.392	0.16006	17.392	0.1865		17.392	0.12206	17.392	0.12774				17.392	-0.04167	17.392	0.09328		17.392	-0.04819	17.392	0.12599
17.408	0.19018	17.408	0.18638		17.408	0.1123	17.408	0.12763				17.408	0.13636	17.408	0.09313		17.408	0.10714	17.408	0.12576
17.424	0.2236	17.424	0.18627		17.424	0.13292	17.424	0.12753				17.424	0.04762	17.424	0.09298		17.424	0.23881	17.424	0.12553
17.44	0.19341	17.44	0.18615		17.44	0.10739	17.44	0.12743				17.44	-0.03846	17.44	0.09283		17.44	0.02703	17.44	0.1253
17.456	0.17969	17.456	0.18603		17.456	0.16086	17.456	0.12732				17.456	0.04545	17.456	0.09268		17.456	0.26829	17.456	0.12507
17.472	0.1801	17.472	0.18592		17.472	0.10388	17.472	0.12722				17.472	0.14286	17.472	0.09253		17.472	0.14815	17.472	0.12484
17.488	0.16991	17.488	0.1858		17.488	0.12959	17.488	0.12711				17.488	-0.02985	17.488	0.09238		17.488	0.22973	17.488	0.12461
17.504	0.19821	17.504	0.18569		17.504	0.16815	17.504	0.12701				17.504	-0.03226	17.504	0.09223		17.504	0.22973	17.504	0.12437
17.52	0.19391	17.52	0.18557		17.52	0.13037	17.52	0.12691				17.52	-0.01408	17.52	0.09208		17.52	0.14286	17.52	0.12414
17.536	0.2181	17.536	0.18545		17.536	0.11064	17.536	0.1268				17.536	0.14286	17.536	0.09193		17.536	0.27027	17.536	0.12391
17.552	0.20579	17.552	0.18534		17.552	0.13031	17.552	0.1267				17.552	-0.01471	17.552	0.09178		17.552	0.07353	17.552	0.12368
17.568	0.16522	17.568	0.18522		17.568	0.13725	17.568	0.1266				17.568	-0.06452	17.568	0.09162		17.568	0.37209	17.568	0.12345
17.584	0.1661	17.584	0.18511		17.584	0.10511	17.584	0.12649				17.584	0.0339	17.584	0.09147		17.584	0.05435	17.584	0.12322
17.6	0.19012	17.6	0.18499		17.6	0.12213	17.6	0.12639				17.6	0.12069	17.6	0.09132		17.6	0.07273	17.6	0.12299
17.616	0.20435	17.616	0.18487		17.616	0.16154	17.616	0.12629				17.616	0.11111	17.616	0.09117		17.616	0.11111	17.616	0.12277
17.632	0.21674	17.632	0.18476		17.632	0.12124	17.632	0.12619				17.632	-0.04348	17.632	0.09102		17.632	0.21311	17.632	0.12254
17.648	0.1745	17.648	0.18464		17.648	0.11925	17.648	0.12608				17.648	0.26316	17.648	0.09087		17.648	0.0137	17.648	0.12231
17.664	0.18013	17.664	0.18453		17.664	0.13473	17.664	0.12598				17.664	0.09524	17.664	0.09072		17.664	0.04167	17.664	0.12208
17.68	0.20649	17.68	0.18441		17.68	0.10137	17.68	0.12588				17.68	0.01563	17.68	0.09057		17.68	-0.01538	17.68	0.12185
17.696	0.15089	17.696	0.1843		17.696	0.16604	17.696	0.12577				17.696	0.22581	17.696	0.09042		17.696	0.09589	17.696	0.12162
17.712	0.21609	17.712	0.18418		17.712	0.14012	17.712	0.12567				17.712	0.09589	17.712	0.09027		17.712	0.18519	17.712	0.12139
17.728	0.19309	17.728	0.18406		17.728	0.13086	17.728	0.12557				17.728	-0.03125	17.728	0.09012		17.728	0.02597	17.728	0.12117
17.744	0.17875	17.744	0.18395		17.744	0.15878	17.744	0.12547				17.744	-0.125	17.744	0.08997		17.744	0.26087	17.744	0.12094
17.76	0.18021	17.76	0.18383		17.76	0.14309	17.76	0.12537				17.76	0.18182	17.76	0.08982		17.76	-0.01351	17.76	0.12071
17.776	0.20766	17.776	0.18372		17.776	0.11364	17.776	0.12526				17.776	0.20313	17.776	0.08967		17.776	-0.09412	17.776	0.12049
17.792	0.17795	17.792	0.1836		17.792	0.12053	17.792	0.12516				17.792	0.07273	17.792	0.08952		17.792	0.10526	17.792	0.12026
17.808	0.17537	17.808	0.18349		17.808	0.16702	17.808	0.12506				17.808	0	17.808	0.08937		17.808	0.22078	17.808	0.12003
17.824	0.17872	17.824	0.18337		17.824	0.12072	17.824	0.12496				17.824	0.20408	17.824	0.08922		17.824	0.06557	17.824	0.11981
17.84	0.21319	17.84	0.18326		17.84	0.11493	17.84	0.12486				17.84	0.10526	17.84	0.08907		17.84	0.1039	17.84	0.11958
17.856	0.19294	17.856	0.18314		17.856	0.09912	17.856	0.12475				17.856	-0.0274	17.856	0.08892		17.856	0.25	17.856	0.11936
17.872	0.20206	17.872	0.18303		17.872	0.1161	17.872	0.12465				17.872	0.34783	17.872	0.08877		17.872	0.13043	17.872	0.11913
17.888	0.22924	17.888	0.18291		17.888	0.11943	17.888	0.12455				17.888	0.15625	17.888	0.08862		17.888	0.05714	17.888	0.11891
17.904	0.13615	17.904	0.1828		17.904	0.1	17.904	0.12445				17.904	-0.04545	17.904	0.08848		17.904	0.04878	17.904	0.11869
17.92	0.22228	17.92	0.18268		17.92	0.11063	17.92	0.12435				17.92	0.19643	17.92	0.08833		17.92	0.10448	17.92	0.11846
17.936	0.15827	17.936	0.18257		17.936	0.1449	17.936	0.12425				17.936	0.37736	17.936	0.08818		17.936	0.23944	17.936	0.11824
17.952	0.15662	17.952	0.18245		17.952	0.1412	17.952	0.12414				17.952	0.22414	17.952	0.08803		17.952	0.02941	17.952	0.11802
17.968	0.14048	17.968	0.18234		17.968	0.1182	17.968	0.12404				17.968	0.08929	17.968	0.08788		17.968	0.06557	17.968	0.1178
17.984	0.19383	17.984	0.18222		17.984	0.12842	17.984	0.12394				17.984	0	17.984	0.08774		17.984	0.09434	17.984	0.11757
18	0.20305	18	0.18211		18	0.13318	18	0.12384				18	0.12903	18	0.08759		18	0.3617	18	0.11735
18.016	0.16595	18.016	0.182		18.016	0.13977	18.016	0.12374				18.016	-0.10769	18.016	0.08744		18.016	-0.10769	18.016	0.11713
18.032	0.17537	18.032	0.18188		18.032	0.12857	18.032	0.12364				18.032	0.0339	18.032	0.08729		18.032	0.30769	18.032	0.11691
18.048	0.20484	18.048	0.18177		18.048	0.13014	18.048	0.12354				18.048	0.1	18.048	0.08715		18.048	0.27586	18.048	0.11669
18.064	0.18641	18.064	0.18165		18.064	0.15258	18.064	0.12344				18.064	0.13559	18.064	0.087		18.064	0.31818	18.064	0.11647
18.08	0.14523	18.08	0.18154		18.08	0.12235	18.08	0.12334				18.08	-0.23913	18.08	0.08685		18.08	0.1375	18.08	0.11625
18.096	0.19064	18.096	0.18142		18.096	0.12443	18.096	0.12324				18.096	0.06897	18.096	0.08671		18.096	0.2	18.096	0.11603
18.112	0.17444	18.112	0.18131		18.112	0.13692	18.112	0.12314				18.112	-0.03846	18.112	0.08656		18.112	0.18644	18.112	0.11582
18.128	0.18772	18.128	0.1812		18.128	0.15179	18.128	0.12304				18.128	0.06757	18.128	0.08641		18.128	0.04545	18.128	0.1156
18.144	0.20315	18.144	0.18108		18.144	0.13378	18.144	0.12294				18.144	0.1	18.144	0.08627		18.144	0.13158	18.144	0.11538
18.16	0.12392	18.16	0.18097		18.16	0.14504	18.16	0.12283				18.16	0.16279	18.16	0.08612		18.16	-0.06897	18.16	0.11516
18.176	0.19718	18.176	0.18085		18.176	0.13393	18.176	0.12273				18.176	0.08475	18.176	0.08598		18.176	0.17021	18.176	0.11495
18.192	0.17271	18.192	0.18074		18.192	0.11805	18.192	0.12263				18.192	0.25	18.192	0.08583		18.192	0.04762	18.192	0.11473
18.208	0.16769	18.208	0.18063		18.208	0.10381	18.208	0.12253				18.208	0.12195	18.208	0.08569		18.208	0.12069	18.208	0.11452
18.224	0.17089	18.224	0.18051		18.224	0.12566	18.224	0.12243				18.224	0.16667	18.224	0.08554		18.224	0.0597	18.224	0.1143
18.24	0.16148	18.24	0.1804		18.24	0.15957	18.24	0.12233				18.24	0.05	18.24	0.0854		18.24	0.13462	18.24	0.11409
18.256	0.17421	18.256	0.18029		18.256	0.13345	18.256	0.12224				18.256	0.05263	18.256	0.08525		18.256	0.22581	18.256	0.11387
18.272	0.1784	18.272	0.18017		18.272	0.13539	18.272	0.12214				18.272	0.17742	18.272	0.08511		18.272	0.02941	18.272	0.11366
18.288	0.2087	18.288	0.18006		18.288	0.10857	18.288	0.12204				18.288	0.13462	18.288	0.08497		18.288	0.1039	18.288	0.11345
18.304	0.15376	18.304	0.17994		18.304	0.13537	18.304	0.12194				18.304	-0.02273	18.304	0.08482		18.304	0.10448	18.304	0.11324
18.32	0.13956	18.32	0.17983		18.32	0.07942	18.32	0.12184				18.32	0.35714	18.32	0.08468		18.32	0.41071	18.32	0.11303
18.336	0.15597	18.336	0.17972		18.336	0.11228	18.336	0.12174				18.336	-0.13043	18.336	0.08454		18.336	0.03704	18.336	0.11281
18.352	0.20405	18.352	0.1796		18.352	0.1823	18.352	0.12164				18.352	0.3617	18.352	0.0844		18.352	0.1	18.352	0.1126
18.368	0.17616	18.368	0.17949		18.368	0.1408	18.368	0.12154				18.368	0.11475	18.368	0.08425		18.368	0.20408	18.368	0.1124
18.384	0.17462	18.384	0.17938		18.384	0.10096	18.384	0.12144				18.384	0.11765	18.384	0.08411		18.384	0.12727	18.384	0.11219
18.4	0.16747	18.4	0.17926		18.4	0.13476	18.4	0.12134				18.4	0.19512	18.4	0.08397		18.4	0.4375	18.4	0.11198
18.416	0.16901	18.416	0.17915		18.416	0.16367	18.416	0.12124				18.416	0.26829	18.416	0.08383		18.416	0.30233	18.416	0.11177
18.432	0.16525	18.432	0.17904		18.432	0.13582	18.432	0.12114				18.432	0.15789	18.432	0.08369		18.432	0.09524	18.432	0.11156
18.448	0.18215	18.448	0.17893		18.448	0.102	18.448	0.12104				18.448	0.09434	18.448	0.08355		18.448	-0.1194	18.448	0.11136
18.464	0.2183	18.464	0.17881		18.464	0.10427	18.464	0.12095				18.464	0.16	18.464	0.08341		18.464	0.05882	18.464	0.11115
18.48	0.18081	18.48	0.1787		18.48	0.09562	18.48	0.12085				18.48	0.16	18.48	0.08327		18.48	0.06557	18.48	0.11094
18.496	0.17202	18.496	0.17859		18.496	0.10602	18.496	0.12075				18.496	0.03571	18.496	0.08313		18.496	-0.04348	18.496	0.11074
18.512	0.20268	18.512	0.17847		18.512	0.12601	18.512	0.12065				18.512	0.01724	18.512	0.08299		18.512	0.31579	18.512	0.11054
18.528	0.23205	18.528	0.17836		18.528	0.13688	18.528	0.12055				18.528	0.01429	18.528	0.08285		18.528	0.07273	18.528	0.11033
18.544	0.14576	18.544	0.17825		18.544	0.10674	18.544	0.12045				18.544	-0.1	18.544	0.08271		18.544	0.18644	18.544	0.11013
18.56	0.16131	18.56	0.17814		18.56	0.09806	18.56	0.12035				18.56	0.03226	18.56	0.08258		18.56	0.11765	18.56	0.10993
18.576	0.17451	18.576	0.17802		18.576	0.11478	18.576	0.12026				18.576	0.20755	18.576	0.08244		18.576	-0.02	18.576	0.10972
18.592	0.18712	18.592	0.17791		18.592	0.14708	18.592	0.12016				18.592	0.10448	18.592	0.0823		18.592	0.16923	18.592	0.10952
18.608	0.13527	18.608	0.1778		18.608	0.11289	18.608	0.12006				18.608	0.375	18.608	0.08216		18.608	0.15493	18.608	0.10932
18.624	0.21268	18.624	0.17769		18.624	0.09402	18.624	0.11996				18.624	0.22	18.624	0.08202		18.624	0.22857	18.624	0.10912
18.64	0.18868	18.64	0.17757		18.64	0.07366	18.64	0.11986				18.64	0.12195	18.64	0.08189		18.64	0.23529	18.64	0.10893
18.656	0.18603	18.656	0.17746		18.656	0.12406	18.656	0.11977				18.656	0.17241	18.656	0.08175		18.656	0.10938	18.656	0.10873
18.672	0.14686	18.672	0.17735		18.672	0.08465	18.672	0.11967				18.672	0.1875	18.672	0.08162		18.672	0.21739	18.672	0.10853
18.688	0.20256	18.688	0.17724		18.688	0.08878	18.688	0.11957				18.688	0	18.688	0.08148		18.688	0.06897	18.688	0.10833
18.704	0.14723	18.704	0.17712		18.704	0.11518	18.704	0.11947				18.704	0.06897	18.704	0.08135		18.704	0.03571	18.704	0.10814
18.72	0.18919	18.72	0.17701		18.72	0.08395	18.72	0.11938				18.72	0.11111	18.72	0.08121		18.72	0.19048	18.72	0.10794
18.736	0.17097	18.736	0.1769		18.736	0.18531	18.736	0.11928				18.736	0.11765	18.736	0.08108		18.736	0.14286	18.736	0.10775
18.752	0.18534	18.752	0.17679		18.752	0.09184	18.752	0.11918				18.752	0.11364	18.752	0.08094		18.752	0.3125	18.752	0.10755
18.768	0.16208	18.768	0.17668		18.768	0.13597	18.768	0.11908				18.768	0.16	18.768	0.08081		18.768	0.25	18.768	0.10736
18.784	0.21854	18.784	0.17656		18.784	0.08144	18.784	0.11899				18.784	0.14286	18.784	0.08068		18.784	0.35714	18.784	0.10717
18.8	0.18052	18.8	0.17645		18.8	0.13595	18.8	0.11889				18.8	0.07273	18.8	0.08055		18.8	0.07692	18.8	0.10697
18.816	0.16935	18.816	0.17634		18.816	0.15063	18.816	0.11879				18.816	-0.17857	18.816	0.08041		18.816	0.17808	18.816	0.10678
18.832	0.20704	18.832	0.17623		18.832	0.12027	18.832	0.11869				18.832	-0.04545	18.832	0.08028		18.832	0.25	18.832	0.10659
18.848	0.16677	18.848	0.17612		18.848	0.10292	18.848	0.1186				18.848	0.19048	18.848	0.08015		18.848	0.42553	18.848	0.1064
18.864	0.1414	18.864	0.17601		18.864	0.11715	18.864	0.1185				18.864	0.34	18.864	0.08002		18.864	0.08929	18.864	0.10621
18.88	0.18407	18.88	0.17589		18.88	0.08316	18.88	0.1184				18.88	0.04545	18.88	0.07989		18.88	0.19643	18.88	0.10603
18.896	0.18238	18.896	0.17578		18.896	0.10681	18.896	0.11831				18.896	0.04545	18.896	0.07976		18.896	0.18182	18.896	0.10584
18.912	0.1509	18.912	0.17567		18.912	0.12518	18.912	0.11821				18.912	0.34146	18.912	0.07963		18.912	-0.1	18.912	0.10565
18.928	0.17715	18.928	0.17556		18.928	0.11898	18.928	0.11811				18.928	-0.02	18.928	0.0795		18.928	0.25	18.928	0.10547
18.944	0.15235	18.944	0.17545		18.944	0.1323	18.944	0.11802				18.944	0.03774	18.944	0.07937		18.944	0.13462	18.944	0.10528
18.96	0.14529	18.96	0.17534		18.96	0.11299	18.96	0.11792				18.96	0.16667	18.96	0.07924		18.96	0.13462	18.96	0.1051
18.976	0.1759	18.976	0.17522		18.976	0.12221	18.976	0.11782				18.976	0.21053	18.976	0.07911		18.976	0.0625	18.976	0.10491
18.992	0.17857	18.992	0.17511		18.992	0.12482	18.992	0.11773				18.992	0.4	18.992	0.07899		18.992	0.12195	18.992	0.10473
19.008	0.17489	19.008	0.175		19.008	0.14913	19.008	0.11763				19.008	0.04255	19.008	0.07886		19.008	-0.01538	19.008	0.10455
19.024	0.21239	19.024	0.17489		19.024	0.13383	19.024	0.11754				19.024	-0.06154	19.024	0.07873		19.024	0.14286	19.024	0.10437
19.04	0.22137	19.04	0.17478		19.04	0.13291	19.04	0.11744				19.04	0.29412	19.04	0.07861		19.04	-0.04762	19.04	0.10419
19.056	0.13847	19.056	0.17467		19.056	0.10968	19.056	0.11734				19.056	-0.08511	19.056	0.07848		19.056	-0.03636	19.056	0.10401
19.072	0.15949	19.072	0.17456		19.072	0.10387	19.072	0.11725				19.072	0.12069	19.072	0.07836		19.072	0	19.072	0.10383
19.088	0.13202	19.088	0.17445		19.088	0.14753	19.088	0.11715				19.088	0.12069	19.088	0.07823		19.088	-0.01887	19.088	0.10365
19.104	0.15094	19.104	0.17434		19.104	0.08977	19.104	0.11706				19.104	0.02326	19.104	0.0781		19.104	0.08163	19.104	0.10347
19.12	0.19425	19.12	0.17422		19.12	0.14505	19.12	0.11696				19.12	0.15217	19.12	0.07798		19.12	0.21053	19.12	0.1033
19.136	0.14638	19.136	0.17411		19.136	0.15547	19.136	0.11687				19.136	0.05882	19.136	0.07786		19.136	0.32653	19.136	0.10312
19.152	0.19375	19.152	0.174		19.152	0.13952	19.152	0.11677				19.152	-0.19118	19.152	0.07774		19.152	-0.05263	19.152	0.10295
19.168	0.149	19.168	0.17389		19.168	0.09098	19.168	0.11667				19.168	-0.04762	19.168	0.07761		19.168	0.08696	19.168	0.10277
19.184	0.23327	19.184	0.17378		19.184	0.15032	19.184	0.11658				19.184	0.15385	19.184	0.07749		19.184	0.16	19.184	0.1026
19.2	0.16379	19.2	0.17367		19.2	0.1218	19.2	0.11648				19.2	0.13158	19.2	0.07737		19.2	0.08065	19.2	0.10243
19.216	0.13567	19.216	0.17356		19.216	0.14631	19.216	0.11639				19.216	0.17647	19.216	0.07725		19.216	0.18182	19.216	0.10225
19.232	0.15107	19.232	0.17345		19.232	0.11538	19.232	0.11629				19.232	-0.01695	19.232	0.07713		19.232	0.12195	19.232	0.10208
19.248	0.17656	19.248	0.17334		19.248	0.09802	19.248	0.1162				19.248	0.22222	19.248	0.07701		19.248	0.09434	19.248	0.10191
19.264	0.18139	19.264	0.17323		19.264	0.10634	19.264	0.1161				19.264	0.03571	19.264	0.07689		19.264	0	19.264	0.10174
19.28	0.16937	19.28	0.17312		19.28	0.14717	19.28	0.11601				19.28	0.07692	19.28	0.07677		19.28	0	19.28	0.10157
19.296	0.17332	19.296	0.17301		19.296	0.11512	19.296	0.11591				19.296	-0.04082	19.296	0.07665		19.296	0.38462	19.296	0.10141
19.312	0.21078	19.312	0.1729		19.312	0.123	19.312	0.11582				19.312	0.38636	19.312	0.07653		19.312	-0.11765	19.312	0.10124
19.328	0.21653	19.328	0.17279		19.328	0.1275	19.328	0.11572				19.328	0.19231	19.328	0.07641		19.328	0.12727	19.328	0.10107
19.344	0.15439	19.344	0.17268		19.344	0.11009	19.344	0.11563				19.344	0.11364	19.344	0.07629		19.344	0.15625	19.344	0.10091
19.36	0.18683	19.36	0.17257		19.36	0.10495	19.36	0.11554				19.36	0.04878	19.36	0.07618		19.36	0.05	19.36	0.10075
19.376	0.15129	19.376	0.17246		19.376	0.12339	19.376	0.11544				19.376	0.34375	19.376	0.07606		19.376	0.42308	19.376	0.10058
19.392	0.16534	19.392	0.17235		19.392	0.10926	19.392	0.11535				19.392	0.20588	19.392	0.07594		19.392	-0.27778	19.392	0.10042
19.408	0.19614	19.408	0.17224		19.408	0.14188	19.408	0.11525				19.408	-0.0625	19.408	0.07583		19.408	0	19.408	0.10026
19.424	0.17233	19.424	0.17213		19.424	0.08839	19.424	0.11516				19.424	0.05263	19.424	0.07571		19.424	0	19.424	0.1001
19.44	0.2029	19.44	0.17202		19.44	0.09176	19.44	0.11506				19.44	0.25	19.44	0.0756		19.44	0.14286	19.44	0.09994
19.456	0.12538	19.456	0.17191		19.456	0.12108	19.456	0.11497				19.456	0	19.456	0.07548		19.456	0.1	19.456	0.09978
19.472	0.1297	19.472	0.1718		19.472	0.11433	19.472	0.11488				19.472	-0.04348	19.472	0.07537		19.472	0.08475	19.472	0.09962
19.488	0.16047	19.488	0.17169		19.488	0.12275	19.488	0.11478				19.488	0.03571	19.488	0.07526		19.488	0.2	19.488	0.09946
19.504	0.19118	19.504	0.17158		19.504	0.06707	19.504	0.11469				19.504	0.4375	19.504	0.07514		19.504	0.14286	19.504	0.0993
19.52	0.17884	19.52	0.17147		19.52	0.14711	19.52	0.11459				19.52	-0.09091	19.52	0.07503		19.52	0.02174	19.52	0.09915
19.536	0.15764	19.536	0.17136		19.536	0.12746	19.536	0.1145				19.536	0.16	19.536	0.07492		19.536	0.1875	19.536	0.09899
19.552	0.14503	19.552	0.17125		19.552	0.11778	19.552	0.11441				19.552	0.37931	19.552	0.07481		19.552	0.14286	19.552	0.09884
19.568	0.17488	19.568	0.17114		19.568	0.1342	19.568	0.11431				19.568	0.15385	19.568	0.0747		19.568	0.14286	19.568	0.09868
19.584	0.11856	19.584	0.17103		19.584	0.12715	19.584	0.11422				19.584	0.34375	19.584	0.07459		19.584	0.28947	19.584	0.09853
19.6	0.1509	19.6	0.17092		19.6	0.13119	19.6	0.11413				19.6	0.14286	19.6	0.07448		19.6	0.17241	19.6	0.09838
19.616	0.17494	19.616	0.17081		19.616	0.133	19.616	0.11403				19.616	0.37931	19.616	0.07437		19.616	0.21429	19.616	0.09823
19.632	0.20227	19.632	0.1707		19.632	0.10884	19.632	0.11394				19.632	0.38636	19.632	0.07426		19.632	0.33333	19.632	0.09808
19.648	0.1875	19.648	0.17059		19.648	0.10694	19.648	0.11385				19.648	0.15625	19.648	0.07415		19.648	0.25	19.648	0.09793
19.664	0.20782	19.664	0.17048		19.664	0.105	19.664	0.11375				19.664	0.17021	19.664	0.07404		19.664	0.08929	19.664	0.09778
19.68	0.1809	19.68	0.17037		19.68	0.13452	19.68	0.11366				19.68	0.27273	19.68	0.07394		19.68	0.11765	19.68	0.09763
19.696	0.2279	19.696	0.17026		19.696	0.09407	19.696	0.11357				19.696	0.05882	19.696	0.07383		19.696	0.1875	19.696	0.09749
19.712	0.15385	19.712	0.17015		19.712	0.12343	19.712	0.11347				19.712	0.04255	19.712	0.07373		19.712	0.11111	19.712	0.09734
19.728	0.16625	19.728	0.17005		19.728	0.11624	19.728	0.11338				19.728	0.18182	19.728	0.07362		19.728	0.175	19.728	0.0972
19.744	0.15842	19.744	0.16994		19.744	0.11943	19.744	0.11329				19.744	0.25	19.744	0.07351		19.744	0	19.744	0.09705
19.76	0.14892	19.76	0.16983		19.76	0.11736	19.76	0.11319				19.76	0.02703	19.76	0.07341		19.76	-0.04651	19.76	0.09691
19.776	0.16169	19.776	0.16972		19.776	0.11443	19.776	0.1131				19.776	-0.10204	19.776	0.0733		19.776	0.28571	19.776	0.09677
19.792	0.20739	19.792	0.16961		19.792	0.14575	19.792	0.11301				19.792	-0.05882	19.792	0.0732		19.792	-0.01786	19.792	0.09662
19.808	0.1589	19.808	0.1695		19.808	0.10123	19.808	0.11292				19.808	0.23077	19.808	0.0731		19.808	0.06667	19.808	0.09648
19.824	0.17763	19.824	0.16939		19.824	0.09508	19.824	0.11282				19.824	0.03571	19.824	0.073		19.824	0.08475	19.824	0.09634
19.84	0.19543	19.84	0.16928		19.84	0.10107	19.84	0.11273				19.84	0.02941	19.84	0.07289		19.84	0.0625	19.84	0.0962
19.856	0.21025	19.856	0.16917		19.856	0.11672	19.856	0.11264				19.856	0.04	19.856	0.07279		19.856	0.4	19.856	0.09607
19.872	0.17399	19.872	0.16907		19.872	0.10386	19.872	0.11255				19.872	-0.02273	19.872	0.07269		19.872	0.04878	19.872	0.09593
19.888	0.21135	19.888	0.16896		19.888	0.1032	19.888	0.11246				19.888	-0.06667	19.888	0.07259		19.888	0.19512	19.888	0.09579
19.904	0.19858	19.904	0.16885		19.904	0.11461	19.904	0.11236				19.904	0.13333	19.904	0.07249		19.904	0.17647	19.904	0.09566
19.92	0.17452	19.92	0.16874		19.92	0.11042	19.92	0.11227				19.92	0.1	19.92	0.07239		19.92	-0.0625	19.92	0.09552
19.936	0.16971	19.936	0.16863		19.936	0.14467	19.936	0.11218				19.936	-0.04651	19.936	0.07229		19.936	0.28	19.936	0.09539
19.952	0.18277	19.952	0.16852		19.952	0.13781	19.952	0.11209				19.952	0.08696	19.952	0.07219		19.952	0.2	19.952	0.09525
19.968	0.1864	19.968	0.16841		19.968	0.10587	19.968	0.112				19.968	0.19512	19.968	0.07209		19.968	0	19.968	0.09512
19.984	0.13661	19.984	0.16831		19.984	0.11093	19.984	0.1119				19.984	-0.05	19.984	0.072		19.984	-0.02857	19.984	0.09499
20	0.17925	20	0.1682		20	0.0567	20	0.11181				20	0.11765	20	0.0719		20	0.21053	20	0.09486
20.016	0.16573	20.016	0.16809		20.016	0.08421	20.016	0.11172				20.016	0.02326	20.016	0.0718		20.016	0.06667	20.016	0.09473
20.032	0.15727	20.032	0.16798		20.032	0.11945	20.032	0.11163				20.032	0.16	20.032	0.0717		20.032	0.01923	20.032	0.0946
20.048	0.15391	20.048	0.16787		20.048	0.14247	20.048	0.11154				20.048	-0.05556	20.048	0.07161		20.048	0.34375	20.048	0.09447
20.064	0.12737	20.064	0.16776		20.064	0.12163	20.064	0.11145				20.064	0.20408	20.064	0.07151		20.064	0.27027	20.064	0.09434
20.08	0.14669	20.08	0.16766		20.08	0.13028	20.08	0.11135				20.08	0.18919	20.08	0.07142		20.08	0.22222	20.08	0.09422
20.096	0.17683	20.096	0.16755		20.096	0.09328	20.096	0.11126				20.096	0.18182	20.096	0.07133		20.096	0.04255	20.096	0.09409
20.112	0.12766	20.112	0.16744		20.112	0.07361	20.112	0.11118				20.112	0.12195	20.112	0.07123		20.112	-0.08	20.112	0.09397
20.128	0.11396	20.128	0.16734		20.128	0.14904	20.128	0.11109				20.128	-0.02273	20.128	0.07114		20.128	0.14286	20.128	0.09384
20.144	0.23304	20.144	0.16723		20.144	0.12579	20.144	0.111				20.144	0.15385	20.144	0.07104		20.144	0.25	20.144	0.09372
20.16	0.17953	20.16	0.16712		20.16	0.10413	20.16	0.1109				20.16	0.04878	20.16	0.07095		20.16	-0.08	20.16	0.09359
20.176	0.16807	20.176	0.16701		20.176	0.09328	20.176	0.11081				20.176	-0.01695	20.176	0.07086		20.176	0.18919	20.176	0.09347
20.192	0.15318	20.192	0.16691		20.192	0.11251	20.192	0.11072				20.192	-0.03448	20.192	0.07077		20.192	0	20.192	0.09335
20.208	0.14873	20.208	0.1668		20.208	0.08025	20.208	0.11063				20.208	-0.09091	20.208	0.07068		20.208	0.22222	20.208	0.09323
20.224	0.13845	20.224	0.16669		20.224	0.11317	20.224	0.11054				20.224	0.1	20.224	0.07059		20.224	0.21429	20.224	0.09311
20.24	0.17087	20.24	0.16658		20.24	0.10252	20.24	0.11045				20.24	0.19512	20.24	0.0705		20.24	-0.01786	20.24	0.09299
20.256	0.14842	20.256	0.16647		20.256	0.08983	20.256	0.11036				20.256	0.04	20.256	0.07041		20.256	-0.04651	20.256	0.09288
20.272	0.14857	20.272	0.16637		20.272	0.14756	20.272	0.11027				20.272	0.05263	20.272	0.07032		20.272	0.08696	20.272	0.09276
20.288	0.15705	20.288	0.16626		20.288	0.20421	20.288	0.11018				20.288	-0.03846	20.288	0.07023		20.288	0.34375	20.288	0.09264
20.304	0.13632	20.304	0.16615		20.304	0.10259	20.304	0.11009				20.304	0.22222	20.304	0.07015		20.304	0.11364	20.304	0.09253
20.32	0.11798	20.32	0.16604		20.32	0.12717	20.32	0.11				20.32	0.16	20.32	0.07006		20.32	0.12195	20.32	0.09241
20.336	0.1326	20.336	0.16594		20.336	0.14286	20.336	0.10991				20.336	0.25	20.336	0.06997		20.336	0.12903	20.336	0.0923
20.352	0.16923	20.352	0.16583		20.352	0.13617	20.352	0.10982				20.352	0.05263	20.352	0.06988		20.352	0.08333	20.352	0.09218
20.368	0.16024	20.368	0.16572		20.368	0.14467	20.368	0.10973				20.368	0.72727	20.368	0.0698		20.368	0.21053	20.368	0.09207
20.384	0.17181	20.384	0.16561		20.384	0.13165	20.384	0.10964				20.384	0.15625	20.384	0.06971		20.384	0.14286	20.384	0.09196
20.4	0.19029	20.4	0.16551		20.4	0.15417	20.4	0.10955				20.4	0.14286	20.4	0.06963		20.4	0.15217	20.4	0.09185
20.416	0.13655	20.416	0.1654		20.416	0.11747	20.416	0.10946				20.416	-0.02128	20.416	0.06954		20.416	0.21429	20.416	0.09174
20.432	0.17087	20.432	0.16529		20.432	0.07988	20.432	0.10937				20.432	0	20.432	0.06946		20.432	0.27027	20.432	0.09163
20.448	0.15714	20.448	0.16519		20.448	0.13971	20.448	0.10928				20.448	0.25	20.448	0.06938		20.448	-0.125	20.448	0.09152
20.464	0.19836	20.464	0.16508		20.464	0.15749	20.464	0.10919				20.464	-0.08333	20.464	0.06929		20.464	0.18919	20.464	0.09141
20.48	0.17546	20.48	0.16497		20.48	0.06805	20.48	0.1091				20.48	0.1	20.48	0.06921		20.48	0.10811	20.48	0.09131
20.496	0.17073	20.496	0.16486		20.496	0.09396	20.496	0.10901				20.496	-0.05	20.496	0.06913		20.496	-0.02857	20.496	0.0912
20.512	0.15166	20.512	0.16476		20.512	0.12052	20.512	0.10892				20.512	-0.13514	20.512	0.06905		20.512	-0.11429	20.512	0.0911
20.528	0.1446	20.528	0.16465		20.528	0.13833	20.528	0.10883				20.528	0.15385	20.528	0.06896		20.528	0.03571	20.528	0.09099
20.544	0.09019	20.544	0.16454		20.544	0.10419	20.544	0.10874				20.544	0.02703	20.544	0.06888		20.544	0.10638	20.544	0.09089
20.56	0.20712	20.56	0.16444		20.56	0.13034	20.56	0.10865				20.56	0.18919	20.56	0.06881		20.56	0	20.56	0.09078
20.576	0.20042	20.576	0.16433		20.576	0.09873	20.576	0.10856				20.576	-0.07692	20.576	0.06872		20.576	0.23256	20.576	0.09068
20.592	0.16163	20.592	0.16422		20.592	0.10283	20.592	0.10847				20.592	0.09302	20.592	0.06865		20.592	0.09091	20.592	0.09058
20.608	0.12965	20.608	0.16412		20.608	0.11062	20.608	0.10838				20.608	0.23077	20.608	0.06857		20.608	0.04545	20.608	0.09048
20.624	0.16788	20.624	0.16401		20.624	0.12267	20.624	0.1083				20.624	0.27586	20.624	0.06849		20.624	0.10526	20.624	0.09038
20.64	0.15894	20.64	0.1639		20.64	0.13003	20.64	0.10821				20.64	0.38235	20.64	0.06841		20.64	0.33333	20.64	0.09028
20.656	0.21136	20.656	0.1638		20.656	0.11422	20.656	0.10812				20.656	-0.03125	20.656	0.06833		20.656	0.1875	20.656	0.09018
20.672	0.14907	20.672	0.16369		20.672	0.15692	20.672	0.10803				20.672	-0.18605	20.672	0.06826		20.672	0.0625	20.672	0.09008
20.688	0.18486	20.688	0.16358		20.688	0.09199	20.688	0.10794				20.688	0.1	20.688	0.06818		20.688	0.17241	20.688	0.08998
20.704	0.15812	20.704	0.16348		20.704	0.13284	20.704	0.10785				20.704	-0.09091	20.704	0.06811		20.704	-0.08333	20.704	0.08989
20.72	0.22414	20.72	0.16337		20.72	0.10377	20.72	0.10776				20.72	-0.02439	20.72	0.06803		20.72	0.16279	20.72	0.08979
20.736	0.14925	20.736	0.16327		20.736	0.10829	20.736	0.10767				20.736	0.04255	20.736	0.06795		20.736	-0.03636	20.736	0.0897
20.752	0.16013	20.752	0.16316		20.752	0.08316	20.752	0.10759				20.752	0.2	20.752	0.06788		20.752	0.41667	20.752	0.0896
20.768	0.14706	20.768	0.16305		20.768	0.09365	20.768	0.1075				20.768	0.18182	20.768	0.0678		20.768	-0.05882	20.768	0.08951
20.784	0.15885	20.784	0.16295		20.784	0.05246	20.784	0.10741				20.784	0.04	20.784	0.06773		20.784	-0.02273	20.784	0.08942
20.8	0.14145	20.8	0.16284		20.8	0.13072	20.8	0.10732				20.8	0.22857	20.8	0.06766		20.8	0.1875	20.8	0.08932
20.816	0.13846	20.816	0.16273		20.816	0.09764	20.816	0.10723				20.816	0.08333	20.816	0.06758		20.816	0.11765	20.816	0.08923
20.832	0.08917	20.832	0.16263		20.832	0.06799	20.832	0.10715				20.832	0.05263	20.832	0.06751		20.832	0.11364	20.832	0.08914
20.848	0.23977	20.848	0.16252		20.848	0.09934	20.848	0.10706				20.848	0	20.848	0.06744		20.848	0.29412	20.848	0.08905
20.864	0.1521	20.864	0.16242		20.864	0.11003	20.864	0.10697				20.864	0.25	20.864	0.06737		20.864	0.1	20.864	0.08896
20.88	0.12934	20.88	0.16231		20.88	0.14233	20.88	0.10688				20.88	0.17021	20.88	0.0673		20.88	0.02941	20.88	0.08887
20.896	0.16287	20.896	0.1622		20.896	0.1129	20.896	0.10679				20.896	-0.02128	20.896	0.06723		20.896	0.1	20.896	0.08878
20.912	0.16556	20.912	0.1621		20.912	0.11071	20.912	0.10671				20.912	0.1	20.912	0.06716		20.912	0.02941	20.912	0.0887
20.928	0.1761	20.928	0.16199		20.928	0.0874	20.928	0.10662				20.928	-0.17073	20.928	0.06709		20.928	0.10638	20.928	0.08861
20.944	0.16096	20.944	0.16189		20.944	0.12389	20.944	0.10653				20.944	0.27273	20.944	0.06702		20.944	0.01923	20.944	0.08852
20.96	0.12709	20.96	0.16178		20.96	0.09501	20.96	0.10644				20.96	0.22581	20.96	0.06695		20.96	-0.03125	20.96	0.08844
20.976	0.16114	20.976	0.16167		20.976	0.16759	20.976	0.10636				20.976	-0.03846	20.976	0.06688		20.976	0.02703	20.976	0.08835
20.992	0.21634	20.992	0.16157		20.992	0.15108	20.992	0.10627				20.992	0.04545	20.992	0.06681		20.992	0.34375	20.992	0.08827
21.008	0.13823	21.008	0.16146		21.008	0.09968	21.008	0.10618				21.008	0.11765	21.008	0.06675		21.008	0.1875	21.008	0.08818
21.024	0.15317	21.024	0.16136		21.024	0.1313	21.024	0.10609				21.024	0.16279	21.024	0.06668		21.024	0	21.024	0.0881
21.04	0.0785	21.04	0.16125		21.04	0.09495	21.04	0.10601				21.04	0.04255	21.04	0.06661		21.04	0.0625	21.04	0.08802
21.056	0.13548	21.056	0.16115		21.056	0.12968	21.056	0.10592				21.056	0.08333	21.056	0.06655		21.056	0.14286	21.056	0.08794
21.072	0.1314	21.072	0.16104		21.072	0.12641	21.072	0.10583				21.072	0.19512	21.072	0.06648		21.072	0.12195	21.072	0.08786
21.088	0.08273	21.088	0.16094		21.088	0.1055	21.088	0.10574				21.088	0.04878	21.088	0.06641		21.088	-0.02439	21.088	0.08778
21.104	0.19164	21.104	0.16083		21.104	0.11765	21.104	0.10566				21.104	0.05556	21.104	0.06635		21.104	0.05263	21.104	0.0877
21.12	0.09764	21.12	0.16072		21.12	0.09618	21.12	0.10557				21.12	0.07692	21.12	0.06629		21.12	0.11364	21.12	0.08762
21.136	0.17823	21.136	0.16062		21.136	0.12974	21.136	0.10548				21.136	0.23077	21.136	0.06622		21.136	0	21.136	0.08754
21.152	0.16388	21.152	0.16051		21.152	0.10663	21.152	0.1054				21.152	0.21739	21.152	0.06616		21.152	0.14286	21.152	0.08746
21.168	0.1606	21.168	0.16041		21.168	0.11397	21.168	0.10531				21.168	0.02941	21.168	0.0661		21.168	0.22857	21.168	0.08738
21.184	0.17059	21.184	0.1603		21.184	0.17299	21.184	0.10522				21.184	0.30769	21.184	0.06603		21.184	0.03571	21.184	0.08731
21.2	0.16	21.2	0.1602		21.2	0.11829	21.2	0.10514				21.2	0	21.2	0.06597		21.2	-0.05556	21.2	0.08723
21.216	0.16798	21.216	0.16009		21.216	0.08502	21.216	0.10505				21.216	0.22857	21.216	0.06591		21.216	0.1	21.216	0.08716
21.232	0.20373	21.232	0.15999		21.232	0.10332	21.232	0.10496				21.232	0.34375	21.232	0.06584		21.232	0.16667	21.232	0.08708
21.248	0.19231	21.248	0.15988		21.248	0.07614	21.248	0.10488				21.248	-0.02857	21.248	0.06579		21.248	0.21053	21.248	0.08701
21.264	0.17489	21.264	0.15978		21.264	0.08981	21.264	0.10479				21.264	-0.02857	21.264	0.06573		21.264	0.1	21.264	0.08694
21.28	0.18284	21.28	0.15967		21.28	0.12291	21.28	0.10471				21.28	0.16667	21.28	0.06567		21.28	0.28947	21.28	0.08686
21.296	0.13781	21.296	0.15957		21.296	0.1597	21.296	0.10462				21.296	0.03226	21.296	0.0656		21.296	0.13158	21.296	0.08679
21.312	0.13709	21.312	0.15946		21.312	0.13889	21.312	0.10453				21.312	0.27273	21.312	0.06554		21.312	0.16667	21.312	0.08672
21.328	0.16584	21.328	0.15936		21.328	0.10737	21.328	0.10445				21.328	0.01923	21.328	0.06549		21.328	0.03571	21.328	0.08665
21.344	0.21374	21.344	0.15925		21.344	0.11628	21.344	0.10436				21.344	0	21.344	0.06543		21.344	-0.05	21.344	0.08658
21.36	0.15472	21.36	0.15915		21.36	0.10687	21.36	0.10428				21.36	0.17241	21.36	0.06537		21.36	0.05263	21.36	0.08651
21.376	0.17899	21.376	0.15904		21.376	0.10727	21.376	0.10419				21.376	-0.14706	21.376	0.06531		21.376	0.10811	21.376	0.08644
21.392	0.20477	21.392	0.15894		21.392	0.03971	21.392	0.1041				21.392	-0.1	21.392	0.06525		21.392	0.21739	21.392	0.08637
21.408	0.10977	21.408	0.15883		21.408	0.08481	21.408	0.10402				21.408	-0.18421	21.408	0.0652		21.408	0.04878	21.408	0.0863
21.424	0.16626	21.424	0.15873		21.424	0.07293	21.424	0.10393				21.424	0.3	21.424	0.06514		21.424	0.5	21.424	0.08623
21.44	0.1773	21.44	0.15862		21.44	0.14764	21.44	0.10385				21.44	0.10638	21.44	0.06508		21.44	-0.03125	21.44	0.08617
21.456	0.20851	21.456	0.15852		21.456	0.10414	21.456	0.10376				21.456	0.17241	21.456	0.06503		21.456	0.25	21.456	0.0861
21.472	0.1527	21.472	0.15842		21.472	0.09016	21.472	0.10368				21.472	0.13333	21.472	0.06497		21.472	0.11111	21.472	0.08603
21.488	0.15699	21.488	0.15831		21.488	0.10414	21.488	0.10359				21.488	0.025	21.488	0.06491		21.488	-0.1	21.488	0.08597
21.504	0.18651	21.504	0.15821		21.504	0.13585	21.504	0.10351				21.504	0.02326	21.504	0.06486		21.504	0.14286	21.504	0.0859
21.52	0.13806	21.52	0.1581		21.52	0.15482	21.52	0.10342				21.52	0	21.52	0.0648		21.52	0.04545	21.52	0.08584
21.536	0.14078	21.536	0.158		21.536	0.1108	21.536	0.10334				21.536	0.1	21.536	0.06475		21.536	0.25	21.536	0.08578
21.552	0.16016	21.552	0.15789		21.552	0.08614	21.552	0.10325				21.552	0	21.552	0.0647		21.552	-0.17073	21.552	0.08571
21.568	0.22282	21.568	0.15779		21.568	0.06883	21.568	0.10317				21.568	0.08333	21.568	0.06464		21.568	-0.05263	21.568	0.08565
21.584	0.14226	21.584	0.15768		21.584	0.08388	21.584	0.10308				21.584	0.25	21.584	0.06459		21.584	0.06897	21.584	0.08559
21.6	0.17857	21.6	0.15758		21.6	0.09463	21.6	0.103				21.6	-0.02632	21.6	0.06454		21.6	0.09302	21.6	0.08553
21.616	0.16994	21.616	0.15748		21.616	0.08097	21.616	0.10291				21.616	-0.05	21.616	0.06449		21.616	0.16667	21.616	0.08546
21.632	0.17614	21.632	0.15737		21.632	0.03571	21.632	0.10283				21.632	0	21.632	0.06443		21.632	0.45455	21.632	0.0854
21.648	0.20274	21.648	0.15727		21.648	0.08731	21.648	0.10274				21.648	-0.06667	21.648	0.06438		21.648	0.27586	21.648	0.08534
21.664	0.12214	21.664	0.15716		21.664	0.13117	21.664	0.10266				21.664	0.0625	21.664	0.06433		21.664	0.38235	21.664	0.08528
21.68	0.21849	21.68	0.15706		21.68	0.06296	21.68	0.10257				21.68	0.1	21.68	0.06428		21.68	0.25	21.68	0.08523
21.696	0.21538	21.696	0.15696		21.696	0.14227	21.696	0.10249				21.696	0.22857	21.696	0.06423		21.696	0.17241	21.696	0.08517
21.712	0.15849	21.712	0.15685		21.712	0.16992	21.712	0.1024				21.712	0	21.712	0.06418		21.712	0.08333	21.712	0.08511
21.728	0.16807	21.728	0.15675		21.728	0.16788	21.728	0.10232				21.728	-0.02128	21.728	0.06413		21.728	0.13333	21.728	0.08505
21.744	0.20633	21.744	0.15664		21.744	0.12996	21.744	0.10223				21.744	-0.13514	21.744	0.06408		21.744	0.02326	21.744	0.08499
21.76	0.08642	21.76	0.15654		21.76	0.05124	21.76	0.10215				21.76	0.12195	21.76	0.06403		21.76	-0.07692	21.76	0.08494
21.776	0.16883	21.776	0.15644		21.776	0.12046	21.776	0.10207				21.776	0	21.776	0.06398		21.776	0	21.776	0.08488
21.792	0.2489	21.792	0.15633		21.792	0.17895	21.792	0.10198				21.792	0.3	21.792	0.06393		21.792	0.27586	21.792	0.08483
21.808	0.16976	21.808	0.15623		21.808	0.07634	21.808	0.1019				21.808	-0.05882	21.808	0.06388		21.808	0.05263	21.808	0.08477
21.824	0.14286	21.824	0.15612		21.824	0.1245	21.824	0.10181				21.824	-0.09091	21.824	0.06384		21.824	0.18182	21.824	0.08472
21.84	0.15864	21.84	0.15602		21.84	0.04564	21.84	0.10173				21.84	0.02703	21.84	0.06379		21.84	0.10811	21.84	0.08466
21.856	0.1376	21.856	0.15592		21.856	0.09867	21.856	0.10165				21.856	-0.1	21.856	0.06374		21.856	-0.03448	21.856	0.08461
21.872	0.14957	21.872	0.15581		21.872	0.07756	21.872	0.10156				21.872	0.09302	21.872	0.0637		21.872	0.0625	21.872	0.08456
21.888	0.09293	21.888	0.15571		21.888	0.12556	21.888	0.10148				21.888	0.08333	21.888	0.06365		21.888	-0.01887	21.888	0.0845
21.904	0.13687	21.904	0.15561		21.904	0.11293	21.904	0.10139				21.904	-0.21429	21.904	0.0636		21.904	0.02941	21.904	0.08445
21.92	0.1788	21.92	0.1555		21.92	0.04336	21.92	0.10131				21.92	0.30769	21.92	0.06356		21.92	0.42857	21.92	0.0844
21.936	0.13814	21.936	0.1554		21.936	0.17862	21.936	0.10123				21.936	0	21.936	0.06351		21.936	0.14286	21.936	0.08435
21.952	0.13423	21.952	0.1553		21.952	0.07725	21.952	0.10114				21.952	0.27027	21.952	0.06347		21.952	-0.10526	21.952	0.0843
21.968	0.11738	21.968	0.15519		21.968	0.11364	21.968	0.10106				21.968	-0.15909	21.968	0.06342		21.968	-0.21622	21.968	0.08425
21.984	0.17081	21.984	0.15509		21.984	0.10433	21.984	0.10098				21.984	0.03226	21.984	0.06338		21.984	0.10811	21.984	0.0842
22	0.1169	22	0.15499		22	0.103	22	0.10089				22	-0.02128	22	0.06333		22	-0.2	22	0.08415
22.016	0.20796	22.016	0.15488		22.016	0.14563	22.016	0.10081				22.016	0.14286	22.016	0.06329		22.016	0.04545	22.016	0.0841
22.032	0.17862	22.032	0.15478		22.032	0.14426	22.032	0.10073				22.032	0.05714	22.032	0.06324		22.032	-0.11765	22.032	0.08405
22.048	0.17489	22.048	0.15468		22.048	0.12288	22.048	0.10064				22.048	0.11111	22.048	0.0632		22.048	-0.15909	22.048	0.084
22.064	0.19457	22.064	0.15457		22.064	0.11911	22.064	0.10056				22.064	0.03226	22.064	0.06316		22.064	0.1	22.064	0.08395
22.08	0.1645	22.08	0.15447		22.08	0.06192	22.08	0.10048				22.08	0.05714	22.08	0.06312		22.08	0	22.08	0.08391
22.096	0.18058	22.096	0.15437		22.096	0.12609	22.096	0.1004				22.096	0.06897	22.096	0.06308		22.096	0.4	22.096	0.08386
22.112	0.11511	22.112	0.15426		22.112	0.02355	22.112	0.10031				22.112	-0.03846	22.112	0.06303		22.112	0	22.112	0.08381
22.128	0.17664	22.128	0.15416		22.128	0.11383	22.128	0.10023				22.128	0	22.128	0.06299		22.128	0.11364	22.128	0.08377
22.144	0.13681	22.144	0.15406		22.144	0.12855	22.144	0.10015				22.144	0.23256	22.144	0.06295		22.144	-0.11429	22.144	0.08372
22.16	0.1458	22.16	0.15395		22.16	0.08654	22.16	0.10007				22.16	-0.02	22.16	0.06291		22.16	0	22.16	0.08367
22.176	0.11901	22.176	0.15385		22.176	0.0625	22.176	0.09998				22.176	0.28571	22.176	0.06287		22.176	-0.1	22.176	0.08363
22.192	0.15217	22.192	0.15375		22.192	0.06628	22.192	0.0999				22.192	0.34375	22.192	0.06283		22.192	0.02703	22.192	0.08359
22.208	0.17969	22.208	0.15365		22.208	0.10044	22.208	0.09982				22.208	0.0625	22.208	0.06279		22.208	0.30769	22.208	0.08354
22.224	0.20031	22.224	0.15354		22.224	0.08321	22.224	0.09974				22.224	0.27273	22.224	0.06275		22.224	0.21053	22.224	0.0835
22.24	0.16018	22.24	0.15344		22.24	0.06973	22.24	0.09965				22.24	0.27273	22.24	0.06271		22.24	0.25	22.24	0.08345
22.256	0.1925	22.256	0.15334		22.256	0.0896	22.256	0.09957				22.256	0.27586	22.256	0.06267		22.256	0.22222	22.256	0.08341
22.272	0.12664	22.272	0.15323		22.272	0.11041	22.272	0.09949				22.272	0.18182	22.272	0.06263		22.272	0.16667	22.272	0.08337
22.288	0.181	22.288	0.15313		22.288	0.07402	22.288	0.09941				22.288	0.17241	22.288	0.06259		22.288	-0.02632	22.288	0.08333
22.304	0.1664	22.304	0.15303		22.304	0.11386	22.304	0.09932				22.304	0.14286	22.304	0.06255		22.304	0.25	22.304	0.08329
22.32	0.10519	22.32	0.15293		22.32	0.0787	22.32	0.09924				22.32	0.08333	22.32	0.06251		22.32	0.02703	22.32	0.08324
22.336	0.12444	22.336	0.15282		22.336	0.11229	22.336	0.09916				22.336	0.02326	22.336	0.06247		22.336	-0.02439	22.336	0.0832
22.352	0.11364	22.352	0.15272		22.352	0.12217	22.352	0.09908				22.352	0.22222	22.352	0.06244		22.352	0.0625	22.352	0.08316
22.368	0.1248	22.368	0.15262		22.368	0.12136	22.368	0.099				22.368	0.25	22.368	0.0624		22.368	0	22.368	0.08312
22.384	0.16212	22.384	0.15252		22.384	0.05649	22.384	0.09892				22.384	0.32258	22.384	0.06236		22.384	-0.03448	22.384	0.08308
22.4	0.17053	22.4	0.15241		22.4	0.12844	22.4	0.09883				22.4	0	22.4	0.06233		22.4	-0.11628	22.4	0.08304
22.416	0.11935	22.416	0.15231		22.416	0.09408	22.416	0.09875				22.416	0.17241	22.416	0.06229		22.416	-0.07143	22.416	0.083
22.432	0.21762	22.432	0.15221		22.432	0.03959	22.432	0.09867				22.432	0.0625	22.432	0.06225		22.432	0.0625	22.432	0.08296
22.448	0.1408	22.448	0.15211		22.448	0.13913	22.448	0.09859				22.448	-0.07143	22.448	0.06222		22.448	-0.02632	22.448	0.08293
22.464	0.16916	22.464	0.152		22.464	0.10572	22.464	0.09851				22.464	0.14286	22.464	0.06218		22.464	0.04	22.464	0.08289
22.48	0.21697	22.48	0.1519		22.48	0.11146	22.48	0.09843				22.48	-0.17073	22.48	0.06215		22.48	0.25	22.48	0.08285
22.496	0.16313	22.496	0.1518		22.496	0.15026	22.496	0.09835				22.496	0	22.496	0.06211		22.496	0.43243	22.496	0.08281
22.512	0.1713	22.512	0.1517		22.512	0.13851	22.512	0.09826				22.512	-0.06452	22.512	0.06208		22.512	0.30769	22.512	0.08278
22.528	0.23766	22.528	0.15159		22.528	0.11224	22.528	0.09818				22.528	0.02941	22.528	0.06204		22.528	0.18182	22.528	0.08274
22.544	0.19476	22.544	0.15149		22.544	0.08174	22.544	0.0981				22.544	-0.05405	22.544	0.06201		22.544	0	22.544	0.0827
22.56	0.18489	22.56	0.15139		22.56	0.14554	22.56	0.09802				22.56	0	22.56	0.06197		22.56	0.12195	22.56	0.08267
22.576	0.15023	22.576	0.15129		22.576	0.10784	22.576	0.09794				22.576	0.25	22.576	0.06194		22.576	0.25	22.576	0.08263
22.592	0.05342	22.592	0.15119		22.592	0.11824	22.592	0.09786				22.592	-0.05405	22.592	0.06191		22.592	-0.07692	22.592	0.0826
22.608	0.17422	22.608	0.15108		22.608	0.11511	22.608	0.09778				22.608	-0.06667	22.608	0.06187		22.608	-0.03448	22.608	0.08256
22.624	0.09204	22.624	0.15098		22.624	0.10103	22.624	0.0977				22.624	-0.08	22.624	0.06184		22.624	-0.1087	22.624	0.08253
22.64	0.12341	22.64	0.15088		22.64	0.04206	22.64	0.09762				22.64	0.08333	22.64	0.06181		22.64	-0.02128	22.64	0.08249
22.656	0.10326	22.656	0.15078		22.656	0.09894	22.656	0.09754				22.656	-0.14706	22.656	0.06177		22.656	0.27273	22.656	0.08246
22.672	0.12838	22.672	0.15068		22.672	0.06462	22.672	0.09746				22.672	0.28571	22.672	0.06174		22.672	0.45455	22.672	0.08242
22.688	0.18571	22.688	0.15057		22.688	0.09713	22.688	0.09738				22.688	0.125	22.688	0.06171		22.688	-0.10526	22.688	0.08239
22.704	0.15563	22.704	0.15047		22.704	0.05714	22.704	0.09729				22.704	-0.125	22.704	0.06168		22.704	0.59091	22.704	0.08236
22.72	0.15742	22.72	0.15037		22.72	0.09189	22.72	0.09721				22.72	0.12903	22.72	0.06165		22.72	0.23256	22.72	0.08233
22.736	0.15529	22.736	0.15027		22.736	0.11765	22.736	0.09713				22.736	-0.05	22.736	0.06162		22.736	0.11364	22.736	0.08229
22.752	0.16169	22.752	0.15017		22.752	0.04636	22.752	0.09705				22.752	-0.14706	22.752	0.06159		22.752	0.03571	22.752	0.08226
22.768	0.11	22.768	0.15006		22.768	0.11567	22.768	0.09697				22.768	-0.02632	22.768	0.06155		22.768	0.36842	22.768	0.08223
22.784	0.1518	22.784	0.14996		22.784	0.09532	22.784	0.09689				22.784	-0.02857	22.784	0.06152		22.784	0.05263	22.784	0.0822
22.8	0.09	22.8	0.14986		22.8	0.0938	22.8	0.09681				22.8	0.27027	22.8	0.06149		22.8	0.04878	22.8	0.08217
22.816	0.14143	22.816	0.14976		22.816	0.12939	22.816	0.09673				22.816	0.28261	22.816	0.06146		22.816	0.16	22.816	0.08214
22.832	0.14917	22.832	0.14966		22.832	0.0979	22.832	0.09665				22.832	-0.18182	22.832	0.06143		22.832	-0.125	22.832	0.0821
22.848	0.14716	22.848	0.14956		22.848	0.13899	22.848	0.09657				22.848	0.1	22.848	0.0614		22.848	0.125	22.848	0.08207
22.864	0.17442	22.864	0.14945		22.864	0.07292	22.864	0.09649				22.864	-0.11429	22.864	0.06137		22.864	-0.02632	22.864	0.08204
22.88	0.09386	22.88	0.14935		22.88	0.12652	22.88	0.09641				22.88	0.07143	22.88	0.06134		22.88	0	22.88	0.08201
22.896	0.11675	22.896	0.14925		22.896	0.09278	22.896	0.09633				22.896	0.16667	22.896	0.06131		22.896	-0.125	22.896	0.08198
22.912	0.12022	22.912	0.14915		22.912	0.1259	22.912	0.09625				22.912	0.27273	22.912	0.06129		22.912	-0.10526	22.912	0.08196
22.928	0.17724	22.928	0.14905		22.928	0.06822	22.928	0.09618				22.928	0	22.928	0.06126		22.928	-0.08333	22.928	0.08193
22.944	0.14881	22.944	0.14895		22.944	0.07042	22.944	0.0961				22.944	0.05714	22.944	0.06123		22.944	0.31429	22.944	0.0819
22.96	0.22286	22.96	0.14885		22.96	0.14857	22.96	0.09602				22.96	-0.10526	22.96	0.0612		22.96	0.20588	22.96	0.08187
22.976	0.11834	22.976	0.14874		22.976	0.11252	22.976	0.09594				22.976	-0.07143	22.976	0.06117		22.976	0.2	22.976	0.08184
22.992	0.12644	22.992	0.14864		22.992	0.16541	22.992	0.09586				22.992	0.04878	22.992	0.06115		22.992	0.04878	22.992	0.08181
23.008	0.10946	23.008	0.14854		23.008	0.148	23.008	0.09578				23.008	0.14286	23.008	0.06111		23.008	-0.09091	23.008	0.08179
23.024	0.16192	23.024	0.14844		23.024	0.11275	23.024	0.0957				23.024	0	23.024	0.06109		23.024	0.18919	23.024	0.08176
23.04	0.13158	23.04	0.14834		23.04	0.0904	23.04	0.09562				23.04	-0.11429	23.04	0.06106		23.04	0.20588	23.04	0.08173
23.056	0.18738	23.056	0.14824		23.056	0.08083	23.056	0.09554				23.056	0	23.056	0.06104		23.056	-0.02273	23.056	0.0817
23.072	0.16602	23.072	0.14814		23.072	0.12778	23.072	0.09546				23.072	-0.05	23.072	0.06101		23.072	0.18182	23.072	0.08168
23.088	0.10794	23.088	0.14804		23.088	0.04545	23.088	0.09538				23.088	0.09091	23.088	0.06099		23.088	0.14286	23.088	0.08165
23.104	0.17197	23.104	0.14793		23.104	0.11252	23.104	0.0953				23.104	0.05263	23.104	0.06095		23.104	-0.02632	23.104	0.08163
23.12	0.09779	23.12	0.14783		23.12	0.16194	23.12	0.09523				23.12	0.0625	23.12	0.06093		23.12	0.33333	23.12	0.0816
23.136	0.09357	23.136	0.14773		23.136	0.15029	23.136	0.09515				23.136	-0.15385	23.136	0.0609		23.136	0.1	23.136	0.08157
23.152	0.1044	23.152	0.14763		23.152	0.13578	23.152	0.09507				23.152	0.30233	23.152	0.06088		23.152	0.02941	23.152	0.08155
23.168	0.13391	23.168	0.14753		23.168	0.09143	23.168	0.09499				23.168	-0.125	23.168	0.06086		23.168	-0.02857	23.168	0.08152
23.184	0.16117	23.184	0.14743		23.184	0.07379	23.184	0.09491				23.184	-0.13793	23.184	0.06083		23.184	0.06667	23.184	0.0815
23.2	0.15679	23.2	0.14733		23.2	0.04824	23.2	0.09483				23.2	0.07143	23.2	0.0608		23.2	-0.16667	23.2	0.08147
23.216	0.14545	23.216	0.14723		23.216	0.06972	23.216	0.09475				23.216	-0.09091	23.216	0.06078		23.216	0.05263	23.216	0.08145
23.232	0.16875	23.232	0.14713		23.232	0.12449	23.232	0.09468				23.232	-0.02857	23.232	0.06075		23.232	0.14286	23.232	0.08143
23.248	0.14807	23.248	0.14703		23.248	0.03817	23.248	0.0946				23.248	0.22857	23.248	0.06073		23.248	0.06897	23.248	0.0814
23.264	0.12264	23.264	0.14692		23.264	0.13772	23.264	0.09452				23.264	0.07692	23.264	0.06071		23.264	0.25	23.264	0.08138
23.28	0.13908	23.28	0.14682		23.28	0.09761	23.28	0.09444				23.28	-0.09756	23.28	0.06068		23.28	0.25	23.28	0.08136
23.296	0.14898	23.296	0.14672		23.296	0.13415	23.296	0.09436				23.296	0.25	23.296	0.06066		23.296	0.1	23.296	0.08133
23.312	0.17742	23.312	0.14662		23.312	0.0259	23.312	0.09428				23.312	0.30769	23.312	0.06063		23.312	-0.125	23.312	0.08131
23.328	0.05155	23.328	0.14652		23.328	0.11927	23.328	0.09421				23.328	-0.13793	23.328	0.06061		23.328	0.11111	23.328	0.08129
23.344	0.14951	23.344	0.14642		23.344	0.08961	23.344	0.09413				23.344	-0.29412	23.344	0.06059		23.344	0.17241	23.344	0.08126
23.36	0.142	23.36	0.14632		23.36	0.08129	23.36	0.09405				23.36	-0.02632	23.36	0.06056		23.36	-0.09091	23.36	0.08124
23.376	0.15083	23.376	0.14622		23.376	0.11538	23.376	0.09397				23.376	-0.2439	23.376	0.06054		23.376	0.07692	23.376	0.08122
23.392	0.16211	23.392	0.14612		23.392	0.04364	23.392	0.0939				23.392	0	23.392	0.06052		23.392	-0.2	23.392	0.0812
23.408	0.1625	23.408	0.14602		23.408	0.08982	23.408	0.09382				23.408	0	23.408	0.06049		23.408	-0.05882	23.408	0.08118
23.424	0.10615	23.424	0.14592		23.424	0.07466	23.424	0.09374				23.424	0.15625	23.424	0.06047		23.424	0.12195	23.424	0.08115
23.44	0.12151	23.44	0.14582		23.44	0.19954	23.44	0.09366				23.44	0.27273	23.44	0.06045		23.44	-0.04348	23.44	0.08113
23.456	0.15823	23.456	0.14572		23.456	0.08445	23.456	0.09359				23.456	0	23.456	0.06043		23.456	0.10811	23.456	0.08111
23.472	0.14286	23.472	0.14562		23.472	0.07101	23.472	0.09351				23.472	0	23.472	0.06041		23.472	0.35714	23.472	0.08109
23.488	0.16704	23.488	0.14552		23.488	0.13267	23.488	0.09343				23.488	-0.03125	23.488	0.06038		23.488	0.25	23.488	0.08107
23.504	0.16424	23.504	0.14542		23.504	0.02902	23.504	0.09335				23.504	-0.11111	23.504	0.06036		23.504	0.16	23.504	0.08105
23.52	0.17834	23.52	0.14532		23.52	0.09109	23.52	0.09328				23.52	0.22857	23.52	0.06034		23.52	-0.04348	23.52	0.08103
23.536	0.20302	23.536	0.14522		23.536	0.09091	23.536	0.0932				23.536	0.15625	23.536	0.06032		23.536	0	23.536	0.08101
23.552	0.17149	23.552	0.14511		23.552	0.15473	23.552	0.09312				23.552	-0.07692	23.552	0.0603		23.552	0.14286	23.552	0.08099
23.568	0.189	23.568	0.14501		23.568	0.08668	23.568	0.09304				23.568	0.16	23.568	0.06028		23.568	0.04	23.568	0.08097
23.584	0.08916	23.584	0.14491		23.584	0.09375	23.584	0.09297				23.584	-0.06667	23.584	0.06026		23.584	0.07143	23.584	0.08095
23.6	0.10729	23.6	0.14481		23.6	0.03501	23.6	0.09289				23.6	0.16	23.6	0.06023		23.6	-0.02273	23.6	0.08093
23.616	0.15484	23.616	0.14471		23.616	0.07018	23.616	0.09281				23.616	0.28571	23.616	0.06021		23.616	0	23.616	0.08091
23.632	0.18763	23.632	0.14461		23.632	0.0473	23.632	0.09274				23.632	-0.07692	23.632	0.0602		23.632	0.3	23.632	0.08089
23.648	0.08545	23.648	0.14451		23.648	0.06329	23.648	0.09266				23.648	0.13158	23.648	0.06017		23.648	0.19512	23.648	0.08088
23.664	0.11111	23.664	0.14441		23.664	0.13158	23.664	0.09258				23.664	-0.08333	23.664	0.06015		23.664	0.17647	23.664	0.08086
23.68	0.16516	23.68	0.14431		23.68	0.18881	23.68	0.09251				23.68	0.25	23.68	0.06013		23.68	0.16667	23.68	0.08084
23.696	0.17895	23.696	0.14421		23.696	0.01695	23.696	0.09243				23.696	-0.05882	23.696	0.06011		23.696	0.25	23.696	0.08082
23.712	0.16186	23.712	0.14411		23.712	0.02355	23.712	0.09235				23.712	-0.05405	23.712	0.0601		23.712	0.12195	23.712	0.0808
23.728	0.09934	23.728	0.14401		23.728	0.07843	23.728	0.09228				23.728	0.11765	23.728	0.06008		23.728	0.11765	23.728	0.08078
23.744	0.16812	23.744	0.14391		23.744	0.08633	23.744	0.0922				23.744	0	23.744	0.06006		23.744	-0.06452	23.744	0.08077
23.76	0.14679	23.76	0.14381		23.76	0.13436	23.76	0.09213				23.76	0	23.76	0.06004		23.76	0.06667	23.76	0.08075
23.776	0.12634	23.776	0.14371		23.776	0.08876	23.776	0.09205				23.776	0.07692	23.776	0.06002		23.776	0.11765	23.776	0.08073
23.792	0.13548	23.792	0.14361		23.792	0.09785	23.792	0.09197				23.792	-0.22727	23.792	0.06		23.792	0.06897	23.792	0.08071
23.808	0.12414	23.808	0.14351		23.808	0.06122	23.808	0.0919				23.808	-0.18182	23.808	0.05998		23.808	-0.125	23.808	0.0807
23.824	0.08114	23.824	0.14341		23.824	-0.02558	23.824	0.09182				23.824	0.02041	23.824	0.05996		23.824	0.1	23.824	0.08068
23.84	0.19906	23.84	0.14331		23.84	0.01455	23.84	0.09174				23.84	0	23.84	0.05995		23.84	0.11364	23.84	0.08066
23.856	0.04636	23.856	0.14321		23.856	0.07534	23.856	0.09167				23.856	0.04878	23.856	0.05992		23.856	0	23.856	0.08065
23.872	0.08407	23.872	0.14311		23.872	0.06422	23.872	0.09159				23.872	-0.02632	23.872	0.05991		23.872	0.03226	23.872	0.08063
23.888	0.09623	23.888	0.14301		23.888	0.0835	23.888	0.09152				23.888	-0.06452	23.888	0.05989		23.888	0	23.888	0.08062
23.904	0.08805	23.904	0.14291		23.904	0.09069	23.904	0.09144				23.904	0	23.904	0.05987		23.904	0.02326	23.904	0.0806
23.92	0.19333	23.92	0.14281		23.92	0.10973	23.92	0.09137				23.92	0.06897	23.92	0.05985		23.92	-0.06452	23.92	0.08058
23.936	0.125	23.936	0.14272		23.936	0.08668	23.936	0.09129				23.936	-0.15909	23.936	0.05984		23.936	0.11111	23.936	0.08057
23.952	0.09862	23.952	0.14262		23.952	0.12019	23.952	0.09121				23.952	0.34783	23.952	0.05982		23.952	0.3	23.952	0.08055
23.968	0.12782	23.968	0.14252		23.968	0.10724	23.968	0.09114				23.968	-0.05882	23.968	0.0598		23.968	0.05263	23.968	0.08054
23.984	0.10959	23.984	0.14242		23.984	0.09023	23.984	0.09106				23.984	-0.15385	23.984	0.05979		23.984	0	23.984	0.08052
24	0.11136	24	0.14232		24	0.06872	24	0.09099				24	0.16667	24	0.05977		24	-0.13333	24	0.08051
24.016	0.10078	24.016	0.14222		24.016	0.13801	24.016	0.09091				24.016	0.02941	24.016	0.05975		24.016	-0.04348	24.016	0.08049
24.032	0.12808	24.032	0.14212		24.032	0.04025	24.032	0.09084				24.032	0.14286	24.032	0.05974		24.032	0.18182	24.032	0.08048
24.048	0.12727	24.048	0.14202		24.048	0.09069	24.048	0.09076				24.048	0.4	24.048	0.05972		24.048	0.10811	24.048	0.08046
24.064	0.17317	24.064	0.14192		24.064	0.12755	24.064	0.09069				24.064	0.07692	24.064	0.05971		24.064	0	24.064	0.08045
24.08	0.15561	24.08	0.14182		24.08	0.07635	24.08	0.09061				24.08	0.34783	24.08	0.05969		24.08	0.1	24.08	0.08043
24.096	0.12977	24.096	0.14172		24.096	0.05981	24.096	0.09054				24.096	-0.17857	24.096	0.05967		24.096	0.1	24.096	0.08042
24.112	0.09272	24.112	0.14162		24.112	0.07692	24.112	0.09046				24.112	-0.17073	24.112	0.05966		24.112	-0.02857	24.112	0.08041
24.128	0.10791	24.128	0.14152		24.128	0.06582	24.128	0.09039				24.128	0.14286	24.128	0.05964		24.128	-0.05882	24.128	0.08039
24.144	0.07432	24.144	0.14142		24.144	0.13077	24.144	0.09031				24.144	0.03571	24.144	0.05963		24.144	0.21053	24.144	0.08038
24.16	0.1008	24.16	0.14132		24.16	0.11139	24.16	0.09024				24.16	0.22222	24.16	0.05961		24.16	-0.14706	24.16	0.08037
24.176	0.14721	24.176	0.14122		24.176	0.05618	24.176	0.09016				24.176	-0.24138	24.176	0.05959		24.176	-0.08333	24.176	0.08035
24.192	0.18454	24.192	0.14112		24.192	0.02632	24.192	0.09009				24.192	-0.03846	24.192	0.05958		24.192	0.2	24.192	0.08034
24.208	0.13462	24.208	0.14102		24.208	0.16509	24.208	0.09001				24.208	0.06897	24.208	0.05956		24.208	0.1	24.208	0.08033
24.224	0.11765	24.224	0.14093		24.224	0.07209	24.224	0.08994				24.224	0.3	24.224	0.05955		24.224	0.22857	24.224	0.08031
24.24	0.12833	24.24	0.14083		24.24	0.10831	24.24	0.08987				24.24	0.05714	24.24	0.05953		24.24	0.25	24.24	0.0803
24.256	0.15672	24.256	0.14073		24.256	0.15126	24.256	0.08979				24.256	0	24.256	0.05952		24.256	0.42308	24.256	0.08029
24.272	0.14392	24.272	0.14063		24.272	0.07971	24.272	0.08972				24.272	0.03571	24.272	0.0595		24.272	-0.1	24.272	0.08027
24.288	0.19494	24.288	0.14053		24.288	0.09113	24.288	0.08964				24.288	-0.05882	24.288	0.05949		24.288	-0.02273	24.288	0.08026
24.304	0.09501	24.304	0.14044		24.304	0.12256	24.304	0.08957				24.304	0.11765	24.304	0.05948		24.304	0.375	24.304	0.08025
24.32	0.15167	24.32	0.14034		24.32	0.09264	24.32	0.0895				24.32	-0.13514	24.32	0.05946		24.32	-0.05405	24.32	0.08024
24.336	0.19571	24.336	0.14024		24.336	0.16522	24.336	0.08943				24.336	0.07692	24.336	0.05945		24.336	-0.04082	24.336	0.08022
24.352	0.09418	24.352	0.14014		24.352	0.15285	24.352	0.08936				24.352	-0.2	24.352	0.05943		24.352	-0.07143	24.352	0.08021
24.368	0.12532	24.368	0.14004		24.368	0.15	24.368	0.08928				24.368	0.1	24.368	0.05942		24.368	0.15625	24.368	0.0802
24.384	0.11111	24.384	0.13994		24.384	0.09677	24.384	0.08921				24.384	-0.21429	24.384	0.0594		24.384	-0.07692	24.384	0.08019
24.4	0.06818	24.4	0.13984		24.4	0.10156	24.4	0.08913				24.4	-0.02857	24.4	0.05939		24.4	-0.125	24.4	0.08018
24.416	0.11024	24.416	0.13974		24.416	-0.01613	24.416	0.08906				24.416	-0.16327	24.416	0.05938		24.416	-0.09091	24.416	0.08017
24.432	0.11905	24.432	0.13964		24.432	0.14604	24.432	0.08899				24.432	0.06897	24.432	0.05936		24.432	0.04878	24.432	0.08015
24.448	0.13462	24.448	0.13954		24.448	0.15426	24.448	0.08891				24.448	-0.17391	24.448	0.05935		24.448	-0.16129	24.448	0.08014
24.464	0.18617	24.464	0.13945		24.464	0.15405	24.464	0.08884				24.464	0.14286	24.464	0.05934		24.464	0.18182	24.464	0.08013
24.48	0.18919	24.48	0.13935		24.48	0.10224	24.48	0.08877				24.48	0	24.48	0.05932		24.48	0.27586	24.48	0.08012
24.496	0.08019	24.496	0.13925		24.496	0.02139	24.496	0.08869				24.496	-0.21277	24.496	0.05931		24.496	-0.16667	24.496	0.08011
24.512	0.08789	24.512	0.13915		24.512	0.10355	24.512	0.08862				24.512	0.09091	24.512	0.0593		24.512	0.05714	24.512	0.0801
24.528	0.11957	24.528	0.13905		24.528	0.05946	24.528	0.08855				24.528	0.25	24.528	0.05928		24.528	0.27027	24.528	0.08009
24.544	0.1194	24.544	0.13895		24.544	0.10875	24.544	0.08847				24.544	-0.05	24.544	0.05927		24.544	0.04545	24.544	0.08008
24.56	0.17632	24.56	0.13885		24.56	0.10084	24.56	0.0884				24.56	0.46429	24.56	0.05926		24.56	0.11765	24.56	0.08007
24.576	0.11856	24.576	0.13875		24.576	0.14545	24.576	0.08833				24.576	-0.18868	24.576	0.05925		24.576	0.0625	24.576	0.08006
24.592	0.08696	24.592	0.13866		24.592	0.16033	24.592	0.08825				24.592	0.09302	24.592	0.05923		24.592	0.18182	24.592	0.08005
24.608	0.19008	24.608	0.13856		24.608	0.09138	24.608	0.08818				24.608	-0.06452	24.608	0.05922		24.608	-0.13793	24.608	0.08004
24.624	0.14035	24.624	0.13846		24.624	0.03788	24.624	0.08811				24.624	0.15385	24.624	0.05921		24.624	-0.13514	24.624	0.08003
24.64	0.11217	24.64	0.13836		24.64	0.12	24.64	0.08803				24.64	0.05263	24.64	0.0592		24.64	0.23077	24.64	0.08002
24.656	0.1372	24.656	0.13826		24.656	0.1	24.656	0.08796				24.656	-0.11111	24.656	0.05918		24.656	-0.05405	24.656	0.08001
24.672	0.04237	24.672	0.13816		24.672	0.1108	24.672	0.08789				24.672	0.14286	24.672	0.05917		24.672	-0.02857	24.672	0.08
24.688	0.09067	24.688	0.13806		24.688	0.15842	24.688	0.08782				24.688	0.1	24.688	0.05916		24.688	0.13158	24.688	0.07999
24.704	0.14286	24.704	0.13797		24.704	0.08815	24.704	0.08774				24.704	-0.03125	24.704	0.05915		24.704	0.15625	24.704	0.07998
24.72	0.14173	24.72	0.13787		24.72	0.11247	24.72	0.08767				24.72	-0.07143	24.72	0.05914		24.72	-0.03125	24.72	0.07997
24.736	0.19512	24.736	0.13777		24.736	0.17857	24.736	0.0876				24.736	-0.08333	24.736	0.05913		24.736	0.27027	24.736	0.07996
24.752	0.13812	24.752	0.13767		24.752	0.09167	24.752	0.08753				24.752	0.08333	24.752	0.05912		24.752	0.05714	24.752	0.07995
24.768	0.16522	24.768	0.13757		24.768	0.15655	24.768	0.08745				24.768	0	24.768	0.0591		24.768	-0.07692	24.768	0.07994
24.784	0.11436	24.784	0.13747		24.784	0.12428	24.784	0.08738				24.784	0.5	24.784	0.05909		24.784	-0.05405	24.784	0.07993
24.8	0.15534	24.8	0.13737		24.8	0.07342	24.8	0.08731				24.8	0.04545	24.8	0.05908		24.8	0	24.8	0.07992
24.816	0.1404	24.816	0.13728		24.816	0.1039	24.816	0.08724				24.816	0	24.816	0.05907		24.816	-0.03448	24.816	0.07991
24.832	0.18407	24.832	0.13718		24.832	-0.00855	24.832	0.08716				24.832	-0.17857	24.832	0.05906		24.832	0.13158	24.832	0.0799
24.848	0.12174	24.848	0.13708		24.848	0.16038	24.848	0.08709				24.848	0.03226	24.848	0.05905		24.848	0	24.848	0.07989
24.864	0.18101	24.864	0.13698		24.864	0.17456	24.864	0.08702				24.864	-0.10526	24.864	0.05904		24.864	0.2	24.864	0.07989
24.88	0.14167	24.88	0.13688		24.88	0.07102	24.88	0.08695				24.88	-0.03125	24.88	0.05903		24.88	0.22581	24.88	0.07988
24.896	0.2	24.896	0.13678		24.896	0.11296	24.896	0.08688				24.896	0.07692	24.896	0.05902		24.896	0.11765	24.896	0.07987
24.912	0.15217	24.912	0.13669		24.912	0.10476	24.912	0.0868				24.912	0.14286	24.912	0.059		24.912	0.22857	24.912	0.07986
24.928	0.23301	24.928	0.13659		24.928	0.17241	24.928	0.08673				24.928	0.25	24.928	0.05899		24.928	-0.04348	24.928	0.07985
24.944	0.10951	24.944	0.13649		24.944	0.04153	24.944	0.08666				24.944	-0.04348	24.944	0.05898		24.944	-0.08	24.944	0.07984
24.96	0.12791	24.96	0.13639		24.96	0.12381	24.96	0.08659				24.96	0.02941	24.96	0.05897		24.96	0.2	24.96	0.07984
24.976	0.12903	24.976	0.13629		24.976	0.17405	24.976	0.08652				24.976	0.1	24.976	0.05896		24.976	0.13158	24.976	0.07983
24.992	0.1733	24.992	0.1362		24.992	0.12349	24.992	0.08645				24.992	0.04545	24.992	0.05895		24.992	0.13158	24.992	0.07982
25.008	0.10169	25.008	0.1361		25.008	0.04706	25.008	0.08638				25.008	-0.06452	25.008	0.05894		25.008	-0.07143	25.008	0.07981
25.024	0.13181	25.024	0.136		25.024	0.06832	25.024	0.0863				25.024	-0.125	25.024	0.05893		25.024	0.02941	25.024	0.0798
25.04	0.11589	25.04	0.1359		25.04	0.02308	25.04	0.08623				25.04	0.11765	25.04	0.05892		25.04	0.17021	25.04	0.0798
25.056	0.12113	25.056	0.1358		25.056	0.12422	25.056	0.08616				25.056	0.15385	25.056	0.05891		25.056	0.17647	25.056	0.07979
25.072	0.12403	25.072	0.13571		25.072	0.15652	25.072	0.08609				25.072	-0.05405	25.072	0.0589		25.072	0.16	25.072	0.07978
25.088	0.20266	25.088	0.13561		25.088	0.025	25.088	0.08602				25.088	0.10811	25.088	0.05889		25.088	0.19231	25.088	0.07977
25.104	0.21552	25.104	0.13551		25.104	0.0991	25.104	0.08595				25.104	-0.18182	25.104	0.05888		25.104	0.06897	25.104	0.07977
25.12	0.08182	25.12	0.13541		25.12	0.125	25.12	0.08588				25.12	0.15625	25.12	0.05887		25.12	0.27027	25.12	0.07976
25.136	0.1392	25.136	0.13531		25.136	0.05505	25.136	0.08581				25.136	0.21739	25.136	0.05886		25.136	0.30769	25.136	0.07975
25.152	0.08459	25.152	0.13522		25.152	0.07303	25.152	0.08574				25.152	-0.08333	25.152	0.05886		25.152	0.22222	25.152	0.07974
25.168	0.04828	25.168	0.13512		25.168	0.03165	25.168	0.08566				25.168	-0.03448	25.168	0.05885		25.168	0.07143	25.168	0.07974
25.184	0.14286	25.184	0.13502		25.184	0.15357	25.184	0.08559				25.184	0.25	25.184	0.05884		25.184	0.34375	25.184	0.07973
25.2	0.16616	25.2	0.13492		25.2	0.08615	25.2	0.08552				25.2	0	25.2	0.05883		25.2	0	25.2	0.07972
25.216	0.10511	25.216	0.13482		25.216	0.02941	25.216	0.08545				25.216	-0.07143	25.216	0.05882		25.216	-0.02439	25.216	0.07972
25.232	0.15924	25.232	0.13473		25.232	0.09904	25.232	0.08538				25.232	0.14286	25.232	0.05881		25.232	-0.03125	25.232	0.07971
25.248	0.10169	25.248	0.13463		25.248	0.05686	25.248	0.08531				25.248	0	25.248	0.0588		25.248	0.08333	25.248	0.0797
25.264	0.06306	25.264	0.13453		25.264	0.06301	25.264	0.08524				25.264	0.25	25.264	0.05879		25.264	0.14286	25.264	0.0797
25.28	0.19643	25.28	0.13443		25.28	0.05793	25.28	0.08517				25.28	0.11765	25.28	0.05878		25.28	0.625	25.28	0.07969
25.296	0.13057	25.296	0.13434		25.296	0.05495	25.296	0.0851				25.296	0.05714	25.296	0.05878		25.296	0.03571	25.296	0.07968
25.312	0.22115	25.312	0.13424		25.312	0.08036	25.312	0.08503				25.312	0.07692	25.312	0.05877		25.312	0.17241	25.312	0.07968
25.328	0.15655	25.328	0.13414		25.328	-0.00615	25.328	0.08496				25.328	-0.05405	25.328	0.05876		25.328	0.18182	25.328	0.07967
25.344	0.15132	25.344	0.13404		25.344	0.13592	25.344	0.08489				25.344	-0.02439	25.344	0.05875		25.344	0.05263	25.344	0.07966
25.36	0.08929	25.36	0.13394		25.36	0.04545	25.36	0.08482				25.36	0.04545	25.36	0.05874		25.36	0.57143	25.36	0.07966
25.376	0.16304	25.376	0.13385		25.376	0.15414	25.376	0.08475				25.376	0.04	25.376	0.05873		25.376	0.15625	25.376	0.07965
25.392	0.19231	25.392	0.13375		25.392	0.14984	25.392	0.08468				25.392	0.5	25.392	0.05873		25.392	-0.10526	25.392	0.07964
25.408	0.13806	25.408	0.13365		25.408	0.14286	25.408	0.08461				25.408	0.05714	25.408	0.05872		25.408	0.02941	25.408	0.07964
25.424	0.1476	25.424	0.13355		25.424	0.0785	25.424	0.08454				25.424	0.03226	25.424	0.05871		25.424	0.5	25.424	0.07963
25.44	0.14688	25.44	0.13346		25.44	0.20652	25.44	0.08447				25.44	-0.03125	25.44	0.0587		25.44	-0.11429	25.44	0.07963
25.456	0.05091	25.456	0.13336		25.456	0.11969	25.456	0.0844				25.456	0.12903	25.456	0.05869		25.456	0.0625	25.456	0.07962
25.472	0.1039	25.472	0.13326		25.472	0.07692	25.472	0.08433				25.472	-0.02273	25.472	0.05868		25.472	-0.03448	25.472	0.07961
25.488	0.10836	25.488	0.13316		25.488	0.15094	25.488	0.08426				25.488	-0.07692	25.488	0.05868		25.488	0.25	25.488	0.07961
25.504	0.12338	25.504	0.13307		25.504	0.18261	25.504	0.08419				25.504	-0.125	25.504	0.05867		25.504	-0.02273	25.504	0.0796
25.52	0.20818	25.52	0.13297		25.52	0.13608	25.52	0.08412				25.52	0.03226	25.52	0.05866		25.52	0	25.52	0.0796
25.536	0.16041	25.536	0.13287		25.536	0.14145	25.536	0.08405				25.536	0.30769	25.536	0.05865		25.536	0	25.536	0.07959
25.552	0.13559	25.552	0.13277		25.552	0.04545	25.552	0.08399				25.552	0.07692	25.552	0.05864		25.552	0.20588	25.552	0.07959
25.568	0.14437	25.568	0.13268		25.568	0.08562	25.568	0.08392				25.568	0.18182	25.568	0.05864		25.568	-0.02273	25.568	0.07958
25.584	0.09325	25.584	0.13258		25.584	0.11694	25.584	0.08385				25.584	0.02326	25.584	0.05863		25.584	0.04	25.584	0.07957
25.6	0.09302	25.6	0.13248		25.6	0.10101	25.6	0.08378				25.6	0.47826	25.6	0.05862		25.6	-0.18033	25.6	0.07957
25.616	0.19677	25.616	0.13239		25.616	0.0381	25.616	0.08371				25.616	0	25.616	0.05862		25.616	-0.05882	25.616	0.07956
25.632	0.10753	25.632	0.13229		25.632	0.03158	25.632	0.08364				25.632	-0.35	25.632	0.05861		25.632	-0.11111	25.632	0.07956
25.648	0.15789	25.648	0.13219		25.648	0.08525	25.648	0.08357				25.648	0.1	25.648	0.0586		25.648	-0.03125	25.648	0.07955
25.664	0.21053	25.664	0.13209		25.664	0.07541	25.664	0.0835				25.664	-0.10294	25.664	0.05859		25.664	-0.09091	25.664	0.07955
25.68	0.11765	25.68	0.132		25.68	0.15094	25.68	0.08343				25.68	0.11765	25.68	0.05859		25.68	0	25.68	0.07954
25.696	0.10492	25.696	0.1319		25.696	0.04494	25.696	0.08337				25.696	0.30769	25.696	0.05858		25.696	0.10811	25.696	0.07954
25.712	0.11824	25.712	0.1318		25.712	0.09492	25.712	0.0833				25.712	-0.02273	25.712	0.05857		25.712	-0.05882	25.712	0.07953
25.728	0.0979	25.728	0.1317		25.728	0.12546	25.728	0.08323				25.728	-0.02273	25.728	0.05857		25.728	-0.09756	25.728	0.07953
25.744	0.18812	25.744	0.13161		25.744	0.09	25.744	0.08316				25.744	0.02326	25.744	0.05856		25.744	0.08696	25.744	0.07952
25.76	0.1413	25.76	0.13151		25.76	0.08434	25.76	0.08309				25.76	0.28571	25.76	0.05855		25.76	-0.05882	25.76	0.07952
25.776	0.24211	25.776	0.13141		25.776	0.22047	25.776	0.08302				25.776	-0.17073	25.776	0.05855		25.776	0	25.776	0.07951
25.792	0.08834	25.792	0.13132		25.792	0.03861	25.792	0.08295				25.792	0.12903	25.792	0.05854		25.792	-0.14706	25.792	0.07951
25.808	0.18797	25.808	0.13122		25.808	0.09574	25.808	0.08289				25.808	0.15625	25.808	0.05853		25.808	0.09091	25.808	0.0795
25.824	0.16892	25.824	0.13112		25.824	0.14286	25.824	0.08282				25.824	-0.03125	25.824	0.05852		25.824	-0.18182	25.824	0.0795
25.84	0.25296	25.84	0.13103		25.84	0.12346	25.84	0.08275				25.84	0	25.84	0.05852		25.84	0.16667	25.84	0.07949
25.856	0.15444	25.856	0.13093		25.856	0.0814	25.856	0.08268				25.856	-0.02857	25.856	0.05851		25.856	0.03571	25.856	0.07949
25.872	0.22648	25.872	0.13083		25.872	0.11525	25.872	0.08261				25.872	-0.03448	25.872	0.05851		25.872	0.04878	25.872	0.07949
25.888	0.06931	25.888	0.13073		25.888	0.04828	25.888	0.08255				25.888	-0.02273	25.888	0.0585		25.888	-0.09756	25.888	0.07948
25.904	0.13636	25.904	0.13064		25.904	0.06441	25.904	0.08248				25.904	0.04	25.904	0.05849		25.904	-0.06452	25.904	0.07948
25.92	0.17582	25.92	0.13054		25.92	0.09881	25.92	0.08241				25.92	0.08333	25.92	0.05849		25.92	-0.15385	25.92	0.07947
25.936	0.19231	25.936	0.13044		25.936	0.07787	25.936	0.08234				25.936	0.25	25.936	0.05848		25.936	0.22222	25.936	0.07947
25.952	0.17347	25.952	0.13035		25.952	0.1028	25.952	0.08228				25.952	-0.06452	25.952	0.05848		25.952	-0.09091	25.952	0.07946
25.968	0.1875	25.968	0.13025		25.968	0.02381	25.968	0.08221				25.968	0.11765	25.968	0.05847		25.968	0.11765	25.968	0.07946
25.984	0.11765	25.984	0.13015		25.984	0.13289	25.984	0.08214				25.984	0.02326	25.984	0.05846		25.984	0.27273	25.984	0.07946
26	0.1283	26	0.13006		26	0.11388	26	0.08207				26	-0.125	26	0.05846		26	0.125	26	0.07945
26.016	0.14737	26.016	0.12996		26.016	0.03731	26.016	0.08201				26.016	0.25	26.016	0.05845		26.016	0.025	26.016	0.07945
26.032	0.13978	26.032	0.12986		26.032	0.03754	26.032	0.08194				26.032	-0.05	26.032	0.05844		26.032	-0.09091	26.032	0.07944
26.048	0.10256	26.048	0.12977		26.048	-0.00722	26.048	0.08187				26.048	0.16667	26.048	0.05844		26.048	0	26.048	0.07944
26.064	0.15267	26.064	0.12967		26.064	0.05682	26.064	0.0818				26.064	0.10811	26.064	0.05843		26.064	0.20588	26.064	0.07944
26.08	0.10121	26.08	0.12957		26.08	0.03191	26.08	0.08174				26.08	0.09091	26.08	0.05843		26.08	-0.17391	26.08	0.07943
26.096	0.16797	26.096	0.12948		26.096	0.11067	26.096	0.08167				26.096	0.03571	26.096	0.05842		26.096	0.12903	26.096	0.07943
26.112	0.11927	26.112	0.12938		26.112	-0.00781	26.112	0.0816				26.112	-0.18182	26.112	0.05842		26.112	0.025	26.112	0.07942
26.128	0.13208	26.128	0.12928		26.128	0.12551	26.128	0.08154				26.128	-0.125	26.128	0.05841		26.128	0.22857	26.128	0.07942
26.144	0.21053	26.144	0.12919		26.144	0.1	26.144	0.08147				26.144	0.14286	26.144	0.0584		26.144	-0.02439	26.144	0.07942
26.16	0.11644	26.16	0.12909		26.16	0.05814	26.16	0.0814				26.16	0.07692	26.16	0.0584		26.16	0	26.16	0.07941
26.176	0.15116	26.176	0.12899		26.176	0.13559	26.176	0.08134				26.176	0.25	26.176	0.05839		26.176	0.15625	26.176	0.07941
26.192	0.16923	26.192	0.1289		26.192	0.11915	26.192	0.08127				26.192	0.04545	26.192	0.05839		26.192	0.35135	26.192	0.0794
26.208	0.16788	26.208	0.1288		26.208	0.09877	26.208	0.0812				26.208	0.03226	26.208	0.05838		26.208	-0.17857	26.208	0.0794
26.224	0.12195	26.224	0.1287		26.224	0.17422	26.224	0.08114				26.224	-0.25806	26.224	0.05838		26.224	0.2	26.224	0.0794
26.24	0.08302	26.24	0.12861		26.24	0.07692	26.24	0.08107				26.24	0.08696	26.24	0.05837		26.24	0.14286	26.24	0.07939
26.256	0.2	26.256	0.12851		26.256	0.03271	26.256	0.081				26.256	0.02703	26.256	0.05837		26.256	-0.125	26.256	0.07939
26.272	0.14458	26.272	0.12841		26.272	0.06324	26.272	0.08094				26.272	-0.125	26.272	0.05836		26.272	0.27586	26.272	0.07939
26.288	-0.00873	26.288	0.12832		26.288	0.0119	26.288	0.08087				26.288	0.18919	26.288	0.05836		26.288	0.0625	26.288	0.07938
26.304	0.025	26.304	0.12822		26.304	0.148	26.304	0.08081				26.304	0.125	26.304	0.05835		26.304	0.45455	26.304	0.07938
26.32	0.0625	26.32	0.12812		26.32	0.12903	26.32	0.08074				26.32	0	26.32	0.05835		26.32	0.45455	26.32	0.07938
26.336	0.14286	26.336	0.12803		26.336	0.09302	26.336	0.08067				26.336	0.45455	26.336	0.05834		26.336	-0.15385	26.336	0.07937
26.352	0.18644	26.352	0.12793		26.352	0.11688	26.352	0.08061				26.352	0	26.352	0.05834		26.352	0.10638	26.352	0.07937
26.368	0.11284	26.368	0.12783		26.368	0.01747	26.368	0.08054				26.368	0.05263	26.368	0.05833		26.368	0.21739	26.368	0.07937
26.384	0.19574	26.384	0.12774		26.384	0.13514	26.384	0.08048				26.384	0.12903	26.384	0.05833		26.384	0.13158	26.384	0.07936
26.4	0.12903	26.4	0.12764		26.4	0	26.4	0.08041				26.4	0	26.4	0.05832		26.4	0.09091	26.4	0.07936
26.416	0.14286	26.416	0.12754		26.416	0.06693	26.416	0.08034				26.416	0	26.416	0.05832		26.416	0.11765	26.416	0.07936
26.432	0.16102	26.432	0.12745		26.432	0.11429	26.432	0.08028				26.432	0.05263	26.432	0.05831		26.432	0.07692	26.432	0.07935
26.448	0.01818	26.448	0.12735		26.448	0.10236	26.448	0.08021				26.448	-0.11429	26.448	0.05831		26.448	0.16667	26.448	0.07935
26.464	0.18852	26.464	0.12726		26.464	0.0125	26.464	0.08015				26.464	-0.08333	26.464	0.0583		26.464	0.05714	26.464	0.07935
26.48	0.2093	26.48	0.12716		26.48	0.0449	26.48	0.08008				26.48	0	26.48	0.0583		26.48	-0.10204	26.48	0.07935
26.496	0.09474	26.496	0.12706		26.496	0.14493	26.496	0.08002				26.496	-0.09091	26.496	0.05829		26.496	0.14286	26.496	0.07934
26.512	0.12195	26.512	0.12697		26.512	0.02703	26.512	0.07995				26.512	0.21739	26.512	0.05829		26.512	0.09091	26.512	0.07934
26.528	0.18952	26.528	0.12687		26.528	0.01149	26.528	0.07989				26.528	0.18919	26.528	0.05828		26.528	0.05263	26.528	0.07934
26.544	0.12	26.544	0.12677		26.544	0.16996	26.544	0.07982				26.544	0.05263	26.544	0.05828		26.544	0.07692	26.544	0.07933
26.56	0.159	26.56	0.12668		26.56	0.13559	26.56	0.07976				26.56	0.14286	26.56	0.05827		26.56	0.18919	26.56	0.07933
26.576	0.10432	26.576	0.12658		26.576	0.20253	26.576	0.07969				26.576	0.1	26.576	0.05827		26.576	-0.03125	26.576	0.07933
26.592	0.0751	26.592	0.12649		26.592	0.04911	26.592	0.07963				26.592	0.16	26.592	0.05827		26.592	0	26.592	0.07932
26.608	0.13679	26.608	0.12639		26.608	0.06639	26.608	0.07956				26.608	0.11111	26.608	0.05826		26.608	-0.02632	26.608	0.07932
26.624	0.12644	26.624	0.12629		26.624	0.17467	26.624	0.0795				26.624	-0.03448	26.624	0.05826		26.624	0.14286	26.624	0.07932
26.64	0.0431	26.64	0.1262		26.64	0.03017	26.64	0.07943				26.64	-0.15385	26.64	0.05825		26.64	0	26.64	0.07932
26.656	0.12946	26.656	0.1261		26.656	0.00816	26.656	0.07937				26.656	0.02703	26.656	0.05825		26.656	0.15385	26.656	0.07931
26.672	0.15493	26.672	0.12601		26.672	0.09016	26.672	0.0793				26.672	0.175	26.672	0.05825		26.672	-0.02632	26.672	0.07931
26.688	0.28713	26.688	0.12591		26.688	0.10638	26.688	0.07924				26.688	-0.03448	26.688	0.05824		26.688	0.11765	26.688	0.07931
26.704	0.18433	26.704	0.12581		26.704	0.01544	26.704	0.07917				26.704	-0.14286	26.704	0.05824		26.704	0	26.704	0.07931
26.72	0.07042	26.72	0.12572		26.72	0.10138	26.72	0.07911				26.72	0.45455	26.72	0.05823		26.72	0.3	26.72	0.0793
26.736	0.17143	26.736	0.12562		26.736	0.04435	26.736	0.07905				26.736	0	26.736	0.05823		26.736	0.22581	26.736	0.0793
26.752	0.14847	26.752	0.12553		26.752	0.07489	26.752	0.07898				26.752	0.02941	26.752	0.05822		26.752	0.04	26.752	0.0793
26.768	0.15068	26.768	0.12543		26.768	0.1	26.768	0.07892				26.768	0.18182	26.768	0.05822		26.768	-0.10526	26.768	0.0793
26.784	0.20976	26.784	0.12533		26.784	0.11765	26.784	0.07885				26.784	-0.09091	26.784	0.05822		26.784	0.07692	26.784	0.07929
26.8	0.06324	26.8	0.12524		26.8	0.10698	26.8	0.07879				26.8	0.45455	26.8	0.05821		26.8	0.28	26.8	0.07929
26.816	0.10407	26.816	0.12514		26.816	0.06329	26.816	0.07872				26.816	0.22222	26.816	0.05821		26.816	0.15625	26.816	0.07929
26.832	0.1753	26.832	0.12505		26.832	0.03704	26.832	0.07866				26.832	0.05714	26.832	0.0582		26.832	0.04255	26.832	0.07929
26.848	0.13389	26.848	0.12495		26.848	0.14463	26.848	0.0786				26.848	-0.09091	26.848	0.0582		26.848	-0.02632	26.848	0.07928
26.864	0.1	26.864	0.12485		26.864	0.2	26.864	0.07853				26.864	0.4	26.864	0.0582		26.864	0.04	26.864	0.07928
26.88	0.08696	26.88	0.12476		26.88	0.11915	26.88	0.07847				26.88	0.14286	26.88	0.05819		26.88	0.18182	26.88	0.07928
26.896	0.17155	26.896	0.12466		26.896	0.04188	26.896	0.07841				26.896	-0.07692	26.896	0.05819		26.896	0.35714	26.896	0.07928
26.912	0.19178	26.912	0.12457		26.912	0.02979	26.912	0.07834				26.912	-0.18182	26.912	0.05819		26.912	0.44444	26.912	0.07927
26.928	0.20339	26.928	0.12447		26.928	0.03797	26.928	0.07828				26.928	0.12195	26.928	0.05818		26.928	0.05263	26.928	0.07927
26.944	0.04	26.944	0.12438		26.944	0.09005	26.944	0.07822				26.944	0.1	26.944	0.05818		26.944	-0.06452	26.944	0.07927
26.96	0.18807	26.96	0.12428		26.96	0.09231	26.96	0.07815				26.96	-0.11429	26.96	0.05817		26.96	0.05263	26.96	0.07927
26.976	0.07589	26.976	0.12418		26.976	0.06512	26.976	0.07809				26.976	0.32258	26.976	0.05817		26.976	0.1875	26.976	0.07927
26.992	0.17391	26.992	0.12409		26.992	0.06167	26.992	0.07803				26.992	0.14286	26.992	0.05817		26.992	-0.10526	26.992	0.07926
27.008	0.18304	27.008	0.12399		27.008	0.05263	27.008	0.07796				27.008	0.11111	27.008	0.05816		27.008	0.33333	27.008	0.07926
27.024	0.17409	27.024	0.1239		27.024	0.02203	27.024	0.0779				27.024	0.04545	27.024	0.05816		27.024	0.08696	27.024	0.07926
27.04	0.09735	27.04	0.1238		27.04	0.06757	27.04	0.07784				27.04	-0.18182	27.04	0.05816		27.04	0.16279	27.04	0.07926
27.056	0.19574	27.056	0.12371		27.056	-0.02	27.056	0.07777				27.056	0.16	27.056	0.05815		27.056	-0.05882	27.056	0.07925
27.072	0.14925	27.072	0.12361		27.072	0.02041	27.072	0.07771				27.072	0.20588	27.072	0.05815		27.072	0.2	27.072	0.07925
27.088	0.12069	27.088	0.12351		27.088	0.10132	27.088	0.07765				27.088	0.3	27.088	0.05815		27.088	-0.03846	27.088	0.07925
27.104	-0.01149	27.104	0.12342		27.104	0.10132	27.104	0.07758				27.104	-0.125	27.104	0.05814		27.104	0.09091	27.104	0.07925
27.12	0.0905	27.12	0.12332		27.12	0.08696	27.12	0.07752				27.12	0	27.12	0.05814		27.12	0.1	27.12	0.07925
27.136	0.07907	27.136	0.12323		27.136	0.05932	27.136	0.07746				27.136	0.0625	27.136	0.05813		27.136	0.025	27.136	0.07924
27.152	0.04977	27.152	0.12313		27.152	0.17021	27.152	0.0774				27.152	0.11111	27.152	0.05813		27.152	-0.2	27.152	0.07924
27.168	0.23153	27.168	0.12304		27.168	0.13369	27.168	0.07733				27.168	-0.15909	27.168	0.05813		27.168	0.11765	27.168	0.07924
27.184	0.21675	27.184	0.12294		27.184	0.0362	27.184	0.07727				27.184	-0.09091	27.184	0.05813		27.184	0.04878	27.184	0.07924
27.2	0.20976	27.2	0.12285		27.2	0.09244	27.2	0.07721				27.2	-0.03125	27.2	0.05812		27.2	-0.02857	27.2	0.07924
27.216	0.10698	27.216	0.12275		27.216	0.09043	27.216	0.07715				27.216	-0.16667	27.216	0.05812		27.216	0.05714	27.216	0.07924
27.232	0.16923	27.232	0.12266		27.232	0.06349	27.232	0.07709				27.232	0.03571	27.232	0.05812		27.232	0.07692	27.232	0.07923
27.248	0.04661	27.248	0.12256		27.248	0.18049	27.248	0.07702				27.248	-0.18421	27.248	0.05811		27.248	-0.30769	27.248	0.07923
27.264	0.16129	27.264	0.12246		27.264	0.11579	27.264	0.07696				27.264	0.0625	27.264	0.05811		27.264	-0.18421	27.264	0.07923
27.28	0.10811	27.28	0.12237		27.28	0.02564	27.28	0.0769				27.28	0.0625	27.28	0.05811		27.28	-0.125	27.28	0.07923
27.296	0.10849	27.296	0.12227		27.296	0.07107	27.296	0.07684				27.296	-0.22222	27.296	0.0581		27.296	0.04878	27.296	0.07923
27.312	0.18878	27.312	0.12218		27.312	0.15534	27.312	0.07678				27.312	0.0625	27.312	0.0581		27.312	0.025	27.312	0.07922
27.328	0.13068	27.328	0.12208		27.328	0.0625	27.328	0.07671				27.328	-0.02632	27.328	0.0581		27.328	0.28947	27.328	0.07922
27.344	0.00985	27.344	0.12199		27.344	0.13369	27.344	0.07665				27.344	-0.02128	27.344	0.05809		27.344	0.33333	27.344	0.07922
27.36	0.18033	27.36	0.12189		27.36	0.10698	27.36	0.07659				27.36	0.07143	27.36	0.05809		27.36	0.1	27.36	0.07922
27.376	0.1194	27.376	0.1218		27.376	0.00461	27.376	0.07653				27.376	0.03226	27.376	0.05809		27.376	-0.16667	27.376	0.07922
27.392	0.14706	27.392	0.1217		27.392	0.08621	27.392	0.07647				27.392	0.05263	27.392	0.05809		27.392	0.2	27.392	0.07922
27.408	0.15676	27.408	0.12161		27.408	0.19512	27.408	0.07641				27.408	0.22222	27.408	0.05808		27.408	-0.03636	27.408	0.07921
27.424	0.13846	27.424	0.12151		27.424	0.0567	27.424	0.07635				27.424	0.08333	27.424	0.05808		27.424	0.21053	27.424	0.07921
27.44	0.14737	27.44	0.12142		27.44	0.07216	27.44	0.07628				27.44	0.06897	27.44	0.05808		27.44	-0.09091	27.44	0.07921
27.456	0.1018	27.456	0.12132		27.456	0.17582	27.456	0.07622				27.456	-0.18421	27.456	0.05807		27.456	0.11765	27.456	0.07921
27.472	0.04545	27.472	0.12123		27.472	0.02463	27.472	0.07616				27.472	0	27.472	0.05807		27.472	0.06897	27.472	0.07921
27.488	0.07477	27.488	0.12113		27.488	0.09043	27.488	0.0761				27.488	0.03571	27.488	0.05807		27.488	0.27027	27.488	0.07921
27.504	0.10938	27.504	0.12104		27.504	0.07373	27.504	0.07604				27.504	0.02703	27.504	0.05807		27.504	0.16667	27.504	0.07921
27.52	0.15426	27.52	0.12094		27.52	-0.02336	27.52	0.07598				27.52	0.18919	27.52	0.05807		27.52	-0.16667	27.52	0.0792
27.536	-0.07937	27.536	0.12085		27.536	0.09375	27.536	0.07592				27.536	0.57143	27.536	0.05806		27.536	0	27.536	0.0792
27.552	-0.00508	27.552	0.12075		27.552	0.0678	27.552	0.07586				27.552	0.11765	27.552	0.05806		27.552	0.18182	27.552	0.0792
27.568	0.11446	27.568	0.12066		27.568	0.18182	27.568	0.0758				27.568	0.10811	27.568	0.05806		27.568	0.03571	27.568	0.0792
27.584	0.06667	27.584	0.12056		27.584	0.15873	27.584	0.07574				27.584	-0.02439	27.584	0.05805		27.584	-0.03125	27.584	0.0792
27.6	0.11055	27.6	0.12047		27.6	0.12121	27.6	0.07568				27.6	0.22222	27.6	0.05805		27.6	0.18919	27.6	0.0792
27.616	0.06161	27.616	0.12037		27.616	0.13333	27.616	0.07562				27.616	0.08696	27.616	0.05805		27.616	0.0625	27.616	0.07919
27.632	0.19231	27.632	0.12028		27.632	0.09677	27.632	0.07555				27.632	0.15385	27.632	0.05805		27.632	0.15625	27.632	0.07919
27.648	0.15152	27.648	0.12018		27.648	0.01015	27.648	0.07549				27.648	0.19231	27.648	0.05804		27.648	-0.17073	27.648	0.07919
27.664	0.12903	27.664	0.12009		27.664	0.08989	27.664	0.07543				27.664	0.29412	27.664	0.05804		27.664	-0.03125	27.664	0.07919
27.68	0.07042	27.68	0.11999		27.68	0.01923	27.68	0.07537				27.68	-0.05	27.68	0.05804		27.68	0	27.68	0.07919
27.696	0.06633	27.696	0.1199		27.696	0.11765	27.696	0.07531				27.696	-0.03125	27.696	0.05804		27.696	0.25	27.696	0.07919
27.712	0.16201	27.712	0.1198		27.712	0.15426	27.712	0.07525				27.712	0.18182	27.712	0.05803		27.712	0.025	27.712	0.07919
27.728	0.18012	27.728	0.1197		27.728	0.09434	27.728	0.07519				27.728	0	27.728	0.05803		27.728	0.22222	27.728	0.07919
27.744	0.02174	27.744	0.11962		27.744	0.12281	27.744	0.07513				27.744	0.03571	27.744	0.05803		27.744	0.15625	27.744	0.07918
27.76	0.07353	27.76	0.11953		27.76	-0.05155	27.76	0.07507				27.76	0.11111	27.76	0.05803		27.76	0.20588	27.76	0.07918
27.776	0.05946	27.776	0.11944		27.776	0.17606	27.776	0.07504				27.776	-0.03125	27.776	0.05802		27.776	0.14286	27.776	0.07918
27.792	0.00581	27.792	0.11934		27.792	0.08861	27.792	0.07498				27.792	0.14286	27.792	0.05802		27.792	0.03571	27.792	0.07918
27.808	0.15	27.808	0.11925		27.808	-0.00493	27.808	0.07492				27.808	-0.10526	27.808	0.05802		27.808	0.33333	27.808	0.07918
27.824	0.13158	27.824	0.11915		27.824	0.08333	27.824	0.07486				27.824	0.02941	27.824	0.05802		27.824	0.17241	27.824	0.07918
27.84	0.14894	27.84	0.11906		27.84	0.08901	27.84	0.0748				27.84	0.37931	27.84	0.05802		27.84	-0.07143	27.84	0.07918
27.856	0.17544	27.856	0.11896		27.856	-0.02128	27.856	0.07474				27.856	-0.08	27.856	0.05801		27.856	0.05263	27.856	0.07918
27.872	0.12963	27.872	0.11887		27.872	0.05556	27.872	0.07468				27.872	0.09091	27.872	0.05801		27.872	0	27.872	0.07917
27.888	0.20231	27.888	0.11877		27.888	0.15789	27.888	0.07462				27.888	0.09091	27.888	0.05801		27.888	0.13158	27.888	0.07917
27.904	0.18182	27.904	0.11868		27.904	-0.04734	27.904	0.07456				27.904	0	27.904	0.05801		27.904	0.16667	27.904	0.07917
27.92	0.20442	27.92	0.11858		27.92	0.04469	27.92	0.0745				27.92	0.02326	27.92	0.058		27.92	0.21053	27.92	0.07917
27.936	0.20958	27.936	0.11849		27.936	0.09341	27.936	0.07444				27.936	-0.11429	27.936	0.058		27.936	-0.10526	27.936	0.07917
27.952	0.25882	27.952	0.11839		27.952	0.00592	27.952	0.07438				27.952	-0.11111	27.952	0.058		27.952	0.30769	27.952	0.07917
27.968	0.15676	27.968	0.1183		27.968	0.10497	27.968	0.07432				27.968	0.07692	27.968	0.058		27.968	0.18182	27.968	0.07917
27.984	0.15625	27.984	0.11821		27.984	0.04969	27.984	0.07426				27.984	0.03571	27.984	0.05799		27.984	-0.02632	27.984	0.07917
28	0.24051	28	0.11811		28	0.10559	28	0.07421				28	-0.07143	28	0.05799		28	0.2	28	0.07916
28.016	0.13333	28.016	0.11802		28.016	0.07576	28.016	0.07415				28.016	0.06897	28.016	0.05799		28.016	-0.03448	28.016	0.07916
28.032	0.13559	28.032	0.11792		28.032	0.05102	28.032	0.07409				28.032	-0.05882	28.032	0.05799		28.032	0.30769	28.032	0.07916
28.048	0.13115	28.048	0.11783		28.048	0.21512	28.048	0.07403				28.048	0.03226	28.048	0.05799		28.048	0	28.048	0.07916
28.064	0.06024	28.064	0.11773		28.064	0.11594	28.064	0.07397				28.064	-0.05882	28.064	0.05798		28.064	0.05263	28.064	0.07916
28.08	0.15029	28.08	0.11764		28.08	0.10759	28.08	0.07391				28.08	-0.08333	28.08	0.05798		28.08	-0.03125	28.08	0.07916
28.096	0.09639	28.096	0.11754		28.096	-0.00559	28.096	0.07385				28.096	-0.24138	28.096	0.05798		28.096	-0.03125	28.096	0.07916
28.112	0.01538	28.112	0.11745		28.112	0.05063	28.112	0.0738				28.112	0.37931	28.112	0.05798		28.112	0.05714	28.112	0.07916
28.128	0.08065	28.128	0.11736		28.128	0.04459	28.128	0.07374				28.128	0.03226	28.128	0.05798		28.128	-0.02632	28.128	0.07916
28.144	0.10204	28.144	0.11726		28.144	0.0625	28.144	0.07368				28.144	-0.10526	28.144	0.05797		28.144	0.0625	28.144	0.07916
28.16	0.02941	28.16	0.11717		28.16	0.13333	28.16	0.07362				28.16	-0.07143	28.16	0.05797		28.16	-0.2439	28.16	0.07915
28.176	0.11111	28.176	0.11707		28.176	0.10204	28.176	0.07356				28.176	0.16	28.176	0.05797		28.176	0.02703	28.176	0.07915
28.192	0.01198	28.192	0.11698		28.192	0.17742	28.192	0.07351				28.192	0.02326	28.192	0.05797		28.192	0.41935	28.192	0.07915
28.208	0.10191	28.208	0.11688		28.208	0.22137	28.208	0.07345				28.208	-0.1	28.208	0.05797		28.208	0.06667	28.208	0.07915
28.224	0.15426	28.224	0.11679		28.224	-0.03723	28.224	0.07339				28.224	-0.05882	28.224	0.05796		28.224	0.07692	28.224	0.07915
28.24	-0.01695	28.24	0.1167		28.24	0.12281	28.24	0.07333				28.24	-0.08333	28.24	0.05796		28.24	0.22581	28.24	0.07915
28.256	0.05917	28.256	0.1166		28.256	0.11875	28.256	0.07328				28.256	0.06897	28.256	0.05796		28.256	0.14286	28.256	0.07915
28.272	0.13103	28.272	0.11651		28.272	-0.01105	28.272	0.07322				28.272	-0.06667	28.272	0.05796		28.272	0.0625	28.272	0.07915
28.288	0.16456	28.288	0.11641		28.288	0.03571	28.288	0.07316				28.288	0.1	28.288	0.05796		28.288	-0.02439	28.288	0.07915
28.304	0.03571	28.304	0.11632		28.304	0.12571	28.304	0.0731				28.304	-0.16129	28.304	0.05796		28.304	-0.06667	28.304	0.07915
28.32	0.21477	28.32	0.11622		28.32	0.08621	28.32	0.07305				28.32	0.175	28.32	0.05795		28.32	0.10811	28.32	0.07915
28.336	0.2125	28.336	0.11613		28.336	0.11268	28.336	0.07299				28.336	0.25	28.336	0.05795		28.336	0.025	28.336	0.07914
28.352	0.14286	28.352	0.11604		28.352	0.07955	28.352	0.07293				28.352	0.28571	28.352	0.05795		28.352	0.14286	28.352	0.07914
28.368	0.14286	28.368	0.11594		28.368	0.12903	28.368	0.07288				28.368	0.31818	28.368	0.05795		28.368	0.0625	28.368	0.07914
28.384	0.2994	28.384	0.11585		28.384	0.07407	28.384	0.07282				28.384	0.16667	28.384	0.05795		28.384	0.1	28.384	0.07914
28.4	0.12583	28.4	0.11575		28.4	0.05263	28.4	0.07276				28.4	0.35135	28.4	0.05794		28.4	0.16667	28.4	0.07914
28.416	0.04918	28.416	0.11566		28.416	0.09211	28.416	0.0727				28.416	-0.02273	28.416	0.05794		28.416	0.03226	28.416	0.07914
28.432	0.18571	28.432	0.11557		28.432	-0.03676	28.432	0.07265				28.432	0.375	28.432	0.05794		28.432	0.21053	28.432	0.07914
28.448	0.19231	28.448	0.11547		28.448	0.14557	28.448	0.07259				28.448	0.14286	28.448	0.05794		28.448	-0.05882	28.448	0.07914
28.464	0.1875	28.464	0.11538		28.464	0.02083	28.464	0.07254				28.464	-0.02439	28.464	0.05794		28.464	-0.05882	28.464	0.07914
28.48	0.14545	28.48	0.11528		28.48	0	28.48	0.07248				28.48	0.2	28.48	0.05794		28.48	-0.03448	28.48	0.07914
28.496	-0.01563	28.496	0.11519		28.496	0.08696	28.496	0.07242				28.496	-0.14706	28.496	0.05794		28.496	-0.28571	28.496	0.07914
28.512	0.03289	28.512	0.1151		28.512	0.10759	28.512	0.07237				28.512	0.1	28.512	0.05793		28.512	0	28.512	0.07914
28.528	0.0431	28.528	0.115		28.528	0.0625	28.528	0.07231				28.528	0.42308	28.528	0.05793		28.528	0.27273	28.528	0.07913
28.544	0.0625	28.544	0.11491		28.544	0.16176	28.544	0.07225				28.544	0.12903	28.544	0.05793		28.544	0.21053	28.544	0.07913
28.56	-0.00658	28.56	0.11481		28.56	-0.04895	28.56	0.0722				28.56	0.05263	28.56	0.05793		28.56	0.12195	28.56	0.07913
28.576	0.12903	28.576	0.11472		28.576	0.0493	28.576	0.07214				28.576	-0.02857	28.576	0.05793		28.576	-0.10526	28.576	0.07913
28.592	0.06135	28.592	0.11463		28.592	0.13103	28.592	0.07209				28.592	0.02703	28.592	0.05793		28.592	-0.06452	28.592	0.07913
28.608	0.09816	28.608	0.11453		28.608	0.01266	28.608	0.07203				28.608	0.14286	28.608	0.05792		28.608	0.03226	28.608	0.07913
28.624	0.07955	28.624	0.11444		28.624	0	28.624	0.07197				28.624	0.19231	28.624	0.05792		28.624	0.03774	28.624	0.07913
28.64	0.21053	28.64	0.11435		28.64	0.20833	28.64	0.07192				28.64	-0.06667	28.64	0.05792		28.64	0.28	28.64	0.07913
28.656	0.03356	28.656	0.11425		28.656	0.18343	28.656	0.07186				28.656	0.07692	28.656	0.05792		28.656	0.4375	28.656	0.07913
28.672	0.01923	28.672	0.11416		28.672	0.175	28.672	0.07181				28.672	0.08333	28.672	0.05792		28.672	0.27273	28.672	0.07913
28.688	0.16	28.688	0.11407		28.688	-0.01299	28.688	0.07175				28.688	-0.13793	28.688	0.05792		28.688	-0.16129	28.688	0.07913
28.704	0.02548	28.704	0.11397		28.704	0.19847	28.704	0.0717				28.704	0.03571	28.704	0.05791		28.704	0.21739	28.704	0.07913
28.72	0.13462	28.72	0.11388		28.72	0.10448	28.72	0.07164				28.72	0.14286	28.72	0.05792		28.72	-0.23077	28.72	0.07913
28.736	0.12727	28.736	0.11378		28.736	-0.1087	28.736	0.07159				28.736	0.16667	28.736	0.05791		28.736	0.02941	28.736	0.07913
28.752	0.06135	28.752	0.11369		28.752	0.02994	28.752	0.07153				28.752	0	28.752	0.05791		28.752	0.13158	28.752	0.07912
28.768	0.08966	28.768	0.1136		28.768	0.07237	28.768	0.07148				28.768	0.07692	28.768	0.05791		28.768	0.20588	28.768	0.07912
28.784	0.04828	28.784	0.1135		28.784	-0.0274	28.784	0.07142				28.784	0.16667	28.784	0.05791		28.784	0.2	28.784	0.07912
28.8	0.05036	28.8	0.11341		28.8	-0.03846	28.8	0.07137				28.8	0.11765	28.8	0.05791		28.8	0.27586	28.8	0.07912
28.816	0.04545	28.816	0.11332		28.816	0.08889	28.816	0.07131				28.816	0.07692	28.816	0.05791		28.816	-0.06452	28.816	0.07912
28.832	0.11184	28.832	0.11322		28.832	0.09155	28.832	0.07126				28.832	-0.2	28.832	0.0579		28.832	-0.11429	28.832	0.07912
28.848	0.18	28.848	0.11313		28.848	0.07237	28.848	0.0712				28.848	-0.09091	28.848	0.0579		28.848	0.23256	28.848	0.07912
28.864	0.12658	28.864	0.11304		28.864	0.16393	28.864	0.07115				28.864	0.07692	28.864	0.0579		28.864	0.23077	28.864	0.07912
28.88	0.08929	28.88	0.11294		28.88	0.08511	28.88	0.07109				28.88	0.19231	28.88	0.0579		28.88	0.20588	28.88	0.07912
28.896	0.06897	28.896	0.11285		28.896	0.06818	28.896	0.07104				28.896	0.19231	28.896	0.0579		28.896	-0.18182	28.896	0.07912
28.912	0.10759	28.912	0.11276		28.912	0.00752	28.912	0.07099				28.912	0.02703	28.912	0.0579		28.912	0.12903	28.912	0.07912
28.928	0.0678	28.928	0.11266		28.928	0.08475	28.928	0.07093				28.928	0.05263	28.928	0.0579		28.928	0.34783	28.928	0.07912
28.944	0.03571	28.944	0.11257		28.944	0.02139	28.944	0.07088				28.944	0.25	28.944	0.0579		28.944	0.10638	28.944	0.07912
28.96	0.06557	28.96	0.11248		28.96	0.11511	28.96	0.07082				28.96	-0.02857	28.96	0.05789		28.96	-0.1	28.96	0.07912
28.976	0.0625	28.976	0.11238		28.976	0	28.976	0.07077				28.976	0.09091	28.976	0.05789		28.976	0.05714	28.976	0.07912
28.992	0.05769	28.992	0.11229		28.992	0.06818	28.992	0.07072				28.992	-0.02439	28.992	0.05789		28.992	0.30769	28.992	0.07912
29.008	0.06897	29.008	0.1122		29.008	0.14925	29.008	0.07066				29.008	-0.05882	29.008	0.05789		29.008	-0.08511	29.008	0.07911
29.024	0.04167	29.024	0.1121		29.024	0.00625	29.024	0.07061				29.024	0	29.024	0.05789		29.024	0.04	29.024	0.07911
29.04	0.19231	29.04	0.11201		29.04	0.04255	29.04	0.07055				29.04	0.4	29.04	0.05789		29.04	0.1	29.04	0.07911
29.056	0.08163	29.056	0.11192		29.056	0.08333	29.056	0.0705				29.056	0.04545	29.056	0.05789		29.056	-0.11628	29.056	0.07911
29.072	0.05785	29.072	0.11182		29.072	0.00704	29.072	0.07045				29.072	-0.2	29.072	0.05789		29.072	-0.09091	29.072	0.07911
29.088	0.15753	29.088	0.11173		29.088	0.21359	29.088	0.07039				29.088	-0.18421	29.088	0.05789		29.088	0	29.088	0.07911
29.104	0.11111	29.104	0.11164		29.104	0.15217	29.104	0.07034				29.104	0	29.104	0.05788		29.104	0	29.104	0.07911
29.12	0.12143	29.12	0.11155		29.12	0.08209	29.12	0.07029				29.12	0.06897	29.12	0.05788		29.12	-0.03125	29.12	0.07911
29.136	-0.01575	29.136	0.11145		29.136	-0.02083	29.136	0.07024				29.136	-0.15385	29.136	0.05788		29.136	0.15385	29.136	0.07911
29.152	0.17557	29.152	0.11136		29.152	0.04444	29.152	0.07018				29.152	0.0625	29.152	0.05788		29.152	0.05714	29.152	0.07911
29.168	0.10256	29.168	0.11127		29.168	0.14	29.168	0.07013				29.168	-0.03125	29.168	0.05788		29.168	0	29.168	0.07911
29.184	0.14557	29.184	0.11117		29.184	0.03077	29.184	0.07008				29.184	0.11111	29.184	0.05788		29.184	0.06667	29.184	0.07911
29.2	0.136	29.2	0.11108		29.2	-0.0082	29.2	0.07002				29.2	0.08163	29.2	0.05788		29.2	0	29.2	0.07911
29.216	-0.00746	29.216	0.11099		29.216	0.08264	29.216	0.06997				29.216	0.07692	29.216	0.05787		29.216	0.1	29.216	0.07911
29.232	0.01639	29.232	0.1109		29.232	0.18797	29.232	0.06992				29.232	0.25	29.232	0.05787		29.232	0.4	29.232	0.07911
29.248	-0.00578	29.248	0.1108		29.248	0.02439	29.248	0.06987				29.248	0.2	29.248	0.05787		29.248	-0.11429	29.248	0.07911
29.264	0.18182	29.264	0.11071		29.264	0.14865	29.264	0.06981				29.264	0.03571	29.264	0.05787		29.264	0.09091	29.264	0.07911
29.28	0.11111	29.28	0.11062		29.28	0	29.28	0.06976				29.28	0	29.28	0.05787		29.28	-0.02632	29.28	0.07911
29.296	0.18182	29.296	0.11052		29.296	0.125	29.296	0.06971				29.296	-0.125	29.296	0.05787		29.296	-0.06452	29.296	0.07911
29.312	-0.01439	29.312	0.11043		29.312	-0.02	29.312	0.06966				29.312	0.03226	29.312	0.05787		29.312	-0.05405	29.312	0.07911
29.328	0.02222	29.328	0.11034		29.328	0.08029	29.328	0.0696				29.328	0	29.328	0.05787		29.328	-0.03125	29.328	0.0791
29.344	0.08	29.344	0.11025		29.344	0.15044	29.344	0.06955				29.344	-0.04651	29.344	0.05787		29.344	-0.06452	29.344	0.0791
29.36	0.06897	29.36	0.11015		29.36	0.06	29.36	0.0695				29.36	0.05714	29.36	0.05787		29.36	0.05714	29.36	0.0791
29.376	0.04828	29.376	0.11006		29.376	0.15625	29.376	0.06945				29.376	-0.2	29.376	0.05787		29.376	-0.18182	29.376	0.0791
29.392	0.184	29.392	0.10997		29.392	0.15267	29.392	0.0694				29.392	-0.06452	29.392	0.05786		29.392	0.11765	29.392	0.0791
29.408	0.19328	29.408	0.10988		29.408	0.01724	29.408	0.06935				29.408	0.04545	29.408	0.05786		29.408	-0.18182	29.408	0.0791
29.424	0.09559	29.424	0.10978		29.424	0.06422	29.424	0.06929				29.424	-0.03125	29.424	0.05786		29.424	0.09091	29.424	0.0791
29.44	0.06557	29.44	0.10969		29.44	-0.12782	29.44	0.06924				29.44	-0.125	29.44	0.05786		29.44	-0.02439	29.44	0.0791
29.456	0.14615	29.456	0.1096		29.456	0.18978	29.456	0.06919				29.456	0.17241	29.456	0.05786		29.456	-0.08333	29.456	0.0791
29.472	0.22936	29.472	0.1095		29.472	-0.02985	29.472	0.06914				29.472	-0.125	29.472	0.05786		29.472	0.21739	29.472	0.0791
29.488	0.13636	29.488	0.10942		29.488	0.08889	29.488	0.06909				29.488	-0.125	29.488	0.05786		29.488	0.02703	29.488	0.0791
29.504	0.1875	29.504	0.10936		29.504	0.11905	29.504	0.06902				29.504	0.16667	29.504	0.05786		29.504	0.19231	29.504	0.0791
29.52	0.2381	29.52	0.10927		29.52	0.16393	29.52	0.06905				29.52	0.10811	29.52	0.05786		29.52	0.25	29.52	0.0791
29.536	0.11765	29.536	0.10918		29.536	0.15385	29.536	0.069				29.536	0.625	29.536	0.05785		29.536	0.06667	29.536	0.0791
29.552	0.08065	29.552	0.10909		29.552	-0.0082	29.552	0.06894				29.552	-0.04082	29.552	0.05786		29.552	-0.125	29.552	0.0791
29.568	-0.07285	29.568	0.109		29.568	0.03226	29.568	0.06889				29.568	0	29.568	0.05785		29.568	0.17241	29.568	0.0791
29.584	0.08209	29.584	0.1089		29.584	0.21053	29.584	0.06884				29.584	0.1	29.584	0.05785		29.584	-0.125	29.584	0.0791
29.6	0.03817	29.6	0.10881		29.6	0.07097	29.6	0.06879				29.6	-0.23077	29.6	0.05785		29.6	0.15625	29.6	0.0791
29.616	0.06757	29.616	0.10872		29.616	0.08333	29.616	0.06874				29.616	0.18182	29.616	0.05785		29.616	0.25	29.616	0.0791
29.632	0.15702	29.632	0.10863		29.632	0.11304	29.632	0.06869				29.632	0.02941	29.632	0.05785		29.632	0.175	29.632	0.0791
29.648	0.03906	29.648	0.10853		29.648	0.36842	29.648	0.06864				29.648	-0.21875	29.648	0.05785		29.648	0.16	29.648	0.0791
29.664	0.09353	29.664	0.10844		29.664	0.11511	29.664	0.06859				29.664	0.14286	29.664	0.05785		29.664	-0.09091	29.664	0.0791
29.68	0	29.68	0.10835		29.68	0.12389	29.68	0.06854				29.68	-0.07692	29.68	0.05785		29.68	0	29.68	0.0791
29.696	0.24444	29.696	0.10826		29.696	0.04545	29.696	0.06849				29.696	0.14286	29.696	0.05785		29.696	-0.14286	29.696	0.0791
29.712	0.07692	29.712	0.10816		29.712	0.04098	29.712	0.06844				29.712	0	29.712	0.05785		29.712	0.21739	29.712	0.0791
29.728	0.29412	29.728	0.10807		29.728	0.31818	29.728	0.06839				29.728	0.43243	29.728	0.05785		29.728	-0.05405	29.728	0.0791
29.744	0.14286	29.744	0.10798		29.744	0.09302	29.744	0.06834				29.744	0.1	29.744	0.05784		29.744	-0.04082	29.744	0.07909
29.76	0.09174	29.76	0.10789		29.76	0.21622	29.76	0.06829				29.76	0.22857	29.76	0.05784		29.76	-0.02632	29.76	0.07909
29.776	0.21359	29.776	0.1078		29.776	0.00719	29.776	0.06824				29.776	-0.11111	29.776	0.05784		29.776	0.11111	29.776	0.07909
29.792	0.18852	29.792	0.1077		29.792	0.12687	29.792	0.06819				29.792	-0.21622	29.792	0.05784		29.792	0.0625	29.792	0.07909
29.808	-0.01538	29.808	0.10761		29.808	0.02222	29.808	0.06814				29.808	-0.14545	29.808	0.05784		29.808	0	29.808	0.07909
29.824	-0.01653	29.824	0.10752		29.824	0.15323	29.824	0.06809				29.824	0	29.824	0.05784		29.824	0.02326	29.824	0.07909
29.84	0.2	29.84	0.10743		29.84	0.17241	29.84	0.06804				29.84	-0.275	29.84	0.05784		29.84	0.09091	29.84	0.07909
29.856	0.14286	29.856	0.10734		29.856	0.07143	29.856	0.06799				29.856	0.09302	29.856	0.05784		29.856	0	29.856	0.07909
29.872	0.21739	29.872	0.10725		29.872	0.14655	29.872	0.06794				29.872	0.07692	29.872	0.05784		29.872	0	29.872	0.07909
29.888	-0.06612	29.888	0.10715		29.888	-0.09091	29.888	0.06789				29.888	0.07692	29.888	0.05784		29.888	-0.03125	29.888	0.07909
29.904	0.13223	29.904	0.10706		29.904	0	29.904	0.06784				29.904	0.2	29.904	0.05784		29.904	0.02941	29.904	0.07909
29.92	-0.04545	29.92	0.10697		29.92	0	29.92	0.06779				29.92	-0.18421	29.92	0.05784		29.92	0.16279	29.92	0.07909
29.936	0.09756	29.936	0.10688		29.936	-0.02581	29.936	0.06774				29.936	0.11111	29.936	0.05783		29.936	0.21429	29.936	0.07909
29.952	0.12821	29.952	0.10679		29.952	0.17347	29.952	0.06769				29.952	0.04	29.952	0.05783		29.952	0.08696	29.952	0.07909
29.968	0.00826	29.968	0.1067		29.968	0.07895	29.968	0.06764				29.968	0	29.968	0.05783		29.968	-0.08333	29.968	0.07909
29.984	0.23585	29.984	0.1066		29.984	-0.03361	29.984	0.0676				29.984	0.27273	29.984	0.05783		29.984	0.08696	29.984	0.07909
30	0.10526	30	0.10651		30	0.19512	30	0.06755				30	-0.15385	30	0.05783		30	-0.06452	30	0.07909
30.016	0.09483	30.016	0.10642		30.016	0.08333	30.016	0.0675				30.016	0.04	30.016	0.05783		30.016	0.02703	30.016	0.07909
30.032	0.04	30.032	0.10633		30.032	0	30.032	0.06745				30.032	-0.13793	30.032	0.05783		30.032	-0.09091	30.032	0.07909
30.048	0.25843	30.048	0.10624		30.048	-0.14388	30.048	0.0674				30.048	0.125	30.048	0.05783		30.048	0.10811	30.048	0.07909
30.064	0.2	30.064	0.10615		30.064	0.06024	30.064	0.06735				30.064	-0.18182	30.064	0.05783		30.064	-0.07143	30.064	0.07909
30.08	0.14634	30.08	0.10606		30.08	0.00826	30.08	0.06731				30.08	-0.06452	30.08	0.05783		30.08	-0.21429	30.08	0.07909
30.096	0.16346	30.096	0.10596		30.096	0.00893	30.096	0.06726				30.096	-0.17073	30.096	0.05783		30.096	0.06897	30.096	0.07909
30.112	0	30.112	0.10587		30.112	0.04255	30.112	0.06721				30.112	0.3	30.112	0.05783		30.112	-0.05405	30.112	0.07909
30.128	0.04878	30.128	0.10578		30.128	0.09155	30.128	0.06716				30.128	0.34783	30.128	0.05783		30.128	0.10638	30.128	0.07909
30.144	0.14961	30.144	0.10569		30.144	0.0495	30.144	0.06711				30.144	0.63636	30.144	0.05783		30.144	-0.09091	30.144	0.07909
30.16	0.19048	30.16	0.1056		30.16	-0.0082	30.16	0.06707				30.16	0.06897	30.16	0.05783		30.16	-0.04651	30.16	0.07909
30.176	-0.03125	30.176	0.10551		30.176	0.12621	30.176	0.06702				30.176	-0.14706	30.176	0.05782		30.176	-0.125	30.176	0.07909
30.192	0.09756	30.192	0.10542		30.192	-0.01538	30.192	0.06697				30.192	-0.03125	30.192	0.05782		30.192	-0.08333	30.192	0.07909
30.208	0.13559	30.208	0.10533		30.208	0.13462	30.208	0.06692				30.208	0.09091	30.208	0.05782		30.208	-0.1	30.208	0.07909
30.224	0.11579	30.224	0.10523		30.224	0.15534	30.224	0.06688				30.224	0	30.224	0.05782		30.224	0.03571	30.224	0.07909
30.24	0.13223	30.24	0.10514		30.24	-0.10811	30.24	0.06683				30.24	-0.07143	30.24	0.05782		30.24	0.06897	30.24	0.07909
30.256	0.15702	30.256	0.10505		30.256	0.088	30.256	0.06678				30.256	0.33333	30.256	0.05782		30.256	-0.03125	30.256	0.07909
30.272	0.17557	30.272	0.10496		30.272	0.05882	30.272	0.06674				30.272	-0.13514	30.272	0.05782		30.272	0.25	30.272	0.07909
30.288	0.21359	30.288	0.10487		30.288	0.09677	30.288	0.06669				30.288	0.05714	30.288	0.05782		30.288	-0.16667	30.288	0.07909
30.304	0.03125	30.304	0.10478		30.304	-0.02778	30.304	0.06664				30.304	0.08333	30.304	0.05782		30.304	-0.36364	30.304	0.07909
30.32	0.18852	30.32	0.10469		30.32	0.17021	30.32	0.06659				30.32	0.25	30.32	0.05782		30.32	0.125	30.32	0.07908
30.336	0.08861	30.336	0.1046		30.336	0.11111	30.336	0.06655				30.336	0.2	30.336	0.05782		30.336	-0.09091	30.336	0.07908
30.352	0.04255	30.352	0.10451		30.352	0.08163	30.352	0.0665				30.352	0	30.352	0.05782		30.352	0.15385	30.352	0.07908
30.368	0.10989	30.368	0.10442		30.368	0.02174	30.368	0.06646				30.368	-0.11429	30.368	0.05782		30.368	0	30.368	0.07908
30.384	0.11111	30.384	0.10433		30.384	-0.15596	30.384	0.06641				30.384	-0.1875	30.384	0.05782		30.384	0	30.384	0.07908
30.4	0.04673	30.4	0.10424		30.4	0.08	30.4	0.06636				30.4	0.14286	30.4	0.05782		30.4	0.21053	30.4	0.07908
30.416	0.13402	30.416	0.10414		30.416	0	30.416	0.06632				30.416	0.06897	30.416	0.05782		30.416	0.04545	30.416	0.07908
30.432	0.0625	30.432	0.10405		30.432	0.04425	30.432	0.06627				30.432	0.27027	30.432	0.05781		30.432	-0.07692	30.432	0.07908
30.448	0.16	30.448	0.10396		30.448	0.0146	30.448	0.06622				30.448	0.04	30.448	0.05781		30.448	-0.23077	30.448	0.07908
30.464	-0.01575	30.464	0.10387		30.464	-0.02532	30.464	0.06618				30.464	0.11111	30.464	0.05781		30.464	0.13158	30.464	0.07908
30.48	-0.04464	30.48	0.10378		30.48	0.01	30.48	0.06613				30.48	-0.09091	30.48	0.05781		30.48	-0.05405	30.48	0.07908
30.496	0.20588	30.496	0.10369		30.496	0.01	30.496	0.06609				30.496	-0.06667	30.496	0.05781		30.496	0.21739	30.496	0.07908
30.512	0.09677	30.512	0.1036		30.512	0.10345	30.512	0.06604				30.512	-0.2439	30.512	0.05781		30.512	0.23077	30.512	0.07908
30.528	0.11765	30.528	0.10351		30.528	-0.01653	30.528	0.066				30.528	0.31818	30.528	0.05781		30.528	-0.07547	30.528	0.07908
30.544	0.24176	30.544	0.10342		30.544	0.27184	30.544	0.06595				30.544	0.05714	30.544	0.05781		30.544	-0.15385	30.544	0.07908
30.56	0.04545	30.56	0.10333		30.56	0.14286	30.56	0.06591				30.56	0.25	30.56	0.05781		30.56	-0.23529	30.56	0.07908
30.576	0.21212	30.576	0.10325		30.576	0.06667	30.576	0.06585				30.576	0.14286	30.576	0.05781		30.576	0.3	30.576	0.07908
30.592	0.22936	30.592	0.10316		30.592	0.09091	30.592	0.06583				30.592	-0.15909	30.592	0.05781		30.592	0.14286	30.592	0.07908
30.608	0.10891	30.608	0.10307		30.608	0.03774	30.608	0.06579				30.608	0.22222	30.608	0.05781		30.608	0.16	30.608	0.07908
30.624	0.0495	30.624	0.10298		30.624	0.09091	30.624	0.06574				30.624	-0.18421	30.624	0.05781		30.624	0.14286	30.624	0.07908
30.64	0.20183	30.64	0.10289		30.64	0.08333	30.64	0.0657				30.64	0.19231	30.64	0.05781		30.64	-0.02857	30.64	0.07908
30.656	0.03571	30.656	0.1028		30.656	0.07692	30.656	0.06565				30.656	0.08696	30.656	0.05781		30.656	0.14286	30.656	0.07908
30.672	0.09709	30.672	0.10271		30.672	0.18919	30.672	0.06561				30.672	0	30.672	0.05781		30.672	-0.02128	30.672	0.07908
30.688	0.26923	30.688	0.10262		30.688	0.05102	30.688	0.06557				30.688	0.02326	30.688	0.05781		30.688	-0.25	30.688	0.07908
30.704	0.03571	30.704	0.10253		30.704	0.04124	30.704	0.06552				30.704	0.1	30.704	0.05781		30.704	-0.18421	30.704	0.07908
30.72	0.07	30.72	0.10244		30.72	0.0241	30.72	0.06548				30.72	0.29412	30.72	0.05781		30.72	0.35714	30.72	0.07908
30.736	0.11957	30.736	0.10235		30.736	-0.05714	30.736	0.06543				30.736	0.12903	30.736	0.0578		30.736	-0.18605	30.736	0.07908
30.752	0.2268	30.752	0.10226		30.752	0.05556	30.752	0.06539				30.752	-0.02632	30.752	0.0578		30.752	0.15625	30.752	0.07908
30.768	0.16867	30.768	0.10217		30.768	0.12621	30.768	0.06534				30.768	0.02703	30.768	0.0578		30.768	0	30.768	0.07908
30.784	0.21359	30.784	0.10208		30.784	0.08989	30.784	0.0653				30.784	0.375	30.784	0.0578		30.784	0.04255	30.784	0.07908
30.8	0.20408	30.8	0.10199		30.8	0.13699	30.8	0.06526				30.8	0.31818	30.8	0.0578		30.8	0.06897	30.8	0.07908
30.816	0.1573	30.816	0.10191		30.816	-0.01053	30.816	0.06521				30.816	0.31818	30.816	0.0578		30.816	-0.17857	30.816	0.07908
30.832	0.14286	30.832	0.10182		30.832	0.11579	30.832	0.06517				30.832	0	30.832	0.0578		30.832	0.02174	30.832	0.07908
30.848	0.04673	30.848	0.10173		30.848	0.00971	30.848	0.06512				30.848	-0.05	30.848	0.0578		30.848	-0.08	30.848	0.07908
30.864	0.11927	30.864	0.10164		30.864	0.08929	30.864	0.06508				30.864	0.36842	30.864	0.0578		30.864	0.25	30.864	0.07908
30.88	0.08696	30.88	0.10155		30.88	0	30.88	0.06504				30.88	0.33333	30.88	0.0578		30.88	0.27273	30.88	0.07908
30.896	-0.01887	30.896	0.10146		30.896	-0.02062	30.896	0.06499				30.896	0.22222	30.896	0.0578		30.896	0	30.896	0.07908
30.912	0.06604	30.912	0.10137		30.912	-0.03279	30.912	0.06495				30.912	0.04	30.912	0.0578		30.912	-0.11429	30.912	0.07908
30.928	0.04762	30.928	0.10128		30.928	0.03478	30.928	0.06491				30.928	0.125	30.928	0.0578		30.928	-0.09091	30.928	0.07908
30.944	-0.01835	30.944	0.10119		30.944	0.05263	30.944	0.06487				30.944	-0.39286	30.944	0.0578		30.944	0.38462	30.944	0.07908
30.96	0.21359	30.96	0.1011		30.96	0.04808	30.96	0.06482				30.96	-0.21622	30.96	0.0578		30.96	-0.02	30.96	0.07908
30.976	0.18571	30.976	0.10101		30.976	-0.01887	30.976	0.06478				30.976	0.29412	30.976	0.0578		30.976	0.04878	30.976	0.07908
30.992	0.11224	30.992	0.10092		30.992	0.21591	30.992	0.06474				30.992	-0.11111	30.992	0.0578		30.992	0.5	30.992	0.07908
31.008	0.11579	31.008	0.10083		31.008	0.26829	31.008	0.06469				31.008	0.08333	31.008	0.0578		31.008	0.09091	31.008	0.07908
31.024	0.04878	31.024	0.10074		31.024	0.24138	31.024	0.06465				31.024	0	31.024	0.0578		31.024	0.14286	31.024	0.07908
31.04	0.09375	31.04	0.10065		31.04	0.17241	31.04	0.06461				31.04	0.175	31.04	0.0578		31.04	0.03571	31.04	0.07908
31.056	0.07895	31.056	0.10057		31.056	0.02041	31.056	0.06457				31.056	-0.03448	31.056	0.0578		31.056	0.20588	31.056	0.07908
31.072	0.04255	31.072	0.10048		31.072	-0.03226	31.072	0.06452				31.072	0.12195	31.072	0.05779		31.072	0.26829	31.072	0.07908
31.088	0.22353	31.088	0.10039		31.088	0.05882	31.088	0.06448				31.088	0.25	31.088	0.05779		31.088	0.4	31.088	0.07908
31.104	0.12791	31.104	0.1003		31.104	-0.05556	31.104	0.06444				31.104	-0.18182	31.104	0.0578		31.104	0.16667	31.104	0.07908
31.12	0.07692	31.12	0.10021		31.12	0.20833	31.12	0.0644				31.12	0	31.12	0.05779		31.12	-0.21429	31.12	0.07908
31.136	0.28358	31.136	0.10012		31.136	0.04348	31.136	0.06436				31.136	0.05263	31.136	0.05779		31.136	0.05263	31.136	0.07908
31.152	0.08989	31.152	0.10003		31.152	-0.01053	31.152	0.06432				31.152	-0.17073	31.152	0.05779		31.152	-0.14706	31.152	0.07908
31.168	0	31.168	0.09994		31.168	0.15217	31.168	0.06427				31.168	0.43243	31.168	0.05779		31.168	0.02941	31.168	0.07908
31.184	-0.02703	31.184	0.09986		31.184	0.13043	31.184	0.06423				31.184	-0.13793	31.184	0.05779		31.184	0.28	31.184	0.07908
31.2	0	31.2	0.09977		31.2	0.04255	31.2	0.06419				31.2	-0.1	31.2	0.05779		31.2	0.04878	31.2	0.07908
31.216	0.17021	31.216	0.09968		31.216	0.15152	31.216	0.06415				31.216	0.35714	31.216	0.05779		31.216	0.22857	31.216	0.07908
31.232	0.13636	31.232	0.09959		31.232	-0.00885	31.232	0.06411				31.232	0.12903	31.232	0.05779		31.232	0.12195	31.232	0.07908
31.248	0.13793	31.248	0.0995		31.248	-0.0102	31.248	0.06407				31.248	-0.21875	31.248	0.05779		31.248	-0.08	31.248	0.07908
31.264	0.09677	31.264	0.09941		31.264	0.08333	31.264	0.06403				31.264	0.05263	31.264	0.05779		31.264	0.13158	31.264	0.07908
31.28	0.03571	31.28	0.09933		31.28	0.07447	31.28	0.06399				31.28	-0.02273	31.28	0.05779		31.28	0.14286	31.28	0.07908
31.296	0.14773	31.296	0.09924		31.296	0	31.296	0.06395				31.296	0.06897	31.296	0.05779		31.296	0.0625	31.296	0.07907
31.312	0.04	31.312	0.09915		31.312	0.11364	31.312	0.0639				31.312	0.09091	31.312	0.05779		31.312	0.07692	31.312	0.07907
31.328	0.14925	31.328	0.09906		31.328	0.02247	31.328	0.06386				31.328	0.03571	31.328	0.05779		31.328	-0.02439	31.328	0.07907
31.344	0.06494	31.344	0.09897		31.344	-0.01942	31.344	0.06382				31.344	0.14286	31.344	0.05779		31.344	0.25	31.344	0.07907
31.36	0.16923	31.36	0.09888		31.36	0.05618	31.36	0.06378				31.36	0.22857	31.36	0.05779		31.36	0	31.36	0.07907
31.376	0.10811	31.376	0.0988		31.376	0.02105	31.376	0.06374				31.376	0.23077	31.376	0.05779		31.376	0.2	31.376	0.07907
31.392	0.07955	31.392	0.09871		31.392	0.23333	31.392	0.0637				31.392	-0.07692	31.392	0.05779		31.392	-0.11111	31.392	0.07907
31.408	0.04706	31.408	0.09862		31.408	0.2	31.408	0.06366				31.408	0	31.408	0.05779		31.408	0.05263	31.408	0.07907
31.424	0.17021	31.424	0.09853		31.424	0.23881	31.424	0.06362				31.424	-0.09091	31.424	0.05779		31.424	0.2	31.424	0.07907
31.44	0.00943	31.44	0.09845		31.44	0.33898	31.44	0.06358				31.44	-0.02128	31.44	0.05779		31.44	0.13158	31.44	0.07907
31.456	0.07921	31.456	0.09836		31.456	0.09639	31.456	0.06354				31.456	-0.06452	31.456	0.05779		31.456	0.5	31.456	0.07907
31.472	0.1573	31.472	0.09827		31.472	0	31.472	0.0635				31.472	-0.02632	31.472	0.05779		31.472	0	31.472	0.07907
31.488	0.02041	31.488	0.09818		31.488	0.08861	31.488	0.06346				31.488	0	31.488	0.05778		31.488	0.21053	31.488	0.07907
31.504	-0.03226	31.504	0.09809		31.504	0.05618	31.504	0.06342				31.504	0	31.504	0.05779		31.504	-0.125	31.504	0.07907
31.52	0.22078	31.52	0.09801		31.52	0.2	31.52	0.06339				31.52	0	31.52	0.05778		31.52	0.18182	31.52	0.07907
31.536	0.0122	31.536	0.09792		31.536	0.1383	31.536	0.06335				31.536	-0.09756	31.536	0.05778		31.536	-0.14706	31.536	0.07907
31.552	0.08696	31.552	0.09783		31.552	0.10526	31.552	0.06331				31.552	0.13333	31.552	0.05778		31.552	0.36364	31.552	0.07907
31.568	0.17021	31.568	0.09774		31.568	0.025	31.568	0.06327				31.568	0.35714	31.568	0.05778		31.568	0.15625	31.568	0.07907
31.584	0.09639	31.584	0.09766		31.584	0.09709	31.584	0.06323				31.584	-0.02273	31.584	0.05778		31.584	0.05714	31.584	0.07907
31.6	0.22581	31.6	0.09757		31.6	0.06024	31.6	0.06319				31.6	0.17241	31.6	0.05778		31.6	-0.05	31.6	0.07907
31.616	0.12903	31.616	0.09748		31.616	-0.02532	31.616	0.06315				31.616	-0.11429	31.616	0.05778		31.616	0.19231	31.616	0.07907
31.632	0.25	31.632	0.0974		31.632	0.06494	31.632	0.06311				31.632	-0.07143	31.632	0.05778		31.632	0.25	31.632	0.07907
31.648	0.08989	31.648	0.09731		31.648	0.15217	31.648	0.06308				31.648	0.05714	31.648	0.05778		31.648	-0.11429	31.648	0.07907
31.664	0.06061	31.664	0.09722		31.664	-0.03636	31.664	0.06304				31.664	0.09091	31.664	0.05778		31.664	0.4	31.664	0.07907
31.68	0.06757	31.68	0.09713		31.68	0.05263	31.68	0.063				31.68	0.33333	31.68	0.05778		31.68	-0.09091	31.68	0.07907
31.696	0.10989	31.696	0.09705		31.696	0.14286	31.696	0.06296				31.696	0.02326	31.696	0.05778		31.696	0.02326	31.696	0.07907
31.712	0.11538	31.712	0.09696		31.712	0.1	31.712	0.06292				31.712	0	31.712	0.05778		31.712	0.19512	31.712	0.07907
31.728	-0.02062	31.728	0.09687		31.728	-0.05	31.728	0.06288				31.728	0.0625	31.728	0.05778		31.728	0.09091	31.728	0.07907
31.744	0.06897	31.744	0.09679		31.744	-0.07767	31.744	0.06285				31.744	-0.03846	31.744	0.05778		31.744	0.18182	31.744	0.07907
31.76	0.17021	31.76	0.0967		31.76	0.08333	31.76	0.06281				31.76	0.05263	31.76	0.05778		31.76	0	31.76	0.07907
31.776	0.17241	31.776	0.09661		31.776	0.05263	31.776	0.06277				31.776	-0.03125	31.776	0.05778		31.776	0.125	31.776	0.07907
31.792	-0.01163	31.792	0.09653		31.792	0.25	31.792	0.06273				31.792	0.27027	31.792	0.05778		31.792	0.59091	31.792	0.07907
31.808	0.2069	31.808	0.09644		31.808	0.17391	31.808	0.0627				31.808	-0.05	31.808	0.05778		31.808	0.1	31.808	0.07907
31.824	0.19101	31.824	0.09635		31.824	0.04	31.824	0.06266				31.824	-0.08	31.824	0.05778		31.824	0.15625	31.824	0.07907
31.84	0.2069	31.84	0.09627		31.84	0.30435	31.84	0.06262				31.84	0.07692	31.84	0.05778		31.84	0.19512	31.84	0.07907
31.856	0.025	31.856	0.09618		31.856	0.05063	31.856	0.06258				31.856	0.13158	31.856	0.05778		31.856	0.26667	31.856	0.07907
31.872	0.29412	31.872	0.0961		31.872	0.04706	31.872	0.06255				31.872	0.25	31.872	0.05778		31.872	0.1	31.872	0.07907
31.888	0.09639	31.888	0.09601		31.888	0.18919	31.888	0.06251				31.888	-0.17391	31.888	0.05778		31.888	0.02174	31.888	0.07907
31.904	0.04808	31.904	0.09592		31.904	0.2069	31.904	0.06247				31.904	0.21739	31.904	0.05778		31.904	0.08333	31.904	0.07907
31.92	0.03448	31.92	0.09583		31.92	0.17742	31.92	0.06244				31.92	0.18182	31.92	0.05778		31.92	-0.07143	31.92	0.07907
31.936	0.21053	31.936	0.09576		31.936	-0.06154	31.936	0.0624				31.936	0.025	31.936	0.05778		31.936	0.03571	31.936	0.07907
[truncated: 753 more rows]

## Sheet: Figure5d
mutant	condition	dye pair	R(<E>) AV3	R(<E>) ACV3	R(<E>) labs	stdev R(<E>) labs		(Exp-AV)^2	(Exp-ACV)^2	(AV-ACV)^2	AV-ACV	Exp-ACV	Exp-AV
MalE-1	apo	Alexa546-Alexa647	72.0427	67.7388	65.4153	2.609		43.9234	5.39875	18.524	4.30395	-2.32352	-6.62747
MalE-2	apo	Alexa546-Alexa647	50.0463	48.8466	50.0157	1.893		0.00093147	1.36694	1.43923	1.19968	1.16916	-0.03052
MalE-3	apo	Alexa546-Alexa647	39.8864	38.9252	43.8051	1.715		15.3564	23.8135	0.923886	0.96119	4.87991	3.91872
MalE-4	apo	Alexa546-Alexa647	67.7909	64.3066	67.6765	1.29543		0.0131011	11.3558	12.1403	3.4843	3.36984	-0.11446
MalE-5	apo	Alexa546-Alexa647	61.8334	59.2958	60.1187	0.29924		2.93989	0.677181	6.43901	2.53752	0.82291	-1.71461
MalE-1	holo	Alexa546-Alexa647	62.1418	58.3	57.8346	2.185		18.5518	0.216579	14.7594	3.8418	-0.46538	-4.30718
MalE-2	holo	Alexa546-Alexa647	56.5261	54.9807	56.1385	2.149		0.150195	1.34066	2.38832	1.54542	1.15787	-0.38755
MalE-3	holo	Alexa546-Alexa647	40.8316	39.804	43.0064	2.431		4.7298	10.2555	1.05598	1.02761	3.20242	2.17481
MalE-4	holo	Alexa546-Alexa647	56.9105	54.5576	57.3243	0.62107		0.171206	7.65452	5.53619	2.35291	2.76668	0.41377
MalE-5	holo	Alexa546-Alexa647	49.2787	48.18	50.4843	0.0808789		1.4535	5.3098	1.20712	1.09869	2.3043	1.20561
							RMSDall	2.95449	2.59594	2.53798
							RMSD1-3	3.71287	2.65807	2.55248
Uncertainty of 1:1 line in Figure 5d
R0	dR0	1:1 line x axis	1:1 line y axis	dR=R*dR0/R0
65	3	35	35	1.61538
		35.5	35.5	1.63846
		36	36	1.66154
		36.5	36.5	1.68462
		37	37	1.70769
		37.5	37.5	1.73077
		38	38	1.75385
		38.5	38.5	1.77692
		39	39	1.8
		39.5	39.5	1.82308
		40	40	1.84615
		40.5	40.5	1.86923
		41	41	1.89231
		41.5	41.5	1.91538
		42	42	1.93846
		42.5	42.5	1.96154
		43	43	1.98462
		43.5	43.5	2.00769
		44	44	2.03077
		44.5	44.5	2.05385
		45	45	2.07692
		45.5	45.5	2.1
		46	46	2.12308
		46.5	46.5	2.14615
		47	47	2.16923
		47.5	47.5	2.19231
		48	48	2.21538
		48.5	48.5	2.23846
		49	49	2.26154
		49.5	49.5	2.28462
		50	50	2.30769
		50.5	50.5	2.33077
		51	51	2.35385
		51.5	51.5	2.37692
		52	52	2.4
		52.5	52.5	2.42308
		53	53	2.44615
		53.5	53.5	2.46923
		54	54	2.49231
		54.5	54.5	2.51538
		55	55	2.53846
		55.5	55.5	2.56154
		56	56	2.58462
		56.5	56.5	2.60769
		57	57	2.63077
		57.5	57.5	2.65385
		58	58	2.67692
		58.5	58.5	2.7
		59	59	2.72308
		59.5	59.5	2.74615
		60	60	2.76923
		60.5	60.5	2.79231
		61	61	2.81538
		61.5	61.5	2.83846
		62	62	2.86154
		62.5	62.5	2.88462
		63	63	2.90769
		63.5	63.5	2.93077
		64	64	2.95385
		64.5	64.5	2.97692
		65	65	3
		65.5	65.5	3.02308
		66	66	3.04615
		66.5	66.5	3.06923
		67	67	3.09231
		67.5	67.5	3.11538
		68	68	3.13846
		68.5	68.5	3.16154
		69	69	3.18462
		69.5	69.5	3.20769
		70	70	3.23077
		70.5	70.5	3.25385
		71	71	3.27692
		71.5	71.5	3.3
		72	72	3.32308
		72.5	72.5	3.34615
		73	73	3.36923
		73.5	73.5	3.39231
		74	74	3.41538
		74.5	74.5	3.43846
		75	75	3.46154

## Sheet: Figure5ef
RESIDUAL ANISOTROPY													DISTANCE UNCERTAINTY DUE TO k^2				APPARENT DYNAMIC SHIFT, ds
			DONOR				ACCEPTOR				combined residual ansitropy		DWT model
Sample	Dye pair		r inf,tr	r inf,ss	<rinf>tr,ss	st.dev	r inf,tr	r inf,ss	<rinf>tr,ss	st.dev	<r c,inf>tr,ss	error	Sample	Dye pair		ΔRapp(k^2) [%]	Sample	Dye pair		Lab #1	Lab #2	Lab #3	<ds>lab	st.dev
MalE-1	Alexa546-Alexa647	apo	0.34	0.35939	0.349695	0.0137108	0.331	0.24115	0.286075	0.0635335	0.316289	0.035665	MalE-1	Alexa546-Alexa647	apo	14.5221	MalE-1	Alexa546-Alexa647	apo	0.074	0.059	0.055	0.0626667	0.0100167
MalE-1	Alexa546-Abb. STAR635P	apo	0.327	0.34573	0.336365	0.0132441	0.209	0.24727	0.228135	0.027061	0.277014	0.0173109	MalE-1	Alexa546-Abb. STAR635P	apo	11.0066	MalE-1	Alexa546-Abb. STAR635P	apo	0.016	0.033		0.0245	0.0120208
MalE-1	Atto532-Atto643	apo	0.229	0.15989	0.194445	0.0488681	0.181	0.176	0.1785	0.00353553	0.186302	0.0234834	MalE-1	Atto532-Atto643	apo	5.37634	MalE-1	Atto532-Atto643	apo	0.021			0.021	-
MalE-1	Alexa546-Alexa647	holo	0.329	0.34903	0.339015	0.0141633	0.314	0.23048	0.27224	0.0590576	0.303798	0.0335573	MalE-1	Alexa546-Alexa647	holo	14.781	MalE-1	Alexa546-Alexa647	holo	0.069	0.057	0.062	0.0626667	0.00602771
MalE-1	Alexa546-Abb. STAR635P	holo	0.341	0.33192	0.33646	0.00642053	0.182	0.26109	0.221545	0.0559251	0.273022	0.0345581	MalE-1	Alexa546-Abb. STAR635P	holo	11.803	MalE-1	Alexa546-Abb. STAR635P	holo	0.003	0.035		0.019	0.0226274
MalE-1	Atto532-Atto643	holo	0.221	0.17993	0.200465	0.0290409	0.212	0.16597	0.188985	0.0325481	0.19464	0.0219021	MalE-1	Atto532-Atto643	holo	6.18956	MalE-1	Atto532-Atto643	holo	0.02			0.02	-
MalE-2	Alexa546-Alexa647	apo	0.252	0.22204	0.23702	0.0211849	0.212	0.14059	0.176295	0.0504945	0.204415	0.0306666	MalE-2	Alexa546-Alexa647	apo	9.13371	MalE-2	Alexa546-Alexa647	apo	0.003	-0.007	0.018	0.00466667	0.0125831
MalE-2	Atto532-Atto643	apo	0.198	0.10903	0.153515	0.0629113	0.16	0.12152	0.14076	0.0272095	0.146999	0.0333033	MalE-2	Atto532-Atto643	apo	5.21236	MalE-2	Atto532-Atto643	apo	0.007	0.009		0.008	0.00141421
MalE-2	Alexa488-Alexa647	apo	0.136	0.08397	0.109985	0.0367908	0.15	0.22905	0.189525	0.0558968	0.144378	0.0321932	MalE-2	Alexa488-Alexa647	apo	4.5809	MalE-2	Alexa488-Alexa647	apo	0.001	-0.002		-0.0005	0.00212132
MalE-2	Alexa546-Alexa647	holo	0.255	0.25849	0.256745	0.0024678	0.228	0.11274	0.17037	0.0815011	0.209145	0.0500352	MalE-2	Alexa546-Alexa647	holo	8.1749	MalE-2	Alexa546-Alexa647	holo	0.027	-0.002	0.025	0.0166667	0.0161967
MalE-2	Atto532-Atto643	holo	0.207	0.11469	0.160845	0.065273	0.186	0.11832	0.15216	0.047857	0.156442	0.0401607	MalE-2	Atto532-Atto643	holo	4.7619	MalE-2	Atto532-Atto643	holo	0.02	0.018		0.019	0.00141421
MalE-2	Alexa488-Alexa647	holo	0.133	0.10054	0.11677	0.0229527	0.15	0.23967	0.194835	0.0634063	0.150834	0.0286729	MalE-2	Alexa488-Alexa647	holo	4.51423	MalE-2	Alexa488-Alexa647	holo	0.01	0.009		0.0095	0.000707107
MalE-3	Alexa546-Alexa647	apo	0.255	0.25866	0.25683	0.00258801	0.215	0.12158	0.16829	0.0660579	0.207899	0.0408161	MalE-3	Alexa546-Alexa647	apo	11.3573	MalE-3	Alexa546-Alexa647	apo	0.031	-0.013	0.026	0.0146667	0.0240901
MalE-3	Atto532-Atto643	apo	0.048	0.02103	0.034515	0.0190707	0.149	0.12936	0.13918	0.0138876	0.0693094	0.0194576	MalE-3	Atto532-Atto643	apo	3.32681	MalE-3	Atto532-Atto643	apo	0.003	0.002		0.0025	0.000707107
MalE-3	Alexa488-Alexa647	apo	0.087	0.09224	0.08962	0.00370524	0.192	0.22905	0.210525	0.0261983	0.137358	0.00900595	MalE-3	Alexa488-Alexa647	apo	5.49662	MalE-3	Alexa488-Alexa647	apo	-0.037	0.013		-0.012	0.0353553
MalE-3	Alexa546-Alexa647	holo	0.187	0.23735	0.212175	0.0356028	0.201	0.10899	0.154995	0.0650609	0.181345	0.0409892	MalE-3	Alexa546-Alexa647	holo	9.3633	MalE-3	Alexa546-Alexa647	holo	0.019	-0.019	0.037	0.0123333	0.028589
MalE-3	Atto532-Atto643	holo	0.044	0.05256	0.04828	0.00605283	0.147	0.13047	0.138735	0.0116885	0.0818421	0.00618106	MalE-3	Atto532-Atto643	holo	3.60976	MalE-3	Atto532-Atto643	holo	-0.009	-0.007		-0.008	0.00141421
MalE-3	Alexa488-Alexa647	holo	0.116	0.09262	0.10431	0.0165322	0.185	0.22677	0.205885	0.0295359	0.146546	0.0156639	MalE-3	Alexa488-Alexa647	holo	5.76369	MalE-3	Alexa488-Alexa647	holo	-0.013	0.002		-0.0055	0.0106066
MalE-4	Alexa546-Alexa647	apo	0.344	0.34629	0.345145	0.00161927	0.205	0.19288	0.19894	0.00857013	0.262037	0.00567751	MalE-4	Alexa546-Alexa647	apo	9.88593	MalE-4	Alexa546-Alexa647	apo	0.025	0.014	0.02	0.0196667	0.00550757
MalE-4	Atto532-Atto643	apo	0.126	0.15456	0.14028	0.020195	0.144	0.12826	0.13613	0.0111299	0.138189	0.0114392	MalE-4	Atto532-Atto643	apo	3.74753	MalE-4	Atto532-Atto643	apo	-0.005		0.025	0.01	0.0212132
MalE-4	Alexa488-Alexa647	apo	0.13	0.10182	0.11591	0.0199263	0.113	0.22198	0.16749	0.0770605	0.139333	0.0342174	MalE-4	Alexa488-Alexa647	apo	3.85757	MalE-4	Alexa488-Alexa647	apo	0.001	0.024		0.0125	0.0162635
MalE-4	Alexa546-Alexa647	holo	0.348	0.35695	0.352475	0.00632861	0.217	0.25295	0.234975	0.0254205	0.28779	0.01578	MalE-4	Alexa546-Alexa647	holo	13.2841	MalE-4	Alexa546-Alexa647	holo	0.055	0.03	0.042	0.0423333	0.0125033
MalE-4	Atto532-Atto643	holo	0.166	0.16417	0.165085	0.00129401	0.14	0.11939	0.129695	0.0145735	0.146324	0.00824099	MalE-4	Atto532-Atto643	holo	4.20744	MalE-4	Atto532-Atto643	holo	0.007		0.045	0.026	0.0268701
MalE-4	Alexa488-Alexa647	holo	0.116	0.10462	0.11031	0.00804688	0.121	0.22639	0.173695	0.074522	0.138421	0.0301201	MalE-4	Alexa488-Alexa647	holo	4.03147	MalE-4	Alexa488-Alexa647	holo	-0.001	0.026		0.0125	0.0190919
MalE-5	Alexa546-Alexa647	apo	0.335	0.31754	0.32627	0.0123461	0.275	0.25694	0.26597	0.0127703	0.294581	0.00900431	MalE-5	Alexa546-Alexa647	apo	12.7087	MalE-5	Alexa546-Alexa647	apo	0.042	0.027	0.03	0.033	0.00793725
MalE-5	Atto532-Atto643	apo	0.238	0.22564	0.23182	0.00873984	0.198	0.18484	0.19142	0.00930553	0.210654	0.00647961	MalE-5	Atto532-Atto643	apo	7.11538	MalE-5	Atto532-Atto643	apo	0.014	0.038	0.031	0.0276667	0.0123423
MalE-5	Alexa488-Alexa647	apo	0.143	0.12653	0.134765	0.011646	0.16	0.21977	0.189885	0.0422638	0.159968	0.0190973	MalE-5	Alexa488-Alexa647	apo	4.52311	MalE-5	Alexa488-Alexa647	apo	0.032	0.022		0.027	0.00707107
MalE-5	Alexa546-Alexa647	holo	0.338	0.322	0.33	0.0113137	0.296	0.23963	0.267815	0.0398596	0.297286	0.0227023	MalE-5	Alexa546-Alexa647	holo	16.2455	MalE-5	Alexa546-Alexa647	holo	0.036	0.018	0.026	0.0266667	0.0090185
MalE-5	Atto532-Atto643	holo	0.233	0.23103	0.232015	0.001393	0.201	0.17596	0.18848	0.017706	0.209118	0.00984237	MalE-5	Atto532-Atto643	holo	8.50662	MalE-5	Atto532-Atto643	holo	0.032	0.027	0.04	0.033	0.00655744
MalE-5	Alexa488-Alexa647	holo	0.118	0.12269	0.120345	0.00331633	0.108	0.23374	0.17087	0.0889116	0.143399	0.0373609	MalE-5	Alexa488-Alexa647	holo	4.30108	MalE-5	Alexa488-Alexa647	holo	0.017	0.033		0.025	0.0113137
U2AF2	Alexa546-Alexa647	apo	0.276	0.3334	0.3047	0.0405879	0.292	0.23047	0.261235	0.0435083	0.282132	0.0300845	U2AF2	Alexa546-Alexa647	apo	14.2726	U2AF2	Alexa546-Alexa647	apo	0.166	0.129		0.1475	0.026163
U2AF2	Atto532-Atto643	apo	0.253	0.20449	0.228745	0.0343017	0.128	0.11437	0.121185	0.00963787	0.166495	0.0141305	U2AF2	Atto532-Atto643	apo	5.87669	U2AF2	Atto532-Atto643	apo	0.167	0.164		0.1655	0.00212132
U2AF2	Alexa488-Alexa647	apo	0.2	0.1367	0.16835	0.0447599	0.208	0.2988	0.2534	0.0642053	0.206543	0.0379286	U2AF2	Alexa488-Alexa647	apo	8.06452	U2AF2	Alexa488-Alexa647	apo	0.168	0.128		0.148	0.0282843
U2AF2	Alexa546-Alexa647	holo	0.294	0.36976	0.33188	0.0535704	0.23	0.24697	0.238485	0.0119996	0.281333	0.0237833	U2AF2	Alexa546-Alexa647	holo	11.6822	U2AF2	Alexa546-Alexa647	holo	0.033	0.024		0.0285	0.00636396
U2AF2	Atto532-Atto643	holo	0.25	0.2313	0.24065	0.0132229	0.117	0.09504	0.10602	0.0155281	0.15973	0.0124934	U2AF2	Atto532-Atto643	holo	5.27344	U2AF2	Atto532-Atto643	holo	0.022	0.025		0.0235	0.00212132
U2AF2	Alexa488-Alexa647	holo	0.18	0.12047	0.150235	0.0420941	0.204	0.29226	0.24813	0.0624092	0.193075	0.0363482	U2AF2	Alexa488-Alexa647	holo	5.94542	U2AF2	Alexa488-Alexa647	holo	0.053	0.012		0.0325	0.0289914

## Sheet: Figure5g
mutant	apo_holo	dyePair	lab	ds	R0	x_E_	R__E__	dR_of_ds
MalE-1	apo	Atto532-Atto643	Lab #1	0,021	59	0,3475	65,5	6,6
MalE-1	holo	Atto532-Atto643	Lab #1	0,02	59	0,5354	57,6	4,5
MalE-2	apo	Alexa546-Alexa647	Lab #2	-0,007	65	0,84	49,3	0,2
MalE-2	apo	Alexa546-Alexa647	Lab #1	0,003	65	0,832	49,8	1,6
MalE-2	apo	Alexa546-Alexa647	Lab #3	0,018	65	0,807	51,2	3,9
MalE-2	apo	Atto532-Atto643	Lab #2	0,009	59	0,79	47,3	2,5
MalE-2	apo	Atto532-Atto643	Lab #1	0,007	59	0,79	47,3	2,2
MalE-2	apo	Alexa488-Alexa647	Lab #2	-0,002	52	0,62	47,9	0,2
MalE-2	apo	Alexa488-Alexa647	Lab #1	0,001	52	0,62	47,9	0,8
MalE-2	holo	Alexa546-Alexa647	Lab #2	-0,002	65	0,724	55,3	0,3
MalE-2	holo	Alexa546-Alexa647	Lab #1	0,027	65	0,73	55,1	4,8
MalE-2	holo	Alexa546-Alexa647	Lab #3	0,025	65	0,702	56,3	4,7
MalE-2	holo	Atto532-Atto643	Lab #2	0,018	59	0,62	54,4	3,8
MalE-2	holo	Atto532-Atto643	Lab #1	0,02	59	0,62	54,4	4,0
MalE-2	holo	Alexa488-Alexa647	Lab #2	0,009	52	0,44	54,1	3,1
MalE-2	holo	Alexa488-Alexa647	Lab #1	0,01	52	0,44	54,1	3,3
MalE-3	apo	Alexa546-Alexa647	Lab #2	-0,013	65	0,908	44,4	0,1
MalE-3	apo	Alexa546-Alexa647	Lab #1	0,031	65	0,91	44,2	5,7
MalE-3	apo	Alexa546-Alexa647	Lab #3	0,026	65	0,917	43,6	5,3
MalE-3	apo	Atto532-Atto643	Lab #2	0,002	59	0,92	39,3	1,4
MalE-3	apo	Atto532-Atto643	Lab #1	0,003	59	0,92	39,3	1,7
MalE-3	apo	Alexa488-Alexa647	Lab #2	0,013	52	0,82	40,4	2,6
MalE-3	apo	Alexa488-Alexa647	Lab #1	-0,037	52	0,82	40,4	0,0
MalE-3	holo	Alexa546-Alexa647	Lab #2	-0,019	65	0,922	43,1	0,1
MalE-3	holo	Alexa546-Alexa647	Lab #1	0,019	65	0,91	44,2	4,5
MalE-3	holo	Alexa546-Alexa647	Lab #3	0,037	65	0,914	43,8	6,3
MalE-3	holo	Atto532-Atto643	Lab #2	-0,007	59	0,91	40,1	0,2
MalE-3	holo	Atto532-Atto643	Lab #1	-0,009	59	0,91	40,1	0,1
MalE-3	holo	Alexa488-Alexa647	Lab #2	0,002	52	0,82	40,4	1,1
MalE-3	holo	Alexa488-Alexa647	Lab #1	-0,013	52	0,82	40,4	0,1
MalE-4	apo	Atto532-Atto643	Lab #1	-0,005	59	0,319	66,9	0,3
MalE-4	apo	Atto532-Atto643	Lab #3	0,025	59	0,319	66,9	7,8
MalE-4	apo	Alexa488-Alexa647	Lab #2	0,024	52	0,19	66,2	10,8
MalE-4	apo	Alexa488-Alexa647	Lab #1	0,001	52	0,19	66,2	2,0
MalE-4	holo	Atto532-Atto643	Lab #1	0,00709	59	0,533	57,7	2,7
MalE-4	holo	Atto532-Atto643	Lab #3	0,045	59	0,533	57,7	6,8
MalE-4	holo	Alexa488-Alexa647	Lab #2	0,026	52	0,42	54,9	5,5
MalE-4	holo	Alexa488-Alexa647	Lab #1	-0,001	52	0,42	54,9	0,5
MalE-5	apo	Atto532-Atto643	Lab #2	0,038	59	0,491	59,4	6,6
MalE-5	apo	Atto532-Atto643	Lab #1	0,01371	59	0,46	60,6	4,2
MalE-5	apo	Atto532-Atto643	Lab #3	0,031	59	0,491	59,4	6,0
MalE-5	apo	Alexa488-Alexa647	Lab #2	0,022	52	0,29	60,4	7,1
MalE-5	apo	Alexa488-Alexa647	Lab #1	0,032	52	0,29	60,4	8,4
MalE-5	holo	Atto532-Atto643	Lab #2	0,027	59	0,749	49,2	4,3
MalE-5	holo	Atto532-Atto643	Lab #1	0,03243	59	0,75	49,1	4,7
MalE-5	holo	Atto532-Atto643	Lab #3	0,04	59	0,749	49,2	5,3
MalE-5	holo	Alexa488-Alexa647	Lab #2	0,033	52	0,58	49,3	4,8
MalE-5	holo	Alexa488-Alexa647	Lab #1	0,017	52	0,58	49,3	3,4
DNA	LF	Alexa488-Atto647N	Lab #2	0,007	49	0,072	75,0	13,9
DNA	LF	Alexa488-Cy5	Lab #2	0,015	52	0,111	73,6	13,9
DNA	LF	Alexa488-Alexa647	Lab #2	0,0117	52	0,12	72,5	11,9
DNA	MF	Alexa488-Atto647N	Lab #2	-0,008	49	0,204	61,5	0,3
DNA	MF	Alexa488-Cy5	Lab #2	0,0113	52	0,274	61,2	5,4
DNA	MF	Alexa488-Alexa647	Lab #2	-0,003	52	0,251	62,4	0,1
DNA	HF	Alexa488-Atto647N	Lab #2	-0,0117	49	0,421	51,7	0,1
DNA	HF	Alexa488-Cy5	Lab #2	0,017	52	0,514	51,5	3,7
DNA	HF	Alexa488-Alexa647	Lab #2	-0,0157	52	0,489	52,4	0,1
