# Supplementary material for: Reliability and accuracy of single-molecule FRET studies for characterization of structural dynamics and distances in proteins
Source: Nat Methods. 2023 Mar 27;20(4):523–35. doi: 10.1038/s41592-023-01807-0 (PMC10089922; doi:10.1038/s41592-023-01807-0)
Supplement: Supplementary file 9 — Excel sheet. [file 41592_2023_1807_MOESM9_ESM.xlsx]

## Sheet: Figure6d
	MEM distributions								Deconvolved MEM distributions
Interdye distance R_DA	'Atto532-Atto643 (apo)'	'Atto532-Atto643 (holo)'	'Alexa546-Alexa647 (apo)'	'Alexa546-Alexa647 (holo)'	'Alexa488Alexa647 (apo)'	'Alexa488-Alexa647 (holo)'		Average interdye distance <RDA>	'Atto532-Atto643 (apo)'	'Atto532-Atto643 (holo)'	'Alexa546-Alexa647 (apo)'	'Alexa546-Alexa647 (holo)'	'Alexa488Alexa647 (apo)'	'Alexa488-Alexa647 (holo)'
10	4.8314e-05	5.38072e-05	4.76877e-05	4.41465e-05	4.68206e-05	4.55985e-05		10	7.23229e-05	0.000268975	7.54939e-05	6.97894e-05	0.00028052	0.000269563
10.7035	6.0426e-05	6.72956e-05	5.9643e-05	5.52136e-05	5.85586e-05	5.7029e-05		10.5	6.98463e-05	0.000253021	7.33174e-05	6.74645e-05	0.000265479	0.000253705
11.407	7.43319e-05	8.2782e-05	7.33692e-05	6.792e-05	7.20352e-05	7.01527e-05		11	6.78732e-05	0.000239026	7.17149e-05	6.56595e-05	0.0002525	0.000239824
12.1106	9.01712e-05	0.000100422	8.90038e-05	8.23931e-05	8.73855e-05	8.5101e-05		11.5	6.63624e-05	0.000226737	7.06157e-05	6.43394e-05	0.000241338	0.000227669
12.8141	0.000108898	0.000121276	0.000107488	9.95046e-05	0.000105534	0.000102774		12	6.52821e-05	0.000215939	6.99295e-05	6.34794e-05	0.000231792	0.00021703
13.5176	0.000129729	0.000144476	0.000128051	0.00011854	0.000125726	0.000122433		12.5	6.46085e-05	0.000206451	6.96241e-05	6.30641e-05	0.000223688	0.000207728
14.2211	0.000154071	0.000171586	0.000152079	0.000140783	0.000149338	0.000145399		13	6.43249e-05	0.000198116	6.9716e-05	6.30873e-05	0.000216884	0.000199612
14.9246	0.000180089	0.000200561	0.000177761	0.000164557	0.000174627	0.000169927		13.5	6.44213e-05	0.000190803	7.0202e-05	6.35512e-05	0.00021126	0.000192555
15.6281	0.000210933	0.000234912	0.000208207	0.000192742	0.000204705	0.00019897		14	6.48938e-05	0.000184397	7.1078e-05	6.4478e-05	0.000206713	0.00018645
16.3317	0.000243549	0.000271239	0.0002404	0.000222544	0.000236688	0.000229618		14.5	6.5744e-05	0.000178802	7.23454e-05	6.58931e-05	0.00020316	0.000181208
17.0352	0.000281622	0.00031366	0.000277972	0.000257325	0.000274245	0.000265304		15	6.69791e-05	0.000173935	7.40728e-05	6.78117e-05	0.000200529	0.000176752
17.7387	0.00032203	0.000358768	0.000317814	0.000294207	0.000314438	0.000303019		15.5	6.86204e-05	0.000169726	7.62094e-05	7.02724e-05	0.00019876	0.000173024
18.4422	0.000371006	0.000413675	0.000366011	0.000338816	0.000363445	0.000348502		16	7.06799e-05	0.000166115	7.87515e-05	7.33229e-05	0.000197803	0.000169973
19.1457	0.000423939	0.00047355	0.000417894	0.000386805	0.000416853	0.000397213		16.5	7.31821e-05	0.000163052	8.17085e-05	7.70207e-05	0.000197614	0.000167561
19.8492	0.000487131	0.000545891	0.000479527	0.000443717	0.000480963	0.000454775		17	7.61609e-05	0.000160498	8.5091e-05	8.14322e-05	0.000198156	0.000165761
20.5528	0.000558811	0.000629337	0.000548986	0.000507625	0.000554189	0.000519128		17.5	7.96521e-05	0.000158418	8.89107e-05	8.66313e-05	0.000199394	0.000164555
21.2563	0.000645452	0.000731999	0.000632426	0.000583987	0.000643175	0.000595756		18	8.37137e-05	0.000156787	9.31892e-05	9.26977e-05	0.000201296	0.000163935
21.9598	0.000744706	0.000852312	0.000727283	0.000670104	0.000745911	0.000681763		18.5	8.84352e-05	0.000155587	9.80691e-05	9.97123e-05	0.00020383	0.000163902
22.6633	0.000858562	0.000993877	0.000835195	0.000767066	0.000864772	0.000778075		19	9.38488e-05	0.000154807	0.000103482	0.000107751	0.000206966	0.000164468
23.3668	0.00100039	0.00117401	0.000968736	0.000885859	0.00101378	0.000895533		19.5	0.000100015	0.000154444	0.000109468	0.000116874	0.000210669	0.000165654
24.0704	0.00116319	0.00138699	0.00112051	0.00101896	0.00118661	0.00102607		20	0.00010775	0.0001545	0.000115894	0.000127118	0.000214902	0.000167492
24.7739	0.0013618	0.00165338	0.00130411	0.00117782	0.00139929	0.0011806		20.5	0.000116493	0.000154987	0.00012287	0.000138474	0.000219626	0.00017003
25.4774	0.0015818	0.00195905	0.00150482	0.00134799	0.00163809	0.00134383		21	0.000126183	0.000155923	0.000130595	0.000150878	0.000224799	0.000173325
26.1809	0.00185405	0.00234564	0.00175105	0.00155358	0.00193621	0.00153875		21.5	0.000137303	0.000157337	0.000139384	0.000164198	0.000230379	0.000177454
26.8844	0.0021523	0.00278367	0.00201676	0.0017697	0.0022678	0.00173932		22	0.000150086	0.000159265	0.000149053	0.000178224	0.000236321	0.000182513
27.5879	0.00251793	0.00332886	0.00233964	0.00202753	0.002678	0.00197467		22.5	0.000164875	0.000161757	0.000159997	0.000192688	0.000242589	0.000188618
28.2915	0.00291765	0.00393846	0.00268744	0.00229665	0.00313335	0.00221311		23	0.000182293	0.000164873	0.000172256	0.000207281	0.000249151	0.000195914
28.995	0.00338973	0.00466095	0.00309466	0.0026042	0.00367641	0.00247885		23.5	0.00020261	0.000168691	0.000185304	0.000221709	0.00025599	0.000204582
29.6985	0.00390356	0.00544748	0.00353276	0.00292328	0.00427551	0.00274387		24	0.000226397	0.000173305	0.000199522	0.000235736	0.000263106	0.000214842
30.402	0.00449692	0.00633746	0.00403619	0.00327985	0.00497258	0.00303038		24.5	0.00025468	0.000178831	0.000215652	0.000249331	0.000270524	0.000226967
31.1055	0.00513832	0.00726785	0.00457745	0.00364858	0.00573263	0.00331248		25	0.000288153	0.000185414	0.000234934	0.000262601	0.000278299	0.000241294
31.809	0.0058473	0.00824168	0.00517599	0.00404285	0.00657525	0.00360062		25.5	0.000327613	0.000193232	0.000257092	0.000275626	0.000286521	0.000258247
32.5126	0.00660457	0.00920393	0.00581754	0.00444957	0.00747462	0.00388156		26	0.000374028	0.000202505	0.000284568	0.000289347	0.000295318	0.000278353
33.2161	0.00740989	0.0101264	0.00650572	0.00487078	0.00842354	0.00415635		26.5	0.000428169	0.000213511	0.000324439	0.000305036	0.000304866	0.000302279
33.9196	0.00826752	0.01099	0.00724873	0.00531275	0.00941743	0.0044299		27	0.000490458	0.0002266	0.000368596	0.000322548	0.000315389	0.000330872
34.6231	0.00915762	0.0117493	0.0080341	0.00576785	0.010422	0.00469573		27.5	0.000560985	0.00024222	0.000421342	0.00034276	0.000327169	0.000365209
35.3266	0.0100346	0.0123386	0.00882689	0.00621508	0.0113725	0.00493779		28	0.000638717	0.000260946	0.000485895	0.000366808	0.000340555	0.000406679
36.0302	0.0108922	0.0127566	0.00962609	0.00666065	0.0122504	0.00516319		28.5	0.000723378	0.000283531	0.000565537	0.000395992	0.000355977	0.000457071
36.7337	0.0117672	0.0130595	0.0104683	0.00713815	0.013088	0.00539985		29	0.000812551	0.000310972	0.000676658	0.000432045	0.000373963	0.000518708
37.4372	0.012609	0.0132089	0.011312	0.00762898	0.0138246	0.00563547		29.5	0.000903367	0.00034461	0.00081728	0.000477139	0.000395173	0.000594611
38.1407	0.0133531	0.0131689	0.012101	0.00810724	0.0143932	0.00585501		30	0.00100358	0.000386274	0.000992212	0.000534262	0.000420434	0.000688709
38.8442	0.0140131	0.0129935	0.0128469	0.00859354	0.0148216	0.00607925		30.5	0.00109964	0.000438514	0.0012025	0.000607355	0.000450806	0.0008061
39.5477	0.0145604	0.0126959	0.0135215	0.009081	0.0150993	0.00631021		31	0.00118886	0.000504964	0.00143967	0.000701702	0.000487666	0.000953487
40.2513	0.0150123	0.0123302	0.0141373	0.00958801	0.0152691	0.0065692		31.5	0.00126949	0.000590929	0.00168426	0.000825035	0.00053284	0.00113764
40.9548	0.015367	0.0119273	0.014688	0.0101184	0.0153554	0.00686873		32	0.00133628	0.000704374	0.0018974	0.000993829	0.000588795	0.00136912
41.6583	0.0155887	0.0114881	0.0151331	0.0106485	0.0153486	0.00720467		32.5	0.00134575	0.000857654	0.00204733	0.00123138	0.000658941	0.00165757
42.3618	0.0156495	0.0110174	0.0154363	0.0111524	0.0152453	0.00757268		33	0.00137841	0.00107068	0.00215303	0.0015618	0.000748094	0.0020079
43.0653	0.0155983	0.0105678	0.0156348	0.0116517	0.0151108	0.00800141		33.5	0.00148929	0.00137703	0.00214967	0.00202468	0.000863232	0.00242196
43.7688	0.0154432	0.0101529	0.0157267	0.0121373	0.0149629	0.00849873		34	0.00159301	0.00183645	0.00201168	0.00266653	0.00101475	0.00288348
44.4724	0.0151991	0.00978473	0.0157167	0.0126024	0.0148183	0.00907307		34.5	0.00168863	0.0025618	0.00205008	0.003516	0.00121864	0.00335414
45.1759	0.0148936	0.00947869	0.0156237	0.0130504	0.0146997	0.00973823		35	0.0017979	0.00378535	0.00219522	0.00451153	0.00150046	0.00377498
45.8794	0.0145296	0.00923116	0.0154426	0.013464	0.0145999	0.0104898		35.5	0.00193472	0.00602596	0.00239706	0.00541256	0.00190269	0.00408254
46.5829	0.0141455	0.00906011	0.015208	0.0138602	0.0145436	0.0113447		36	0.0022029	0.0105569	0.00254709	0.00585454	0.00249955	0.00423649
47.2864	0.0136944	0.00892833	0.0148652	0.0141749	0.0144644	0.0122478		36.5	0.00256678	0.0201602	0.00273894	0.00567984	0.00342849	0.00423742
47.9899	0.0132521	0.0088782	0.0144941	0.014468	0.0144209	0.0132382		37	0.00307004	0.0351366	0.00300626	0.00509587	0.00495972	0.00412141
48.6935	0.0128314	0.00891429	0.01411	0.014745	0.0144085	0.0143074		37.5	0.00378615	0.0349794	0.00325915	0.00441136	0.00765517	0.00393673
49.397	0.0124488	0.00904659	0.0137339	0.0150201	0.0144281	0.0154505		38	0.00483365	0.021369	0.0036944	0.00380746	0.0126944	0.00372762
50.1005	0.0120792	0.0092573	0.0133424	0.0152607	0.0144342	0.0166083		38.5	0.00640688	0.0125669	0.00419183	0.0033583	0.022005	0.003522
50.804	0.011758	0.00957489	0.0129799	0.0155099	0.0144534	0.0177953		39	0.00881411	0.00810373	0.00495881	0.00313788	0.0337758	0.00333616
51.5075	0.0114781	0.00999891	0.0126444	0.0157627	0.0144659	0.0189736		39.5	0.0124531	0.00571721	0.00624865	0.00298276	0.0337289	0.00317719
52.2111	0.0112391	0.0105346	0.0123417	0.0160239	0.0144618	0.0201135		40	0.0178555	0.00434249	0.00809277	0.00289907	0.0230121	0.00304637
52.9146	0.0110281	0.0111746	0.0120635	0.0162817	0.0144181	0.0211637		40.5	0.0232288	0.00349586	0.0106779	0.0028805	0.0145684	0.00294222
53.6181	0.0108592	0.0119368	0.0118315	0.0165655	0.0143498	0.0221268		41	0.0237517	0.00294875	0.0133997	0.00292803	0.00976024	0.00286201
54.3216	0.0107273	0.0128193	0.0116453	0.0168787	0.0142502	0.0229777		41.5	0.0220133	0.00258534	0.0205519	0.00304235	0.00704062	0.00280265
55.0251	0.0106175	0.0138036	0.0114938	0.0172096	0.0141023	0.023675		42	0.0184153	0.00234248	0.0144851	0.00330267	0.00541971	0.002761
55.7286	0.0105297	0.0148822	0.0113812	0.0175692	0.013911	0.0242144		42.5	0.0141975	0.00218437	0.0145503	0.00373628	0.00440494	0.00273407
56.4322	0.0104526	0.0160259	0.0112988	0.0179503	0.013669	0.0245742		43	0.010871	0.00208969	0.0166551	0.00433406	0.00374433	0.00271929
57.1357	0.0103918	0.017223	0.0112551	0.0183726	0.0133922	0.0247777		43.5	0.0087108	0.00204584	0.015826	0.00513991	0.00330577	0.00271472
57.8392	0.0103108	0.0183856	0.011212	0.0187801	0.0130446	0.0247551		44	0.00772117	0.00204579	0.0149845	0.00619221	0.00301648	0.0027191
58.5427	0.0102342	0.0195196	0.0111961	0.0192209	0.0126686	0.0245854		44.5	0.00683348	0.00208593	0.0133052	0.00748492	0.00283469	0.00273229
59.2462	0.0101443	0.0205567	0.0111874	0.0196655	0.0122538	0.0242516		45	0.00535609	0.00216509	0.0100659	0.00906602	0.0027363	0.00275432
59.9497	0.0100486	0.0214743	0.0111916	0.0201266	0.0118198	0.0237973		45.5	0.00458121	0.00228365	0.00782249	0.0105069	0.0027081	0.00278655
60.6533	0.00989658	0.0221277	0.011149	0.020496	0.0113184	0.0231305		46	0.00405564	0.00244063	0.00743733	0.0109959	0.00274435	0.00283099
61.3568	0.00973278	0.0225806	0.0111042	0.0208509	0.0108117	0.0223827		46.5	0.0037786	0.00263737	0.00690507	0.0105714	0.00284507	0.00289054
62.0603	0.0095393	0.0227731	0.0110319	0.0211397	0.0102873	0.0215365		47	0.00373907	0.00286951	0.0058685	0.0102236	0.00301551	0.00296899
62.7638	0.00933266	0.0227349	0.0109453	0.0213813	0.00976953	0.0206501		47.5	0.00355967	0.00312728	0.00481412	0.00922996	0.00326626	0.00307118
63.4673	0.00910607	0.0224518	0.0108312	0.0215426	0.00925545	0.0197252		48	0.00341413	0.00339164	0.00430985	0.00903144	0.00361405	0.00320323
64.1709	0.00884685	0.0219042	0.0106688	0.0215731	0.00873577	0.0187487		48.5	0.003369	0.00363325	0.00427588	0.00893035	0.00408199	0.00337292
64.8744	0.00854814	0.0210954	0.0104443	0.021434	0.00820703	0.017719		49	0.00338222	0.00381523	0.00447816	0.00849318	0.00470162	0.00359033
65.5779	0.00825042	0.0201528	0.0102027	0.0212086	0.00770965	0.0167288		49.5	0.00343409	0.00390471	0.00448314	0.00794869	0.00550975	0.0038679
66.2814	0.00795189	0.0191017	0.00993963	0.0208822	0.00724068	0.0157774		50	0.00373436	0.00388492	0.00423606	0.00749556	0.00654112	0.00422374
66.9849	0.0076455	0.0179554	0.00964464	0.0204292	0.00679232	0.0148522		50.5	0.00418903	0.00376352	0.00424326	0.00716967	0.00780729	0.00468112
67.6884	0.00733303	0.0167479	0.00931924	0.0198507	0.00636477	0.0139574		51	0.00468845	0.00356848	0.00452953	0.00698235	0.00926147	0.00526991
68.392	0.00702791	0.0155364	0.00898082	0.0191847	0.00596778	0.0131176		51.5	0.00518855	0.00333583	0.00518784	0.00693114	0.0107428	0.00604233
69.0955	0.00672425	0.0143293	0.00862306	0.0184211	0.00559401	0.0123192		52	0.0056234	0.00309792	0.00573108	0.007005	0.0119541	0.00705106
69.799	0.00646373	0.0132306	0.00830126	0.0176833	0.0052754	0.0116349		52.5	0.00592176	0.00287763	0.00564231	0.00718842	0.0125745	0.00838135
70.5025	0.00620866	0.0121704	0.00796921	0.0168792	0.00497797	0.0109916		53	0.00601721	0.0026893	0.00557579	0.0074537	0.0124936	0.0101396
71.206	0.00596458	0.011169	0.00763626	0.0160362	0.00470422	0.0103962		53.5	0.00593742	0.00253688	0.00562295	0.00777185	0.0118137	0.0124466
71.9095	0.00573115	0.0102311	0.00730432	0.0151666	0.00445197	0.00984477		54	0.00585115	0.00242445	0.00567213	0.00808436	0.0107893	0.0153905
72.6131	0.00554022	0.00941401	0.00701609	0.014366	0.00424389	0.00938846		54.5	0.00577756	0.00235264	0.00569022	0.00832792	0.00968723	0.0188947
73.3166	0.00535488	0.00865076	0.00672644	0.0135479	0.00404957	0.00896066		55	0.0057236	0.00232218	0.00563645	0.00844297	0.00879783	0.022511
74.0201	0.00518072	0.00795063	0.00644443	0.0127377	0.00387203	0.00856851		55.5	0.00575091	0.00233529	0.0055024	0.00839648	0.00799807	0.0253974
74.7236	0.00501506	0.00730784	0.0061685	0.0119389	0.00370812	0.00820541		56	0.00547565	0.00239606	0.00530288	0.00819568	0.00729193	0.0267302
75.4271	0.00486002	0.00672316	0.00590282	0.011165	0.00355838	0.0078729		56.5	0.00475156	0.00251234	0.00506176	0.00788607	0.00677524	0.0262323
76.1307	0.00471535	0.00619304	0.00564839	0.0104222	0.00342172	0.00756875		57	0.00432804	0.00269713	0.00475686	0.00753041	0.0064167	0.0243032
76.8342	0.00457942	0.00571202	0.00540436	0.00971247	0.00329617	0.00728882		57.5	0.00410817	0.00297168	0.00452131	0.00708251	0.00618709	0.0215806
77.5377	0.00444482	0.00526792	0.00516303	0.00902476	0.00317575	0.00701998		58	0.0040448	0.00337061	0.0043634	0.00669257	0.00606332	0.0187362
78.2412	0.00431077	0.00485777	0.00492465	0.00836247	0.00305942	0.00676005		58.5	0.00411701	0.00395197	0.00426572	0.00641937	0.00602472	0.016288
78.9447	0.00416691	0.00446836	0.0046786	0.00771025	0.00293945	0.00649207		59	0.00432023	0.00481738	0.00422116	0.0062831	0.00605007	0.0143428
79.6482	0.00402049	0.00410647	0.00443429	0.00708624	0.00282065	0.00622673		59.5	0.00466205	0.00614739	0.00423379	0.00636555	0.00611596	0.0128486
80.3518	0.00386184	0.00376089	0.00418212	0.00647662	0.00269595	0.00594852		60	0.00514917	0.00829902	0.00432425	0.00669558	0.0061895	0.0117258
81.0553	0.00370154	0.00344087	0.00393462	0.00590208	0.00257252	0.00567326		60.5	0.00578752	0.0120371	0.00447139	0.00691222	0.00624041	0.010895
81.7588	0.00353167	0.00313739	0.00368402	0.00535099	0.00244459	0.00538834		61	0.00654123	0.019103	0.00464359	0.0073592	0.00622575	0.0102893
82.4623	0.00335971	0.00285578	0.00343881	0.00483557	0.00231713	0.00510472		61.5	0.00730799	0.0337536	0.00490847	0.00807417	0.00611843	0.00985216
83.1658	0.00317795	0.00258794	0.00319151	0.00434447	0.00218462	0.00481028		62	0.00788036	0.0558376	0.00540657	0.00910261	0.00594924	0.00953635
83.8693	0.00299822	0.00234214	0.00295439	0.00389345	0.00205503	0.00452256		62.5	0.00801039	0.06017	0.00702073	0.0104461	0.00566025	0.00929996
84.5729	0.00282013	0.00211604	0.00272689	0.00347962	0.00192787	0.00424052		63	0.0075801	0.0406926	0.00882821	0.0118342	0.00527264	0.00910441
85.2764	0.00264203	0.00190663	0.00250724	0.00309861	0.00180186	0.0039613		63.5	0.00672743	0.0225273	0.0100912	0.0138465	0.00482429	0.00891352
85.9799	0.002463	0.00171172	0.0022944	0.00274724	0.0016762	0.00368319		64	0.00585601	0.0135484	0.0110663	0.018607	0.00435674	0.00869034
86.6834	0.00228821	0.00153345	0.00209294	0.00242894	0.0015543	0.00341364		64.5	0.00528479	0.00895306	0.0119128	0.0249398	0.00390426	0.0084259
87.3869	0.00211722	0.00136992	0.00190197	0.00214045	0.00143572	0.00315167		65	0.00468506	0.00638879	0.0102793	0.0307031	0.00348939	0.00808777
88.0905	0.0019547	0.00122269	0.00172518	0.00188368	0.0013235	0.00290396		65.5	0.00413941	0.00485264	0.00785784	0.0305096	0.00312323	0.00768147
88.794	0.00179724	0.00108814	0.00155893	0.00165242	0.00121524	0.0026652		66	0.00365083	0.00387238	0.00623974	0.0242239	0.00280855	0.00721998
89.4975	0.0016526	0.00096966	0.00140934	0.0014511	0.0011161	0.00244666		66.5	0.00324512	0.00322127	0.00519865	0.0175655	0.0025431	0.00672575
90.201	0.00151444	0.000862162	0.00127027	0.00127129	0.0010217	0.00223874		67	0.00284231	0.00277463	0.0044825	0.0126325	0.00232217	0.00622441
90.9045	0.00139318	0.000770424	0.00114979	0.00111925	0.000938995	0.00205665		67.5	0.0025061	0.00246404	0.00382917	0.0093995	0.00214081	0.00573921
91.608	0.00127817	0.000687365	0.00103837	0.000983827	0.000860757	0.00188452		68	0.00227227	0.0022488	0.0030921	0.00730339	0.00199211	0.00528774
92.3116	0.00118195	0.000618794	0.00094557	0.000872623	0.000795366	0.00174066		68.5	0.00211942	0.00210413	0.00257084	0.00594613	0.00187277	0.00488115
93.0151	0.00109172	0.000557008	0.000860438	0.000773978	0.000734159	0.00160609		69	0.00202241	0.00201489	0.00232282	0.00505115	0.00177515	0.00452475
93.7186	0.00101561	0.000505511	0.000788935	0.000692211	0.000682584	0.00149271		69.5	0.0019742	0.00197209	0.00219179	0.00439093	0.00169565	0.00421957
94.4221	0.000946742	0.000460167	0.000725163	0.000621063	0.000635974	0.00139028		70	0.00200381	0.00197099	0.0021415	0.00398223	0.00163679	0.00396392
95.1256	0.000890778	0.000423202	0.000673054	0.000563074	0.000598113	0.00130707		70.5	0.00207992	0.00201007	0.0021534	0.00375617	0.00159489	0.00375471
95.8291	0.000840942	0.000390876	0.000627058	0.000512803	0.000564431	0.00123305		71	0.00220572	0.00209044	0.00218406	0.00367452	0.00156751	0.00358838
96.5327	0.000798896	0.000363616	0.000588134	0.000470495	0.00053603	0.00117063		71.5	0.00179148	0.00221555	0.00221979	0.00371772	0.00155299	0.00346103
97.2362	0.000761259	0.000339576	0.000553532	0.000433473	0.000510627	0.00111481		72	0.00194342	0.00239085	0.00229595	0.00386887	0.00154998	0.00336957
97.9397	0.000727291	0.000318214	0.000522541	0.000400849	0.00048772	0.00106448		72.5	0.00213807	0.00262304	0.00240878	0.0040798	0.00155731	0.0033108
98.6432	0.000695417	0.000298681	0.000493894	0.000371391	0.000466245	0.00101732		73	0.00227363	0.00291819	0.00256643	0.00442953	0.00157392	0.00328243
99.3467	0.000664836	0.000280515	0.000466929	0.000344409	0.000445661	0.000972138		73.5	0.00242167	0.00327751	0.00276243	0.00493735	0.00159874	0.00328236
100.05	0.000634525	0.000263201	0.000440858	0.000319179	0.000425278	0.00092743		74	0.00258081	0.00368908	0.00297416	0.00562013	0.00163064	0.00330874
100.754	0.000604338	0.000246615	0.000415535	0.000295481	0.000404995	0.000882972		74.5	0.00271558	0.00411518	0.00320973	0.00646914	0.00166819	0.0033597
101.457	0.000573366	0.000230336	0.000390297	0.000272757	0.000384199	0.000837428		75	0.00283881	0.00448125	0.00343224	0.00740113	0.00170974	0.00343329
102.161	0.00054224	0.000214582	0.000365549	0.000251216	0.000363312	0.000791716		75.5	0.00294726	0.00468437	0.00361862	0.00819791	0.00175344	0.00352695
102.864	0.000510166	0.000199	0.000340727	0.000230402	0.0003418	0.000744669		76	0.00281106	0.00463875	0.0037582	0.00852246	0.0017968	0.0036371
103.568	0.000477643	0.000183755	0.000316144	0.00021047	0.000319995	0.000697011		76.5	0.00266346	0.0043358	0.00385	0.00814732	0.00183686	0.0037587
104.271	0.000443248	0.000168277	0.000290841	0.000190735	0.000296942	0.000646663		77	0.00252668	0.00385511	0.00389703	0.00718432	0.00187016	0.00388464
104.975	0.000409748	0.000153593	0.000266619	0.000172334	0.000274494	0.000597657		77.5	0.00249701	0.00330982	0.00355072	0.0059848	0.00189282	0.00400537
105.678	0.000378394	0.000140121	0.00024424	0.000155677	0.000253488	0.000551813		78	0.00238672	0.00278791	0.00317047	0.0048514	0.00190109	0.00410877
106.382	0.000347786	0.000127289	0.000222746	0.000140078	0.000232983	0.000507084		78.5	0.00229996	0.00233351	0.00285679	0.0039154	0.00189182	0.00418075
107.085	0.000318143	0.00011514	0.000202241	0.000125543	0.000213127	0.000463784		79	0.00223883	0.00195766	0.00261736	0.00318895	0.00186248	0.0042069
107.789	0.000290866	0.000104141	0.000183573	0.000112539	0.000194858	0.000423956		79.5	0.00219222	0.00165451	0.00244335	0.00263881	0.00181211	0.00417484
108.492	0.000265617	9.41237e-05	0.000166478	0.000100837	0.000177947	0.000387098		80	0.00218128	0.00141235	0.00232228	0.00221582	0.00174153	0.0040772
109.196	0.000244203	8.56819e-05	0.000152036	9.1027e-05	0.000163605	0.000355844		80.5	0.00218515	0.00121899	0.00218436	0.00189445	0.00165307	0.00391386
109.899	0.000224947	7.81787e-05	0.00013915	8.23853e-05	0.00015071	0.000327747		81	0.00217855	0.00106387	0.00196387	0.00164748	0.00155155	0.0036926
110.603	0.000208967	7.1965e-05	0.000128466	7.52452e-05	0.000140009	0.000304432		81.5	0.00216313	0.000938451	0.00179981	0.00145412	0.00144391	0.00342768
111.307	0.000194254	6.63143e-05	0.000118709	6.88136e-05	0.000130156	0.000282969		82	0.00212863	0.000836067	0.00167497	0.00130044	0.00133099	0.0031367
112.01	0.000182933	6.19268e-05	0.000111151	6.37919e-05	0.000122577	0.000266455		82.5	0.00206073	0.000751611	0.00155184	0.00117571	0.00121746	0.00283714
112.714	0.000172466	5.79136e-05	0.000104212	5.92371e-05	0.000115568	0.000251187		83	0.00189257	0.00068117	0.00144087	0.00107005	0.0011072	0.00254439
113.417	0.000163905	5.46138e-05	9.85129e-05	5.54812e-05	0.000109837	0.000238701		83.5	0.00170081	0.00062175	0.00133609	0.000978062	0.00100302	0.00226734
114.121	0.000155902	5.15619e-05	9.32235e-05	5.2036e-05	0.00010448	0.000227031		84	0.0019298	0.000571054	0.00115922	0.000895745	0.000906714	0.00201417
114.824	0.000149067	4.89497e-05	8.86965e-05	4.90856e-05	9.99042e-05	0.000217063		84.5	0.00165914	0.000527308	0.00101573	0.000820471	0.000819195	0.00178763
115.528	0.000142299	4.64075e-05	8.42679e-05	4.62505e-05	9.53739e-05	0.000207198		85	0.00140734	0.000489145	0.00089155	0.000750572	0.000740708	0.00158821
116.231	0.000135643	4.39458e-05	7.99591e-05	4.35372e-05	9.09179e-05	0.000197496		85.5	0.00119185	0.000455502	0.000782291	0.000685193	0.000671024	0.00141478
116.935	0.000128685	4.14279e-05	7.55233e-05	4.08076e-05	8.62588e-05	0.000187356		86	0.00100451	0.00042556	0.000707265	0.000624068	0.000609615	0.00126528
117.638	0.000121268	3.88029e-05	7.08685e-05	3.80105e-05	8.12918e-05	0.00017655		86.5	0.000848859	0.000398682	0.000641381	0.000567278	0.000555793	0.00113722
118.342	2.17124e-05	6.90853e-06	1.26364e-05	6.73255e-06	1.45553e-05	3.16099e-05		87	0.000722182	0.000374381	0.000578025	0.000515421	0.000508805	0.00102805
119.045	2.16892e-05	6.86239e-06	1.25732e-05	6.65311e-06	1.45405e-05	3.1575e-05		87.5	0.000620122	0.000352279	0.000519029	0.000467691	0.000467895	0.00093532
119.749	2.16669e-05	6.81831e-06	1.25127e-05	6.57748e-06	1.45264e-05	3.15415e-05		88	0.000538349	0.000332091	0.000466273	0.000427794	0.000432346	0.000856808
120.452	2.16454e-05	6.77618e-06	1.24546e-05	6.50543e-06	1.45128e-05	3.15093e-05		88.5	0.000472623	0.000313593	0.000418651	0.000391624	0.000401492	0.000790553
121.156	2.16248e-05	6.7359e-06	1.23989e-05	6.43676e-06	1.44998e-05	3.14785e-05		89	0.000420469	0.000296617	0.000377595	0.000359346	0.00037474	0.000734866
121.859	2.1605e-05	6.69737e-06	1.23455e-05	6.37128e-06	1.44872e-05	3.14489e-05		89.5	0.000379204	0.000281026	0.000342945	0.000331073	0.00035156	0.000688306
122.563	2.15859e-05	6.66051e-06	1.22943e-05	6.3088e-06	1.44752e-05	3.14204e-05		90	0.000346716	0.000266714	0.000313917	0.000306654	0.000331487	0.000649659
123.266	2.15675e-05	6.62522e-06	1.22451e-05	6.24918e-06	1.44637e-05	3.13931e-05		90.5	0.000321456	0.000253588	0.000289	0.000285835	0.000314116	0.000617909
123.97	2.15498e-05	6.59144e-06	1.21979e-05	6.19224e-06	1.44526e-05	3.13668e-05		91	0.000302163	0.000241571	0.000269465	0.000268276	0.00029909	0.00059221
124.673	2.15328e-05	6.55908e-06	1.21525e-05	6.13784e-06	1.44419e-05	3.13416e-05		91.5	0.000287586	0.000230592	0.000254681	0.000253562	0.000286102	0.000571853
125.377	2.15165e-05	6.52807e-06	1.2109e-05	6.08585e-06	1.44317e-05	3.13173e-05		92	0.0002777	0.000220585	0.000241501	0.000241532	0.000274879	0.000556239
126.08	2.15007e-05	6.49835e-06	1.20672e-05	6.03612e-06	1.44218e-05	3.1294e-05		92.5	0.000272031	0.000211487	0.00023367	0.000231871	0.000265183	0.000544857
126.784	2.14855e-05	6.46985e-06	1.2027e-05	5.98855e-06	1.44123e-05	3.12716e-05		93	0.000270633	0.000203238	0.000229944	0.000224284	0.000256803	0.000537251
127.487	2.14709e-05	6.44252e-06	1.19884e-05	5.943e-06	1.44032e-05	3.125e-05		93.5	0.000273279	0.00019578	0.000228864	0.000218483	0.00024955	0.000532999
128.191	2.14569e-05	6.41629e-06	1.19512e-05	5.89937e-06	1.43945e-05	3.12292e-05		94	0.000279899	0.000189056	0.000229481	0.000214182	0.000243255	0.000531679
128.894	2.14433e-05	6.39112e-06	1.19155e-05	5.85755e-06	1.4386e-05	3.12092e-05		94.5	0.0002905	0.000183013	0.00023195	0.000211083	0.000237763	0.00053284
129.598	2.14303e-05	6.36695e-06	1.18812e-05	5.81744e-06	1.43779e-05	3.119e-05		95	0.000301298	0.000177598	0.000237692	0.000208856	0.000232935	0.000535971
130.302	2.14177e-05	6.34373e-06	1.18481e-05	5.77893e-06	1.43701e-05	3.11715e-05		95.5	0.00032011	0.000172762	0.000247822	0.000207137	0.000228643	0.000540471
131.005	2.14055e-05	6.32143e-06	1.18163e-05	5.74192e-06	1.43626e-05	3.11537e-05		96	0.000343857	0.000168456	0.00026069	0.000205513	0.00022477	0.000545623
131.709	2.13938e-05	6.29999e-06	1.17857e-05	5.70634e-06	1.43553e-05	3.11365e-05		96.5	0.000373725	0.000164635	0.000276072	0.000203535	0.00022121	0.000550591
132.412	2.13826e-05	6.27937e-06	1.17563e-05	5.67208e-06	1.43483e-05	3.112e-05		97	0.000408509	0.000161258	0.000292624	0.000200745	0.000217871	0.000554435
133.116	2.13717e-05	6.25954e-06	1.17279e-05	5.63905e-06	1.43416e-05	3.1104e-05		97.5	0.000446399	0.000158282	0.000305126	0.00019672	0.000214671	0.000556159
133.819	2.13612e-05	6.24045e-06	1.17006e-05	5.60718e-06	1.43351e-05	3.10887e-05		98	0.000483708	0.000155672	0.000315677	0.000191143	0.000211541	0.00055481
134.523	2.13511e-05	6.22207e-06	1.16743e-05	5.5764e-06	1.43289e-05	3.10739e-05		98.5	0.000514396	0.000153392	0.000322098	0.000183861	0.000208429	0.000549592
135.226	2.13413e-05	6.20436e-06	1.16489e-05	5.54662e-06	1.43228e-05	3.10596e-05		99	0.000527272	0.000151408	0.000321793	0.000174802	0.000205293	0.000539995
135.93	2.13319e-05	6.1873e-06	1.16245e-05	5.51779e-06	1.4317e-05	3.10458e-05		99.5	0.000517493	0.000149691	0.000313599	0.000164351	0.000202108	0.000525892
136.633	2.13228e-05	6.17083e-06	1.16009e-05	5.48985e-06	1.43114e-05	3.10326e-05		100	0.000497531	0.00014821	0.000297759	0.000152991	0.000198862	0.000507577
137.337	2.1314e-05	6.15495e-06	1.15782e-05	5.46273e-06	1.4306e-05	3.10198e-05		100.5	0.000450842	0.000146941	0.000272626	0.000140941	0.000195554	0.000485714
138.04	2.13056e-05	6.13961e-06	1.15563e-05	5.43639e-06	1.43008e-05	3.10074e-05		101	0.000396978	0.000145859	0.000244744	0.00012894	0.000192195	0.000461227
138.744	2.12974e-05	6.1248e-06	1.15352e-05	5.41077e-06	1.42958e-05	3.09955e-05		101.5	0.000343199	0.000144941	0.000216864	0.000117475	0.000188804	0.000435153
139.447	2.12895e-05	6.11048e-06	1.15148e-05	5.38581e-06	1.42909e-05	3.0984e-05		102	0.000293708	0.000144166	0.000189893	0.000106791	0.000185404	0.000408497
140.151	2.12819e-05	6.09664e-06	1.14951e-05	5.36148e-06	1.42862e-05	3.09729e-05		102.5	0.000251208	0.000143517	0.000165612	9.70299e-05	0.000182023	0.000382135
140.854	2.12745e-05	6.08325e-06	1.14761e-05	5.33773e-06	1.42817e-05	3.09622e-05		103	0.000215831	0.000142976	0.000144304	8.8247e-05	0.000178692	0.00035675
141.558	2.12674e-05	6.0703e-06	1.14578e-05	5.31454e-06	1.42773e-05	3.09518e-05		103.5	0.000186897	0.000142528	0.000125915	8.04358e-05	0.000175438	0.000332823
142.261	2.12605e-05	6.05777e-06	1.14401e-05	5.2919e-06	1.42731e-05	3.09418e-05		104	0.000163431	0.000142159	0.00011013	7.35356e-05	0.000172287	0.000310648
142.965	2.12538e-05	6.04565e-06	1.14231e-05	5.26984e-06	1.4269e-05	3.09322e-05		104.5	0.000144457	0.000141858	9.70898e-05	6.74884e-05	0.000169265	0.000290371
143.668	2.12474e-05	6.03391e-06	1.14066e-05	5.2484e-06	1.42651e-05	3.09229e-05		105	0.000129117	0.000141613	8.63342e-05	6.22122e-05	0.000166389	0.000272019
144.372	2.12412e-05	6.02256e-06	1.13906e-05	5.22766e-06	1.42613e-05	3.09138e-05		105.5	0.000116701	0.000141416	7.77491e-05	5.76207e-05	0.000163676	0.000255544
145.075	2.12352e-05	6.01158e-06	1.13752e-05	5.20773e-06	1.42576e-05	3.09051e-05		106	0.00010664	0.000141258	7.10509e-05	5.35824e-05	0.000161137	0.000240846
145.779	2.12294e-05	6.00095e-06	1.13604e-05	5.18876e-06	1.42541e-05	3.08967e-05		106.5	9.84798e-05	0.000141132	6.52829e-05	5.007e-05	0.000158779	0.000227797
146.482	2.12238e-05	5.99068e-06	1.1346e-05	5.1709e-06	1.42506e-05	3.08886e-05		107	9.1867e-05	0.000141032	6.04825e-05	4.70234e-05	0.000156604	0.000216256
147.186	2.12183e-05	5.98075e-06	1.13321e-05	5.15434e-06	1.42473e-05	3.08807e-05		107.5	8.6523e-05	0.000140954	5.64026e-05	4.43814e-05	0.000154614	0.00020608
147.889	2.12131e-05	5.97115e-06	1.13187e-05	5.13923e-06	1.42441e-05	3.08731e-05		108	8.22283e-05	0.000140894	5.29208e-05	4.20905e-05	0.000152806	0.000197132
148.593	2.1208e-05	5.96188e-06	1.13057e-05	5.12572e-06	1.4241e-05	3.08657e-05		108.5	7.88074e-05	0.000140847	4.99597e-05	4.01042e-05	0.000151174	0.00018928
149.296	2.1203e-05	5.95292e-06	1.12931e-05	5.11389e-06	1.4238e-05	3.08586e-05		109	7.61189e-05	0.000140811	4.7487e-05	3.83823e-05	0.00014971	0.000182406
150	2.11983e-05	5.94427e-06	1.1281e-05	5.10371e-06	1.42351e-05	3.08517e-05		109.5	7.40487e-05	0.000140783	4.5381e-05	3.68902e-05	0.000148407	0.0001764
								110	7.25039e-05	0.000140762	4.35778e-05	3.55981e-05	0.000147255	0.000171165
								110.5	7.13868e-05	0.000140747	4.20669e-05	3.44803e-05	0.000146242	0.000166611
								111	7.06106e-05	0.000140735	4.07739e-05	3.35145e-05	0.000145358	0.000162661
								111.5	7.0105e-05	0.000140726	3.966e-05	3.26815e-05	0.000144592	0.000159243
								112	6.97961e-05	0.00014072	3.86971e-05	3.19644e-05	0.000143932	0.000156295
								112.5	6.9609e-05	0.000140715	3.78605e-05	3.13487e-05	0.000143368	0.000153761
								113	6.95063e-05	0.000140712	3.71289e-05	3.08214e-05	0.000142888	0.000151591
								113.5	6.93705e-05	0.000140709	3.64833e-05	3.03714e-05	0.000142484	0.000149739
								114	6.91279e-05	0.000140708	3.59072e-05	2.99886e-05	0.000142145	0.000148167
								114.5	6.86884e-05	0.000140706	3.53864e-05	2.96644e-05	0.000141863	0.000146837
								115	6.8007e-05	0.000140706	3.49086e-05	2.93909e-05	0.00014163	0.000145717
								115.5	6.70649e-05	0.000140705	3.44634e-05	2.91613e-05	0.000141439	0.00014478
								116	6.58426e-05	0.000140705	3.40425e-05	2.89694e-05	0.000141284	0.000144
								116.5	6.43443e-05	0.000140704	3.36391e-05	2.881e-05	0.000141158	0.000143354
								117	6.25948e-05	0.000140704	3.32482e-05	2.86782e-05	0.000141058	0.000142822
								117.5	6.0635e-05	0.000140704	3.28665e-05	2.85699e-05	0.000140977	0.000142387
								118	5.8512e-05	0.000140704	3.24916e-05	2.84814e-05	0.000140914	0.000142033
								118.5	5.62869e-05	0.000140704	3.21226e-05	2.84095e-05	0.000140864	0.000141747
								119	5.40197e-05	0.000140704	3.17595e-05	2.83515e-05	0.000140825	0.000141518
								119.5	5.17637e-05	0.000140704	3.1403e-05	2.8305e-05	0.000140795	0.000141335
								120	4.95583e-05	0.000140704	3.10741e-05	2.8268e-05	0.000140772	0.00014119
								120.5	4.74382e-05	0.000140704	3.07576e-05	2.82387e-05	0.000140754	0.000141076
								121	4.54288e-05	0.000140704	3.04544e-05	2.82156e-05	0.000140741	0.000140986
								121.5	4.35473e-05	0.000140704	3.01776e-05	2.81976e-05	0.000140731	0.000140917
								122	4.18035e-05	0.000140704	2.99262e-05	2.81837e-05	0.000140724	0.000140864
								122.5	4.02015e-05	0.000140704	2.96876e-05	2.8173e-05	0.000140718	0.000140823
								123	3.87409e-05	0.000140704	2.94627e-05	2.81648e-05	0.000140714	0.000140792
								123.5	3.74178e-05	0.000140704	2.92521e-05	2.81586e-05	0.000140711	0.000140769
								124	3.62265e-05	0.000140704	2.90565e-05	2.81539e-05	0.000140709	0.000140752
								124.5	3.51593e-05	0.000140705	2.8949e-05	2.81505e-05	0.000140708	0.000140739
								125	3.42081e-05	0.000140705	2.88682e-05	2.8148e-05	0.000140708	0.00014073
								125.5	3.33641e-05	0.000140706	2.87937e-05	2.81462e-05	0.000140708	0.000140724
								126	3.26186e-05	0.000140707	2.87257e-05	2.8145e-05	0.000140708	0.00014072
								126.5	3.1963e-05	0.000140709	2.8664e-05	2.81442e-05	0.000140709	0.000140717
								127	3.13891e-05	0.000140711	2.86084e-05	2.81439e-05	0.000140711	0.000140717
								127.5	3.0889e-05	0.000140713	2.85575e-05	2.81439e-05	0.000140714	0.000140718
								128	3.04554e-05	0.000140717	2.85111e-05	2.81443e-05	0.000140717	0.00014072
								128.5	3.00812e-05	0.000140723	2.84546e-05	2.81451e-05	0.000140723	0.000140724
								129	2.97601e-05	0.00014073	2.84043e-05	2.81463e-05	0.00014073	0.000140731
								129.5	2.94863e-05	0.000140739	2.83618e-05	2.81481e-05	0.000140739	0.00014074
								130	2.92543e-05	0.000140752	2.83265e-05	2.81506e-05	0.000140752	0.000140753
								130.5	2.90593e-05	0.000140769	2.82977e-05	2.81539e-05	0.000140769	0.000140769
								131	2.88969e-05	0.000140792	2.82752e-05	2.81584e-05	0.000140792	0.000140792
								131.5	2.87633e-05	0.000140821	2.82584e-05	2.81643e-05	0.000140821	0.000140821
								132	2.86549e-05	0.000140859	2.82474e-05	2.81719e-05	0.000140859	0.000140859
								132.5	2.8569e-05	0.000140909	2.82419e-05	2.81817e-05	0.000140909	0.000140909
								133	2.8503e-05	0.000140972	2.8242e-05	2.81944e-05	0.000140972	0.000140972
								133.5	2.8455e-05	0.000141053	2.82479e-05	2.82105e-05	0.000141053	0.000141053
								134	2.84235e-05	0.000141155	2.82601e-05	2.8231e-05	0.000141155	0.000141155
								134.5	2.84073e-05	0.000141283	2.82793e-05	2.82566e-05	0.000141283	0.000141283
								135	2.84059e-05	0.000141444	2.83062e-05	2.82887e-05	0.000141444	0.000141444
								135.5	2.84192e-05	0.000141643	2.83419e-05	2.83285e-05	0.000141643	0.000141643
								136	2.84473e-05	0.000141888	2.83878e-05	2.83776e-05	0.000141888	0.000141888
								136.5	2.8491e-05	0.000142189	2.84454e-05	2.84378e-05	0.000142189	0.000142189
								137	2.85515e-05	0.000142555	2.85168e-05	2.8511e-05	0.000142555	0.000142555
								137.5	2.86303e-05	0.000142999	2.8604e-05	2.85997e-05	0.000142999	0.000142998
								138	2.87295e-05	0.000143532	2.87097e-05	2.87065e-05	0.000143532	0.000143532
								138.5	2.88515e-05	0.000144171	2.88366e-05	2.88343e-05	0.000144171	0.000144171
								139	2.89992e-05	0.000144932	2.89882e-05	2.89864e-05	0.000144932	0.000144932
								139.5	2.91761e-05	0.000145833	2.91679e-05	2.91666e-05	0.000145833	0.000145833
								140	2.9386e-05	0.000146895	2.93799e-05	2.9379e-05	0.000146895	0.000146895
								140.5	2.96332e-05	0.000148141	2.96288e-05	2.96281e-05	0.00014814	0.00014814
								141	2.99227e-05	0.000149595	2.99195e-05	2.9919e-05	0.000149595	0.000149595
								141.5	3.026e-05	0.000151287	3.02577e-05	3.02573e-05	0.000151287	0.000151286
								142	3.06512e-05	0.000153246	3.06495e-05	3.06492e-05	0.000153246	0.000153246
								142.5	3.11031e-05	0.000155509	3.11019e-05	3.11017e-05	0.000155508	0.000155508
								143	3.16233e-05	0.000158112	3.16225e-05	3.16223e-05	0.000158112	0.000158112
								143.5	3.22204e-05	0.000161099	3.22198e-05	3.22197e-05	0.000161098	0.000161098
								144	3.29039e-05	0.000164517	3.29034e-05	3.29034e-05	0.000164517	0.000164517
								144.5	3.36844e-05	0.00016842	3.36841e-05	3.3684e-05	0.00016842	0.00016842
								145	3.45741e-05	0.00017287	3.45739e-05	3.45739e-05	0.000172869	0.000172869
								145.5	3.55867e-05	0.000177933	3.55866e-05	3.55865e-05	0.000177933	0.000177933
								146	3.67377e-05	0.000183688	3.67376e-05	3.67376e-05	0.000183688	0.000183688
								146.5	3.8045e-05	0.000190225	3.8045e-05	3.8045e-05	0.000190225	0.000190225
								147	3.9529e-05	0.000197645	3.9529e-05	3.9529e-05	0.000197645	0.000197645
								147.5	4.12132e-05	0.000206066	4.12132e-05	4.12132e-05	0.000206066	0.000206066
								148	4.31249e-05	0.000215625	4.3125e-05	4.31249e-05	0.000215625	0.000215625
								148.5	4.52958e-05	0.00022648	4.52959e-05	4.52959e-05	0.000226479	0.00022648
								149	4.77629e-05	0.000238815	4.7763e-05	4.77629e-05	0.000238815	0.000238816
								149.5	5.05694e-05	0.000252848	5.05695e-05	5.05695e-05	0.000252847	0.000252849
								150	5.37663e-05	0.000268833	5.37664e-05	5.37664e-05	0.000268832	0.000268834

## Sheet: FIgure6e
Autocorrelation Subspecies 1						Autocorrelation Subspecies 2						Crosscorrelation Subspecies 1xSubspecies 2						Autocorrelation Subspecies 2xSubspecies 1
lag time'(s)	'data'	'error'	'fit'	'res'		lag time'(s)	'data'	'error'	'fit'	'res'		lag time'(s)	'data'	'error'	'fit'	'res'		lag time'(s)	'data'	'error'	'fit'	'res'
3.75e-08	11.8801	1.0531	10.1679	1.62588		3.75e-08	17.9014	1.10741	15.3799	2.2769		3.75e-08	-3.72043	0.820355	-1.76297	-2.38611		3.75e-08	-2.84287	0.87571	-1.4397	-1.60232
7.5e-08	11.0538	1.00088	10.1473	0.905691		7.5e-08	15.2144	1.06897	15.3453	-0.122442		7.5e-08	-2.15878	0.879699	-1.74624	-0.468957		7.5e-08	-2.6967	0.819559	-1.42351	-1.5535
1.125e-07	12.4257	0.992327	10.1268	2.31675		1.125e-07	17.5532	1.1594	15.3109	1.93405		1.125e-07	-3.76809	0.817864	-1.72965	-2.4924		1.125e-07	-2.35926	0.804093	-1.40746	-1.18369
1.5e-07	13.0379	1.11943	10.1064	2.6187		1.5e-07	13.5747	1.11406	15.2768	-1.52782		1.5e-07	-2.73954	0.989434	-1.71319	-1.03731		1.5e-07	-1.3253	1.03436	-1.39154	0.0640363
1.875e-07	12.3542	1.00332	10.0863	2.26045		1.875e-07	19.4311	1.12885	15.243	3.71003		1.875e-07	-3.22067	0.94938	-1.69687	-1.60505		1.875e-07	-3.67332	0.778557	-1.37574	-2.95107
2.25e-07	11.0422	0.933947	10.0663	1.04498		2.25e-07	15.6826	0.975446	15.2094	0.4851		2.25e-07	-1.97661	0.774523	-1.68068	-0.382084		2.25e-07	-1.55914	0.943323	-1.36008	-0.211023
2.625e-07	11.2701	0.947894	10.0464	1.29091		2.625e-07	14.7894	1.23793	15.1762	-0.312433		2.625e-07	-1.5832	0.869952	-1.66462	0.093587		2.625e-07	-0.973571	0.938814	-1.34454	0.395148
3e-07	9.34848	0.963671	10.0267	-0.703822		3e-07	15.4983	1.17439	15.1432	0.302374		3e-07	-2.67282	0.760271	-1.6487	-1.34705		3e-07	-0.254653	0.861686	-1.32913	1.24695
3.375e-07	10.0243	1.04821	10.0072	0.0162818		3.375e-07	14.5102	1.18131	15.1104	-0.508106		3.375e-07	-0.547377	1.02566	-1.6329	1.05836		3.375e-07	-0.876598	1.0515	-1.31385	0.415834
3.75e-07	11.6344	0.858608	9.98784	1.91769		3.75e-07	14.466	1.03779	15.078	-0.589726		3.75e-07	-1.68274	0.749401	-1.61724	-0.0874029		3.75e-07	-2.35494	0.882739	-1.29869	-1.19656
4.125e-07	9.10762	0.90511	9.96864	-0.951281		4.125e-07	14.4035	1.06032	15.0458	-0.605707		4.125e-07	-0.487593	0.780402	-1.6017	1.42761		4.125e-07	-1.00515	1.04635	-1.28365	0.266168
4.5e-07	12.6817	1.15308	9.94958	2.36938		4.5e-07	14.6345	1.09998	15.0138	-0.344823		4.5e-07	-3.45604	0.765616	-1.58629	-2.44215		4.5e-07	-0.953382	0.870792	-1.26874	0.362153
4.875e-07	12.5013	1.15313	9.93068	2.22922		4.875e-07	13.1954	1.05907	14.9822	-1.68709		4.875e-07	-2.59365	0.845491	-1.57101	-1.20953		4.875e-07	-2.49501	0.912412	-1.25395	-1.3602
5.25e-07	11.298	0.759074	9.91193	1.82595		5.25e-07	15.7696	0.962581	14.9507	0.850681		5.25e-07	-2.52983	0.933672	-1.55585	-1.04318		5.25e-07	-1.27219	0.927096	-1.23928	-0.0354959
5.625e-07	9.40376	0.763799	9.89334	-0.640972		5.625e-07	16.6372	1.20391	14.9196	1.42672		5.625e-07	-1.54026	0.758562	-1.54081	0.000730398		5.625e-07	-1.10915	0.965601	-1.22473	0.119698
6e-07	9.17312	0.823204	9.87489	-0.852487		6e-07	15.6104	1.18246	14.8887	0.610364		6e-07	-0.382419	0.845909	-1.5259	1.35178		6e-07	-0.983803	0.794969	-1.2103	0.284911
6.375e-07	9.56765	0.951709	9.8566	-0.303609		6.375e-07	13.4148	1.10423	14.858	-1.307		6.375e-07	-0.494731	0.713089	-1.51111	1.42532		6.375e-07	-0.334065	1.01538	-1.19598	0.848865
6.75e-07	10.0602	1.17533	9.83845	0.188655		6.75e-07	12.6636	1.21813	14.8276	-1.77646		6.75e-07	-1.52462	0.884024	-1.49644	-0.031879		6.75e-07	-2.98502	0.808911	-1.18179	-2.22922
7.125e-07	9.40378	0.969499	9.82045	-0.429777		7.125e-07	14.9158	1.1124	14.7974	0.106452		7.125e-07	-2.05458	0.776678	-1.48189	-0.737359		7.125e-07	-0.724901	1.06185	-1.1677	0.417009
7.5e-07	8.78868	0.907764	9.80259	-1.11693		7.5e-07	13.889	1.14757	14.7675	-0.765556		7.5e-07	-0.0461428	0.773885	-1.46746	1.8366		7.5e-07	-0.796936	0.869695	-1.15374	0.410259
7.875e-07	9.72599	0.895034	9.78487	-0.0657945		7.875e-07	16.1896	1.19538	14.7378	1.21452		7.875e-07	-1.30303	0.768054	-1.45315	0.195455		7.875e-07	-0.742077	0.990444	-1.13988	0.401644
8.25e-07	9.6527	0.6619	9.7673	-0.173148		8.25e-07	15.7694	0.726178	14.7084	1.46114		8.25e-07	-1.35454	0.573191	-1.43896	0.14728		8.25e-07	-2.07821	0.518578	-1.12614	-1.83593
9e-07	10.4178	0.636106	9.73259	1.07714		9e-07	16.8381	0.776896	14.6502	2.81618		9e-07	-2.67548	0.589685	-1.41091	-2.14448		9e-07	-1.95934	0.627067	-1.099	-1.37202
9.75e-07	8.97377	0.681377	9.69843	-1.06353		9.75e-07	15.0876	0.722533	14.593	0.684593		9.75e-07	-1.5511	0.636856	-1.38333	-0.26344		9.75e-07	-1.45241	0.577796	-1.07229	-0.657875
1.05e-06	10.8206	0.763828	9.66482	1.51314		1.05e-06	15.8846	0.784173	14.5367	1.7189		1.05e-06	-1.36285	0.543444	-1.35619	-0.0122472		1.05e-06	-1.70169	0.75087	-1.04602	-0.873217
1.125e-06	8.48823	0.498899	9.63175	-2.29208		1.125e-06	14.5984	0.780532	14.4813	0.15002		1.125e-06	-1.10959	0.651527	-1.3295	0.337529		1.125e-06	0.235139	0.5936	-1.02017	2.11473
1.2e-06	10.4423	0.592218	9.59921	1.42354		1.2e-06	14.9883	0.733593	14.4268	0.765485		1.2e-06	-2.71	0.692824	-1.30324	-2.03048		1.2e-06	-1.14697	0.481711	-0.994739	-0.31602
1.275e-06	9.54171	0.732132	9.56719	-0.0347955		1.275e-06	12.5241	0.773712	14.3731	-2.38977		1.275e-06	-1.0557	0.523489	-1.2774	0.423507		1.275e-06	-0.194887	0.724237	-0.969722	1.06987
1.35e-06	9.40505	0.771791	9.53568	-0.169249		1.35e-06	14.3379	0.801248	14.3204	0.0218534		1.35e-06	-0.60702	0.581068	-1.25199	1.10997		1.35e-06	-1.1804	0.598856	-0.945111	-0.392903
1.425e-06	10.1019	0.775805	9.50468	0.769856		1.425e-06	14.0576	0.875021	14.2684	-0.241002		1.425e-06	-1.40162	0.658997	-1.22699	-0.264992		1.425e-06	-0.949442	0.63223	-0.920897	-0.0451496
1.5e-06	9.51764	0.604586	9.47417	0.0719005		1.5e-06	14.4066	0.845288	14.2174	0.223834		1.5e-06	-0.805868	0.584254	-1.20239	0.678684		1.5e-06	-0.940054	0.603899	-0.897075	-0.0711677
1.65e-06	9.35988	0.474885	9.41461	-0.115259		1.65e-06	14.4439	0.573307	14.1177	0.569112		1.65e-06	-1.8696	0.350425	-1.15439	-2.04097		1.65e-06	-1.20642	0.406414	-0.850582	-0.875562
1.8e-06	9.09317	0.413552	9.35694	-0.63781		1.8e-06	13.3975	0.609661	14.0211	-1.02284		1.8e-06	-1.16803	0.423271	-1.10794	-0.141968		1.8e-06	-0.501245	0.417205	-0.805579	0.729458
1.95e-06	8.22327	0.485518	9.3011	-2.21995		1.95e-06	13.2185	0.481164	13.9277	-1.47383		1.95e-06	-0.324588	0.456022	-1.06299	1.61921		1.95e-06	-0.04889	0.491275	-0.762018	1.45159
2.1e-06	9.03479	0.353001	9.24702	-0.601216		2.1e-06	13.9004	0.656262	13.8372	0.0963175		2.1e-06	-0.961652	0.497527	-1.01947	0.116219		2.1e-06	0.00975846	0.488084	-0.719851	1.49485
2.25e-06	8.42756	0.425537	9.19465	-1.80263		2.25e-06	12.4298	0.669512	13.7496	-1.9712		2.25e-06	-0.187019	0.496625	-0.977362	1.59143		2.25e-06	0.542063	0.378445	-0.679034	3.22661
2.4e-06	9.0428	0.523922	9.14393	-0.193011		2.4e-06	14.0014	0.616013	13.6647	0.546502		2.4e-06	-0.645846	0.477259	-0.936603	0.609224		2.4e-06	-0.960568	0.463715	-0.639521	-0.692336
2.55e-06	8.61026	0.525174	9.0948	-0.92263		2.55e-06	12.9468	0.537233	13.5826	-1.18339		2.55e-06	0.216209	0.411814	-0.897152	2.70355		2.55e-06	0.0172403	0.477295	-0.60127	1.29587
2.7e-06	8.52235	0.418703	9.04723	-1.25357		2.7e-06	12.5154	0.601434	13.503	-1.64209		2.7e-06	-0.282386	0.504802	-0.858966	1.14219		2.7e-06	0.400127	0.4445	-0.56424	2.16955
2.85e-06	8.30937	0.515546	9.00115	-1.34182		2.85e-06	12.4241	0.552877	13.426	-1.81228		2.85e-06	-0.244462	0.37967	-0.822005	1.52117		2.85e-06	-0.326357	0.381693	-0.528391	0.529311
3e-06	9.3433	0.380671	8.95651	1.01606		3e-06	13.5636	0.617331	13.3514	0.343641		3e-06	-1.11773	0.432468	-0.786228	-0.766547		3e-06	-0.988448	0.42858	-0.493683	-1.15443
3.3e-06	8.73645	0.320472	8.87139	-0.421066		3.3e-06	12.471	0.45746	13.2092	-1.61369		3.3e-06	-0.00388463	0.362255	-0.718071	1.9715		3.3e-06	-0.571759	0.274761	-0.427546	-0.524866
3.6e-06	8.58829	0.474692	8.7915	-0.428074		3.6e-06	12.6834	0.394265	13.0758	-0.995512		3.6e-06	-0.776921	0.384107	-0.6542	-0.319496		3.6e-06	-0.548684	0.292572	-0.365543	-0.625969
3.9e-06	8.88708	0.329608	8.7165	0.517523		3.9e-06	12.8618	0.453753	12.9507	-0.195827		3.9e-06	-0.715801	0.413334	-0.59434	-0.293858		3.9e-06	-0.526194	0.31608	-0.307408	-0.692187
4.2e-06	8.17801	0.329921	8.64609	-1.41877		4.2e-06	12.0317	0.386824	12.8333	-2.07228		4.2e-06	-0.279273	0.298083	-0.538231	0.868744		4.2e-06	0.271281	0.371793	-0.252891	1.40985
4.5e-06	8.48803	0.325753	8.57996	-0.282211		4.5e-06	12.5716	0.402125	12.723	-0.376549		4.5e-06	-0.629732	0.403058	-0.485631	-0.357518		4.5e-06	0.303176	0.319831	-0.201761	1.57876
4.8e-06	7.98476	0.36121	8.51784	-1.47582		4.8e-06	12.6308	0.407987	12.6196	0.0275999		4.8e-06	-0.144959	0.252281	-0.436316	1.15489		4.8e-06	-0.167519	0.348591	-0.153797	-0.039364
5.1e-06	8.23552	0.297593	8.45948	-0.752557		5.1e-06	12.7458	0.494961	12.5224	0.451358		5.1e-06	-0.509473	0.258332	-0.390072	-0.4622		5.1e-06	0.200208	0.292113	-0.108797	1.05783
5.4e-06	8.68349	0.378591	8.40462	0.736594		5.4e-06	12.2415	0.455033	12.4312	-0.416895		5.4e-06	-0.067222	0.381489	-0.346702	0.732604		5.4e-06	-0.145581	0.330968	-0.0665693	-0.23873
5.7e-06	8.63524	0.387673	8.35304	0.727917		5.7e-06	13.0769	0.3596	12.3454	2.03416		5.7e-06	-0.0850086	0.35793	-0.306021	0.617473		5.7e-06	-0.690376	0.313115	-0.0269356	-2.11884
6e-06	8.64094	0.310999	8.30454	1.08169		6e-06	12.5884	0.394671	12.2649	0.819854		6e-06	-1.11868	0.367677	-0.267856	-2.31407		6e-06	-0.152176	0.265908	0.0102714	-0.610914
6.6e-06	8.12861	0.283709	8.21596	-0.30791		6.6e-06	12.3748	0.361021	12.118	0.711575		6.6e-06	-0.151359	0.306888	-0.198434	0.153394		6.6e-06	0.0836729	0.270357	0.0780196	0.0209105
7.2e-06	8.06529	0.28012	8.13746	-0.25763		7.2e-06	12.3547	0.357734	11.988	1.025		7.2e-06	-0.29562	0.254951	-0.137261	-0.621134		7.2e-06	-0.0574222	0.236947	0.137808	-0.823944
7.8e-06	8.22639	0.277929	8.06777	0.570724		7.8e-06	12.4235	0.328304	11.8728	1.67727		7.8e-06	-0.461984	0.230535	-0.08331	-1.64259		7.8e-06	0.0282929	0.305058	0.190629	-0.532148
8.4e-06	7.85285	0.244118	8.0058	-0.626563		8.4e-06	11.9013	0.347133	11.7707	0.376204		8.4e-06	0.0317338	0.249498	-0.0356806	0.2702		8.4e-06	0.422803	0.268893	0.237349	0.689694
9e-06	8.0317	0.239992	7.95059	0.337961		9e-06	12.0143	0.380511	11.6799	0.878645		9e-06	0.141857	0.233794	0.00641425	0.579327		9e-06	0.27331	0.234858	0.278728	-0.0230698
9.6e-06	8.19044	0.292144	7.90129	0.989752		9.6e-06	12.2832	0.331811	11.5991	2.06169		9.6e-06	-0.429787	0.245576	0.0436637	-1.92792		9.6e-06	-0.0673049	0.19357	0.31543	-1.97724
1.02e-05	8.14136	0.273484	7.85717	1.03915		1.02e-05	11.793	0.361037	11.527	0.736827		1.02e-05	-0.188514	0.266035	0.0766705	-0.996804		1.02e-05	0.470926	0.236865	0.348036	0.51882
1.08e-05	7.88733	0.250176	7.81759	0.278795		1.08e-05	11.5432	0.353129	11.4625	0.228741		1.08e-05	-0.0634447	0.279119	0.105962	-0.606934		1.08e-05	0.277585	0.31695	0.377056	-0.313838
1.14e-05	7.59222	0.29878	7.78197	-0.635071		1.14e-05	11.6255	0.32364	11.4046	0.682438		1.14e-05	0.227968	0.260751	0.132001	0.368043		1.14e-05	0.594695	0.285627	0.402934	0.67137
1.2e-05	7.88642	0.262761	7.74983	0.519826		1.2e-05	11.5872	0.337898	11.3527	0.694063		1.2e-05	0.218851	0.298492	0.15519	0.213275		1.2e-05	0.0323627	0.283257	0.42606	-1.38989
1.32e-05	7.80083	0.242237	7.69431	0.439745		1.32e-05	11.2586	0.270835	11.2634	-0.0178415		1.32e-05	0.262117	0.254914	0.194392	0.265678		1.32e-05	0.515461	0.232343	0.465377	0.21556
1.44e-05	7.83439	0.237086	7.64818	0.785438		1.44e-05	11.2111	0.25547	11.19	0.0827334		1.44e-05	0.0948425	0.245575	0.225897	-0.533665		1.44e-05	0.680636	0.191788	0.497256	0.956164
1.56e-05	7.56028	0.206644	7.60925	-0.23698		1.56e-05	10.9777	0.273992	11.1286	-0.551062		1.56e-05	0.48898	0.210596	0.251492	1.12769		1.56e-05	0.839867	0.200593	0.523418	1.57757
1.68e-05	7.51384	0.21731	7.57587	-0.285457		1.68e-05	11.119	0.298995	11.0766	0.141887		1.68e-05	0.40073	0.218681	0.272544	0.586178		1.68e-05	0.698587	0.219447	0.545181	0.699055
1.8e-05	7.47915	0.182746	7.54674	-0.369888		1.8e-05	11.1894	0.29837	11.0317	0.528544		1.8e-05	0.265826	0.234353	0.2901	-0.103578		1.8e-05	0.443477	0.201486	0.563556	-0.595967
1.92e-05	7.61342	0.222555	7.5209	0.415715		1.92e-05	11.0373	0.244906	10.9923	0.184126		1.92e-05	0.179252	0.255904	0.304962	-0.491236		1.92e-05	0.345584	0.215673	0.579316	-1.08374
2.04e-05	7.59162	0.231544	7.49759	0.406106		2.04e-05	11.2238	0.262192	10.9571	1.01744		2.04e-05	0.380495	0.220769	0.317744	0.28424		2.04e-05	0.541989	0.206791	0.593054	-0.24694
2.16e-05	7.74788	0.211334	7.47623	1.2854		2.16e-05	11.3749	0.280989	10.9251	1.60079		2.16e-05	0.179292	0.255666	0.328916	-0.585233		2.16e-05	0.3858	0.203252	0.605222	-1.07956
2.28e-05	7.56621	0.237575	7.45639	0.462256		2.28e-05	11.0013	0.28796	10.8957	0.36663		2.28e-05	0.304321	0.211299	0.33884	-0.163365		2.28e-05	0.539948	0.181747	0.616171	-0.419387
2.4e-05	7.35934	0.22848	7.43773	-0.343133		2.4e-05	10.8883	0.266176	10.8683	0.0752778		2.4e-05	0.278597	0.240635	0.347792	-0.28755		2.4e-05	0.64659	0.195665	0.626165	0.104392
2.64e-05	7.48088	0.191726	7.40298	0.406284		2.64e-05	11.0357	0.266532	10.8176	0.818235		2.64e-05	0.316862	0.214305	0.363575	-0.217975		2.64e-05	0.383232	0.166158	0.644059	-1.56976
2.88e-05	7.51057	0.181924	7.37055	0.769665		2.88e-05	10.9126	0.257152	10.7707	0.551659		2.88e-05	0.305757	0.215988	0.377432	-0.331848		2.88e-05	0.604949	0.177591	0.660033	-0.310173
3.12e-05	7.47008	0.174643	7.33961	0.747086		3.12e-05	11.0187	0.250722	10.7262	1.16682		3.12e-05	0.292996	0.213965	0.390051	-0.453602		3.12e-05	0.756603	0.169291	0.67475	0.483507
3.36e-05	7.2966	0.21832	7.30966	-0.0598039		3.36e-05	10.6341	0.240786	10.6832	-0.204219		3.36e-05	0.438863	0.231476	0.401836	0.159964		3.36e-05	0.77671	0.184869	0.6886	0.476606
3.6e-05	7.33552	0.18943	7.28041	0.29091		3.6e-05	10.3622	0.24479	10.6413	-1.14046		3.6e-05	0.47523	0.226854	0.413025	0.274203		3.6e-05	0.746416	0.186304	0.701817	0.239384
3.84e-05	7.33021	0.204302	7.25169	0.384351		3.84e-05	10.594	0.256006	10.6002	-0.0243893		3.84e-05	0.41229	0.236384	0.423763	-0.0485366		3.84e-05	0.657302	0.189241	0.714538	-0.302455
4.08e-05	7.2706	0.201961	7.2234	0.233713		4.08e-05	10.53	0.232739	10.5597	-0.127728		4.08e-05	0.35755	0.2246	0.434134	-0.340979		4.08e-05	0.683559	0.165704	0.726848	-0.261245
4.32e-05	7.15892	0.211133	7.19547	-0.173116		4.32e-05	10.556	0.251297	10.5197	0.144311		4.32e-05	0.485097	0.227715	0.44419	0.179639		4.32e-05	0.785434	0.178078	0.738797	0.261887
4.56e-05	7.27902	0.176478	7.16787	0.629845		4.56e-05	10.307	0.226907	10.4802	-0.762994		4.56e-05	0.432868	0.222411	0.453965	-0.0948535		4.56e-05	0.737585	0.15757	0.750419	-0.081449
4.8e-05	6.98543	0.190546	7.14057	-0.814164		4.8e-05	10.3884	0.251445	10.441	-0.209177		4.8e-05	0.487752	0.201972	0.463478	0.120186		4.8e-05	0.872611	0.187738	0.761734	0.590596
5.28e-05	7.05104	0.164496	7.08682	-0.217505		5.28e-05	10.3056	0.247831	10.3638	-0.234867		5.28e-05	0.558589	0.197658	0.481774	0.388629		5.28e-05	0.7965	0.171043	0.783499	0.076008
5.76e-05	6.92869	0.189029	7.03414	-0.557848		5.76e-05	10.1524	0.200608	10.288	-0.675996		5.76e-05	0.539406	0.201073	0.499152	0.200197		5.76e-05	0.786952	0.147982	0.804173	-0.116374
6.24e-05	6.97897	0.167393	6.98249	-0.0210252		6.24e-05	10.0139	0.203763	10.2135	-0.979933		6.24e-05	0.476498	0.198605	0.51566	-0.197182		6.24e-05	0.899102	0.158633	0.823809	0.474636
6.72e-05	6.7767	0.178985	6.93182	-0.866648		6.72e-05	9.98186	0.215295	10.1404	-0.736244		6.72e-05	0.573358	0.173615	0.531336	0.24204		6.72e-05	0.853955	0.142095	0.842452	0.0809521
7.2e-05	6.69291	0.172434	6.88211	-1.09724		7.2e-05	9.85321	0.220248	10.0684	-0.977207		7.2e-05	0.719091	0.187553	0.546213	0.92175		7.2e-05	0.99638	0.166657	0.860142	0.817475
7.68e-05	6.84493	0.151331	6.83332	0.0767121		7.68e-05	9.81561	0.203915	9.99771	-0.893035		7.68e-05	0.490104	0.175937	0.560324	-0.399122		7.68e-05	0.876822	0.14096	0.876916	-0.000662828
8.16e-05	6.58715	0.180703	6.78543	-1.09728		8.16e-05	9.63879	0.19998	9.92817	-1.44705		8.16e-05	0.616514	0.178836	0.573698	0.239417		8.16e-05	1.10218	0.139421	0.892809	1.50172
8.64e-05	6.56734	0.171408	6.73842	-0.998081		8.64e-05	9.63216	0.211824	9.85977	-1.0745		8.64e-05	0.798417	0.206446	0.586362	1.02717		8.64e-05	1.07681	0.147561	0.907857	1.14495
9.12e-05	6.60185	0.180725	6.69224	-0.500199		9.12e-05	9.68718	0.198839	9.79247	-0.529544		9.12e-05	0.641612	0.174374	0.598347	0.24812		9.12e-05	0.976015	0.141267	0.922091	0.381717
9.6e-05	6.4843	0.166804	6.64689	-0.974764		9.6e-05	9.308	0.218527	9.72626	-1.914		9.6e-05	0.773531	0.18039	0.609676	0.90834		9.6e-05	1.17802	0.161722	0.935544	1.49934
0.0001056	6.54486	0.151354	6.55856	-0.0904977		0.0001056	9.47913	0.184132	9.59695	-0.639889		0.0001056	0.566745	0.174154	0.630473	-0.36593		0.0001056	0.954507	0.149153	0.960225	-0.0383365
0.0001152	6.48673	0.163248	6.47323	0.0826855		0.0001152	9.341	0.198133	9.47161	-0.659183		0.0001152	0.683753	0.188614	0.648946	0.184541		0.0001152	0.935161	0.151027	0.982132	-0.311014
0.0001248	6.47749	0.160876	6.39073	0.539276		0.0001248	9.31753	0.178785	9.35003	-0.181742		0.0001248	0.652775	0.192924	0.665273	-0.0647825		0.0001248	0.974533	0.149435	1.00148	-0.180305
0.0001344	6.23911	0.16506	6.31091	-0.435035		0.0001344	9.0585	0.187879	9.23201	-0.923472		0.0001344	0.649261	0.174489	0.679619	-0.173982		0.0001344	1.10894	0.14608	1.01846	0.619411
0.000144	6.22115	0.159967	6.23362	-0.0779549		0.000144	9.06627	0.191103	9.11736	-0.267356		0.000144	0.675833	0.178756	0.692138	-0.0912158		0.000144	1.01501	0.13763	1.03326	-0.132595
0.0001536	6.10798	0.160177	6.15872	-0.316754		0.0001536	9.02757	0.179125	9.00591	0.120876		0.0001536	0.744767	0.173066	0.702971	0.2415		0.0001536	0.996504	0.128764	1.04604	-0.384711
0.0001632	6.15046	0.167672	6.08608	0.383968		0.0001632	8.87281	0.179105	8.89751	-0.137909		0.0001632	0.59187	0.178671	0.71225	-0.673753		0.0001632	0.883183	0.144207	1.05697	-1.20513
0.0001728	5.93202	0.153365	6.01559	-0.544867		0.0001728	8.84948	0.175981	8.79199	0.326692		0.0001728	0.718596	0.169516	0.720095	-0.00884366		0.0001728	1.04567	0.131551	1.06619	-0.156005
0.0001824	5.93666	0.160604	5.94712	-0.0651481		0.0001824	8.69713	0.167559	8.68922	0.0471902		0.0001824	0.726843	0.177572	0.72662	0.00125522		0.0001824	0.976566	0.147668	1.07384	-0.658702
0.000192	5.92928	0.158791	5.88057	0.306722		0.000192	8.63494	0.18476	8.58906	0.248309		0.000192	0.707638	0.183384	0.731929	-0.132457		0.000192	0.96316	0.150027	1.08003	-0.778979
0.0002112	5.80268	0.157735	5.75287	0.315793		0.0002112	8.43831	0.17609	8.3961	0.239708		0.0002112	0.632661	0.167481	0.739277	-0.636588		0.0002112	1.02048	0.126824	1.08851	-0.536421
0.0002304	5.65453	0.137368	5.63177	0.165687		0.0002304	8.1813	0.154639	8.21221	-0.199901		0.0002304	0.679103	0.148904	0.742829	-0.427968		0.0002304	1.03817	0.12235	1.09247	-0.443802
0.0002496	5.51152	0.13566	5.51663	-0.0377105		0.0002496	8.18611	0.159883	8.03658	0.93526		0.0002496	0.677437	0.166361	0.743178	-0.395171		0.0002496	0.986749	0.120896	1.0926	-0.875588
0.0002688	5.41012	0.126848	5.40693	0.0251751		0.0002688	7.86216	0.162164	7.86852	-0.0392148		0.0002688	0.748893	0.158345	0.740831	0.0509193		0.0002688	1.05517	0.119621	1.08952	-0.287205
0.000288	5.3274	0.138626	5.30217	0.182045		0.000288	7.70173	0.158394	7.7074	-0.0358082		0.000288	0.728748	0.16278	0.736222	-0.0459115		0.000288	1.05171	0.126792	1.08375	-0.252681
0.0003072	5.23076	0.13503	5.20192	0.213523		0.0003072	7.67672	0.161016	7.55268	0.770369		0.0003072	0.696114	0.158084	0.729724	-0.212611		0.0003072	0.991514	0.126047	1.07573	-0.668096
0.0003264	5.10107	0.138477	5.10583	-0.0343664		0.0003264	7.49562	0.149855	7.40388	0.612227		0.0003264	0.662111	0.1611	0.721657	-0.369623		0.0003264	0.993169	0.121005	1.06583	-0.600499
0.0003456	5.03062	0.14743	5.01354	0.115827		0.0003456	7.32956	0.146609	7.26054	0.47074		0.0003456	0.69598	0.153449	0.712295	-0.106319		0.0003456	1.00896	0.11513	1.0544	-0.394651
0.0003648	5.01056	0.144519	4.92478	0.593578		0.0003648	7.1438	0.136183	7.1223	0.157846		0.0003648	0.66374	0.161949	0.701869	-0.235441		0.0003648	0.996569	0.119034	1.0417	-0.37913
0.000384	4.85642	0.135874	4.83927	0.126187		0.000384	7.12846	0.153812	6.98881	0.907969		0.000384	0.655896	0.160783	0.690582	-0.21573		0.000384	0.993653	0.114142	1.02797	-0.300698
0.0004224	4.72882	0.146678	4.67713	0.352418		0.0004224	6.81189	0.134111	6.73484	0.574516		0.0004224	0.629398	0.157413	0.666077	-0.23301		0.0004224	0.938731	0.12324	0.998241	-0.482876
0.0004608	4.57564	0.135383	4.52553	0.370124		0.0004608	6.60039	0.13916	6.49651	0.746469		0.0004608	0.618558	0.145895	0.639867	-0.146059		0.0004608	0.898101	0.109912	0.96649	-0.622214
0.0004992	4.41406	0.140717	4.3832	0.21933		0.0004992	6.32303	0.12461	6.27209	0.408803		0.0004992	0.608536	0.155198	0.612737	-0.027064		0.0004992	0.953667	0.105769	0.93366	0.189156
0.0005376	4.284	0.150065	4.2491	0.232573		0.0005376	6.16496	0.126414	6.06013	0.82925		0.0005376	0.542178	0.139352	0.585252	-0.309103		0.0005376	0.843641	0.109598	0.900426	-0.518123
0.000576	4.08061	0.144987	4.12237	-0.28806		0.000576	5.88307	0.1202	5.85944	0.196585		0.000576	0.572526	0.139389	0.557814	0.105546		0.000576	0.89909	0.111936	0.867267	0.284294
0.0006144	3.95643	0.142597	4.00231	-0.321695		0.0006144	5.73015	0.112442	5.669	0.543839		0.0006144	0.567859	0.142694	0.530706	0.260364		0.0006144	0.824064	0.0961642	0.834519	-0.108722
0.0006528	3.86206	0.14018	3.8883	-0.187167		0.0006528	5.50264	0.108265	5.48795	0.135674		0.0006528	0.510175	0.136609	0.504122	0.0443087		0.0006528	0.821094	0.101689	0.802412	0.183712
0.0006912	3.75333	0.143154	3.77984	-0.185161		0.0006912	5.32454	0.112207	5.31553	0.0802931		0.0006912	0.480091	0.138884	0.47819	0.013692		0.0006912	0.83373	0.102694	0.7711	0.609866
0.0007296	3.64498	0.136846	3.67648	-0.230157		0.0007296	5.20465	0.108662	5.1511	0.492747		0.0007296	0.447309	0.132457	0.452992	-0.0429067		0.0007296	0.792544	0.094839	0.74068	0.546863
0.000768	3.57124	0.142849	3.57784	-0.0461792		0.000768	5.02874	0.110211	4.99408	0.314422		0.000768	0.457088	0.138153	0.428578	0.20637		0.000768	0.739997	0.0973908	0.711209	0.295598
0.0008448	3.39042	0.145012	3.39341	-0.0205652		0.0008448	4.74819	0.105586	4.70029	0.453712		0.0008448	0.40746	0.130628	0.38217	0.193605		0.0008448	0.681244	0.0966479	0.655197	0.269506
0.0009216	3.2302	0.139749	3.22426	0.0425035		0.0009216	4.46334	0.101633	4.43067	0.321494		0.0009216	0.365345	0.123683	0.338971	0.213238		0.0009216	0.641736	0.0882312	0.603064	0.438305
0.0009984	3.06266	0.139402	3.06855	-0.0422318		0.0009984	4.16284	0.0908435	4.18238	-0.215143		0.0009984	0.328266	0.120142	0.298839	0.244941		0.0009984	0.606832	0.0898094	0.554636	0.581182
0.0010752	2.92738	0.132428	2.92476	0.0197546		0.0010752	3.93185	0.0864794	3.95305	-0.245165		0.0010752	0.307342	0.115437	0.261568	0.396526		0.0010752	0.563431	0.0821668	0.509663	0.654372
0.001152	2.76803	0.133632	2.79162	-0.176496		0.001152	3.73138	0.0848293	3.74065	-0.109251		0.001152	0.292589	0.114033	0.226935	0.57575		0.001152	0.540524	0.0848173	0.467873	0.856556
0.0012288	2.66447	0.140745	2.66801	-0.0252058		0.0012288	3.52136	0.0870421	3.54346	-0.253915		0.0012288	0.260997	0.10857	0.194714	0.610512		0.0012288	0.460683	0.0818758	0.428995	0.387028
0.0013056	2.55401	0.136273	2.55301	0.00735101		0.0013056	3.32945	0.081394	3.35998	-0.375086		0.0013056	0.201923	0.108404	0.164694	0.343429		0.0013056	0.426384	0.0823611	0.392773	0.4081
0.0013824	2.45013	0.139446	2.44578	0.0311767		0.0013824	3.14487	0.0772389	3.1889	-0.570027		0.0013824	0.155482	0.104096	0.136681	0.18061		0.0013824	0.400095	0.077927	0.358972	0.52771
0.0014592	2.37209	0.135807	2.34561	0.194988		0.0014592	3.00708	0.0832103	3.02907	-0.26421		0.0014592	0.115665	0.107218	0.110497	0.0482022		0.0014592	0.378282	0.077056	0.32738	0.660589
0.001536	2.34106	0.139815	2.25186	0.638		0.001536	2.83113	0.0860596	2.87948	-0.561797		0.001536	0.0528849	0.109201	0.0859835	-0.303099		0.001536	0.285332	0.0816958	0.297802	-0.152636
0.0016896	2.18182	0.140162	2.08142	0.716372		0.0016896	2.56139	0.0806309	2.60752	-0.572129		0.0016896	0.0191216	0.106084	0.0414071	-0.210075		0.0016896	0.270137	0.0805779	0.244017	0.324157
0.0018432	2.00954	0.13272	1.93066	0.594387		0.0018432	2.31939	0.0784618	2.36697	-0.606446		0.0018432	-0.00594331	0.0989604	0.00197183	-0.0799828		0.0018432	0.2114	0.0737828	0.196435	0.202821
0.0019968	1.85639	0.131354	1.79653	0.4557		0.0019968	2.11528	0.0755172	2.15296	-0.499056		0.0019968	-0.0511572	0.0955907	-0.0331133	-0.188762		0.0019968	0.179287	0.0744025	0.154102	0.338502
0.0021504	1.71985	0.126682	1.67659	0.341532		0.0021504	1.94676	0.0725092	1.96158	-0.204367		0.0021504	-0.0804465	0.0912845	-0.0644909	-0.174789		0.0021504	0.128899	0.0721187	0.116242	0.175498
0.002304	1.59984	0.122315	1.56881	0.25374		0.002304	1.76156	0.0685407	1.7896	-0.409102		0.002304	-0.109115	0.0900806	-0.0926869	-0.182367		0.002304	0.103802	0.0715059	0.0822216	0.301795
0.0024576	1.46394	0.11326	1.47153	-0.066944		0.0024576	1.58088	0.0628522	1.63438	-0.851193		0.0024576	-0.0904265	0.0808701	-0.118135	0.34263		0.0024576	0.0884584	0.071539	0.0515163	0.516391
0.0026112	1.38408	0.111852	1.38337	0.00634904		0.0026112	1.45412	0.0612379	1.49372	-0.646672		0.0026112	-0.108803	0.0761373	-0.141196	0.425462		0.0026112	0.0303344	0.0685558	0.023691	0.0969046
0.0027648	1.28137	0.112271	1.30319	-0.194308		0.0027648	1.33466	0.0595848	1.36578	-0.522271		0.0027648	-0.121704	0.0791536	-0.162173	0.511273		0.0027648	0.00253876	0.068198	-0.00161867	0.0609612
0.0029184	1.19718	0.109264	1.23	-0.30036		0.0029184	1.22506	0.0566007	1.249	-0.422999		0.0029184	-0.145629	0.0742261	-0.181319	0.480826		0.0029184	-0.00615524	0.0671545	-0.0247201	0.276449
0.003072	1.16108	0.112428	1.16298	-0.016885		0.003072	1.13454	0.0571601	1.14207	-0.131738		0.003072	-0.187719	0.0740206	-0.198851	0.150391		0.003072	-0.0571515	0.0702242	-0.0458738	-0.160596
0.0033792	1.03719	0.106265	1.04474	-0.0710335		0.0033792	0.983703	0.0515809	0.953398	0.587528		0.0033792	-0.244396	0.0690245	-0.229783	-0.211705		0.0033792	-0.139455	0.062991	-0.0831961	-0.893124
0.0036864	0.90856	0.104789	0.943929	-0.337528		0.0036864	0.850615	0.0475706	0.792544	1.22073		0.0036864	-0.295964	0.0662125	-0.256155	-0.601226		0.0036864	-0.184952	0.058852	-0.115016	-1.18834
0.0039936	0.782405	0.0972653	0.857153	-0.768495		0.0039936	0.715298	0.0465808	0.654085	1.31414		0.0039936	-0.327704	0.060245	-0.278856	-0.810826		0.0039936	-0.202355	0.0536651	-0.142406	-1.11709
0.0043008	0.702987	0.0899461	0.781821	-0.876458		0.0043008	0.606504	0.045041	0.533884	1.6123		0.0043008	-0.341025	0.0546585	-0.298563	-0.776861		0.0043008	-0.215503	0.0555695	-0.166185	-0.887515
0.004608	0.602141	0.0890692	0.715926	-1.2775		0.004608	0.467066	0.0466708	0.428742	0.821151		0.004608	-0.356382	0.0540128	-0.315801	-0.751305		0.004608	-0.218989	0.0564902	-0.186984	-0.566553
0.0049152	0.548079	0.0873828	0.657892	-1.25669		0.0049152	0.367515	0.049337	0.336143	0.635878		0.0049152	-0.373931	0.0513411	-0.330983	-0.836515		0.0049152	-0.246165	0.0550015	-0.205302	-0.742942
0.0052224	0.484978	0.0869367	0.606467	-1.39744		0.0052224	0.265044	0.0460144	0.254088	0.238102		0.0052224	-0.380645	0.0494182	-0.344436	-0.732705		0.0052224	-0.276353	0.0555929	-0.221534	-0.986084
0.0055296	0.431716	0.0901287	0.560641	-1.43046		0.0055296	0.203902	0.0463207	0.180969	0.495107		0.0055296	-0.402894	0.0508453	-0.356424	-0.913942		0.0055296	-0.312899	0.0555143	-0.235999	-1.38523
0.0058368	0.370593	0.0882241	0.519598	-1.68894		0.0058368	0.125404	0.0466946	0.11548	0.212527		0.0058368	-0.407578	0.0467845	-0.367161	-0.863894		0.0058368	-0.321926	0.0526959	-0.248953	-1.38479
0.006144	0.333168	0.086231	0.482667	-1.73371		0.006144	0.0872455	0.0465151	0.0565529	0.659841		0.006144	-0.420642	0.0450758	-0.376822	-0.972138		0.006144	-0.326128	0.0471811	-0.260611	-1.38864
0.0067584	0.26669	0.0844053	0.419015	-1.80469		0.0067584	0.030199	0.0496751	-0.045011	1.51404		0.0067584	-0.471317	0.0457031	-0.393474	-1.70323		0.0067584	-0.385175	0.0476916	-0.280702	-2.1906
0.0073728	0.175281	0.0826287	0.366254	-2.31122		0.0073728	-0.0552356	0.0441288	-0.129196	1.67601		0.0073728	-0.519911	0.0450061	-0.407276	-2.50266		0.0073728	-0.424227	0.0456059	-0.297355	-2.78192
0.0079872	0.113603	0.0778535	0.321944	-2.67607		0.0079872	-0.150468	0.0422265	-0.199898	1.17059		0.0079872	-0.570958	0.0423995	-0.418868	-3.58708		0.0079872	-0.449877	0.0412708	-0.311342	-3.35673
0.0086016	0.0680963	0.0738872	0.284303	-2.92617		0.0086016	-0.25809	0.0380603	-0.259958	0.0490944		0.0086016	-0.59527	0.0410515	-0.428715	-4.05723		0.0086016	-0.48744	0.0405655	-0.323223	-4.04821
0.009216	0.0200137	0.0702579	0.252006	-3.30201		0.009216	-0.353115	0.0350594	-0.311491	-1.18725		0.009216	-0.619567	0.0367235	-0.437164	-4.96692		0.009216	-0.518757	0.0382828	-0.333417	-4.84134
0.0098304	-0.0112933	0.0634027	0.224049	-3.71186		0.0098304	-0.413066	0.0344432	-0.3561	-1.65393		0.0098304	-0.631346	0.037886	-0.444477	-4.93239		0.0098304	-0.549154	0.0343781	-0.342242	-6.01874
0.0104448	-0.00412525	0.0611966	0.199656	-3.32994		0.0104448	-0.409339	0.0364983	-0.395021	-0.392294		0.0104448	-0.642626	0.0366011	-0.450859	-5.23937		0.0104448	-0.545046	0.0339369	-0.349941	-5.74905
0.0110592	0.0603337	0.0670279	0.178222	-1.7588		0.0110592	-0.334674	0.0451856	-0.429221	2.09241		0.0110592	-0.614892	0.0418084	-0.456466	-3.78933		0.0110592	-0.502305	0.0392077	-0.356707	-3.71352
0.0116736	0.167137	0.0729183	0.159269	0.107904		0.0116736	-0.234138	0.0601393	-0.459463	3.74672		0.0116736	-0.586491	0.0494526	-0.461424	-2.52902		0.0116736	-0.450941	0.0484412	-0.362689	-1.82184
0.012288	0.269795	0.0874675	0.142411	1.45635		0.012288	-0.101943	0.0750637	-0.486361	5.12122		0.012288	-0.583953	0.0654703	-0.465834	-1.80417		0.012288	-0.385858	0.0575996	-0.36801	-0.309855
0.0135168	0.417145	0.123394	0.113798	2.45835		0.0135168	0.150253	0.102793	-0.532016	6.63731		0.0135168	-0.581245	0.101961	-0.473319	-1.0585		0.0135168	-0.287105	0.0833135	-0.377042	1.07949
0.0147456	0.453318	0.158507	0.0905091	2.28891		0.0147456	0.297149	0.144161	-0.569176	6.00941		0.0147456	-0.606563	0.13998	-0.479412	-0.908355		0.0147456	-0.218791	0.0946602	-0.384393	1.74943
0.0159744	0.449379	0.221397	0.071253	1.70791		0.0159744	0.460781	0.237698	-0.599901	4.46232		0.0159744	-0.535649	0.203934	-0.484449	-0.251061		0.0159744	-0.250435	0.116507	-0.390471	1.20195
0.0172032	0.471363	0.265673	0.0551159	1.56676		0.0172032	0.57807	0.309981	-0.62565	3.88321		0.0172032	-0.541991	0.256681	-0.488671	-0.207732		0.0172032	-0.246096	0.151648	-0.395564	0.985621
0.018432	0.5402	0.310768	0.0414335	1.60495		0.018432	0.87251	0.427745	-0.647482	3.5535		0.018432	-0.587688	0.332014	-0.49225	-0.287451		0.018432	-0.308404	0.217781	-0.399883	0.42005
0.0196608	0.659846	0.365485	0.0297132	1.7241		0.0196608	1.63451	0.675975	-0.666183	3.40351		0.0196608	-0.712826	0.47571	-0.495316	-0.457232		0.0196608	-0.388548	0.277867	-0.403582	0.0541057
0.0208896	0.764172	0.425717	0.0195825	1.74903		0.0208896	2.52027	0.976702	-0.682347	3.27901		0.0208896	-1.03346	0.641868	-0.497966	-0.834278		0.0208896	-0.316932	0.411803	-0.40678	0.218183
0.0221184	0.795809	0.456441	0.0107551	1.71994		0.0221184	4.23437	2.13564	-0.696432	2.30882		0.0221184	-1.18699	1.02645	-0.500275	-0.669018		0.0221184	-0.243769	0.605428	-0.409566	0.273852
0.0233472	0.976642	0.528107	0.00300772	1.84363		0.0233472	9.10088	13.4975	-0.708794	0.726778		0.0233472	-1.53202	2.26449	-0.502302	-0.454721		0.0233472	-0.494589	1.05501	-0.412012	-0.078271
0.024576	0.907722	0.584923	-0.0038359	1.55842		0.024576	17.5668	54.057	-0.719714	0.338282		0.024576	-0.453361	8.54741	-0.504092	0.00593531		0.024576	-0.690933	1.74911	-0.414172	-0.158229
0.0270336	0.647675	0.487843	-0.0153489	1.35909		0.0270336	-3.86938	193.124	-0.738084	-0.0162139		0.0270336	-12.9636	91.2224	-0.507104	-0.136551		0.0270336	-0.306079	2.28475	-0.417806	0.0489013
0.0294912	0.339063	0.397168	-0.024622	0.915697		0.0294912	6.1	51.715	-0.75288	0.132512		0.0294912	-3.17807	17.1432	-0.50953	-0.155662		0.0294912	-0.738089	6.59657	-0.420733	-0.0481092
0.0319488	-0.00787488	0.256545	-0.0322212	0.0949007		0.0319488	-3.11614	15.862	-0.765005	-0.148224		0.0319488	0.14426	2.65834	-0.511518	0.246687		0.0319488	-0.181018	5.26609	-0.423132	0.045976
0.0344064	0.0254925	0.309719	-0.0385408	0.206747		0.0344064	3.39215	28.0496	-0.775089	0.148567		0.0344064	-0.539977	1.10535	-0.513171	-0.0242508		0.0344064	0.557004	5.04148	-0.425126	0.19481
0.036864	0.0700126	0.255923	-0.0438635	0.444962		0.036864	11.1538	59.2748	-0.783582	0.201391		0.036864	-0.0672039	2.12543	-0.514564	0.21048		0.036864	0.0955083	2.07849	-0.426806	0.251295
0.0393216	0.311877	0.525147	-0.0483963	0.686043		0.0393216	-3.61092	39.7915	-0.790815	-0.070872		0.0393216	-1.14059	1.77098	-0.51575	-0.352821		0.0393216	0.0514715	1.14317	-0.428237	0.419632
0.0417792	0.222468	0.828364	-0.0522942	0.331692		0.0417792	-25.634	164.346	-0.797034	-0.151126		0.0417792	-1.63853	3.76453	-0.516769	-0.297982		0.0417792	0.203272	0.551496	-0.429468	1.14731
0.0442368	0.00134192	0.382262	-0.0556749	0.149156		0.0442368	-1.03401	11.3325	-0.802428	-0.0204357		0.0442368	-0.79693	2.13541	-0.517654	-0.130784		0.0442368	0.434591	0.507952	-0.430535	1.70316
0.0466944	-0.245777	0.134761	-0.0586298	-1.38873		0.0466944	-0.00337899	1.85974	-0.807143	0.432191		0.0466944	-1.40374	2.38519	-0.518427	-0.37117		0.0466944	0.301734	0.451785	-0.431467	1.6229
0.049152	-0.437393	0.223085	-0.0612303	-1.68618		0.049152	-1.33403	0.963	-0.811292	-0.54282		0.049152	-0.984107	0.657506	-0.519107	-0.707217		0.049152	0.169614	0.332697	-0.432288	1.80916
0.0540672	-0.576393	0.265929	-0.065584	-1.92085		0.0540672	0.0708959	0.654884	-0.818239	1.3577		0.0540672	-0.0415428	0.211087	-0.520246	2.2678		0.0540672	-0.90831	2.25071	-0.433662	-0.210889
0.0589824	-0.446805	0.353347	-0.0690709	-1.06902		0.0589824	-0.552564	0.436984	-0.823803	0.620707		0.0589824	-0.412961	0.340605	-0.521158	0.317661		0.0589824	-0.662211	0.355261	-0.434763	-0.640227
0.0638976	0.628861	0.497322	-0.0719148	1.4091		0.0638976	-1.55704	1.23135	-0.828341	-0.591788		0.0638976	-1.03256	0.851645	-0.521902	-0.599619		0.0638976	1.12014	0.600931	-0.435661	2.58899
0.0688128	1.22341	0.967512	-0.0742701	1.34126		0.0688128	2.37688	1.87971	-0.832099	1.70717		0.0688128	1.18395	0.976505	-0.522518	1.74753		0.0688128	2.99027	1.60421	-0.436404	2.13605
0.073728	-0.577266	0.456519	-0.0762469	-1.09748		0.073728	-0.70387	0.556641	-0.835253	0.236028		0.073728	-0.558644	0.460762	-0.523035	-0.077283		0.073728	-0.885514	0.475058	-0.437028	-0.944066

## Sheet: FIgure6f
Sample:	apo	Time bin:	0.5 ms								Sample:	apo	Time bin:	1 ms								Sample:	apo	Time bin:	1.5 ms								Sample:	apo	Time bin:	2 ms								Sample:	holo	Time bin:	0.5 ms
x	data	res	fit_sum	fit1	fit2	fit3	fit4	fit5	Donly	dynamic	x_1	data_2	res_3	fit_sum_4	fit1_5	fit2_6	fit3_7	fit4_8	fit5_9	Donly_10	dynamic_11	x_12	data_13	res_14	fit_sum_15	fit1_16	fit2_17	fit3_18	fit4_19	fit5_20	Donly_21	dynamic_22	x_23	data_24	res_25	fit_sum_26	fit1_27	fit2_28	fit3_29	fit4_30	fit5_31	Donly_32	dynamic_33	x_34	data_35	res_36	fit_sum_37	fit1_38	fit2_39
-0.101	0	0	0	0	0	0	0	0	0	0	-0.1	0	0	0	0	0	0	0	0	0	0	-0.101	0	0	0	0	0	0	0	0	0	0	-0.1	0	0	0	0	0	0	0	0	0	0	-0.102	0	0	0	0	0
-0.09	0	0	0	0	0	0	0	0	0	0	-0.089	0	0	0	0	0	0	0	0	0	0	-0.091	0	0	0	0	0	0	0	0	0	0	-0.089	0	0	0	0	0	0	0	0	0	0	-0.091	0	0	0	0	0
-0.079	0	0	0	0	0	0	0	0	0	0	-0.079	0	0	0	0	0	0	0	0	0	0	-0.08	0	0	0	0	0	0	0	0	0	0	-0.078	0	0	0	0	0	0	0	0	0	0	-0.08	0	0	0	0	0
-0.068	0.001	-0.132	0.001	0	0	0	0.001	0	0	0	-0.068	0	0.387	0	0	0	0	0	0	0	0	-0.069	0	1.351	0	0	0	0	0	0	0	0	-0.067	0	0.129	0	0	0	0	0	0	0	0	-0.069	0.006	-2.469	0.005	0	0
-0.057	0	0.006	0	0	0	0	0	0	0	0	-0.057	0	0.024	0	0	0	0	0	0	0	0	-0.058	0	0.015	0	0	0	0	0	0	0	0	-0.056	0	0.026	0	0	0	0	0	0	0	0	-0.058	0	0.021	0	0	0
-0.046	0	0.133	0	0	0	0	0	0	0	0	-0.046	0	0.235	0	0	0	0	0	0	0	0	-0.047	0	0.272	0	0	0	0	0	0	0	0	-0.045	0	0.147	0	0	0	0	0	0	0	0	-0.047	0	-1.418	0	0	0
-0.035	0	0.704	0	0	0	0	0	0	0	0	-0.035	0	0.434	0	0	0	0	0	0	0	0	-0.036	0	0.687	0	0	0	0	0	0	0	0	-0.034	0	0.222	0	0	0	0	0	0	0	0	-0.037	0	-2.296	0	0	0
-0.025	0	0.129	0	0	0	0	0	0	0	0	-0.024	0	0.551	0	0	0	0	0	0	0	0	-0.025	0	1.065	0	0	0	0	0	0	0	0	-0.023	0	0.295	0	0	0	0	0	0	0	0	-0.026	0	-1.653	0	0	0
-0.014	0	2.068	0	0	0	0	0	0	0	0	-0.013	0	0.685	0	0	0	0	0	0	0	0	-0.014	0	1.237	0	0	0	0	0	0	0	0	-0.013	0	0.395	0	0	0	0	0	0	0	0	-0.015	0.001	-3.205	0	0	0
-0.003	0	0.749	0	0	0	0	0	0	0	0	-0.002	0	0.848	0	0	0	0	0	0	0	0	-0.003	0	1.468	0	0	0	0	0	0	0	0	-0.002	0	0.514	0	0	0	0	0	0	0	0	-0.004	0	-0.515	0	0	0
0.008	0	1.625	0	0	0	0	0	0	0	0	0.009	0	0.971	0	0	0	0	0	0	0	0	0.008	0	1.607	0	0	0	0	0	0	0	0	0.009	0	0.646	0	0	0	0	0	0	0	0	0.007	0.001	-0.161	0.001	0	0
0.019	0	-0.421	0	0	0	0	0	0	0	0	0.02	0	1.176	0	0	0	0	0	0	0	0	0.019	0	-0.246	0	0	0	0	0	0	0	0	0.02	0	0.801	0	0	0	0	0	0	0	0	0.018	0.001	-1.379	0.001	0	0
0.03	0	0.34	0	0	0	0	0	0	0	0	0.031	0	-0.057	0	0	0	0	0	0	0	0	0.029	0	-0.6	0	0	0	0	0	0	0	0	0.031	0	0.987	0	0	0	0	0	0	0	0	0.029	0.001	-1.311	0.001	0	0
0.041	0	0.107	0	0	0	0	0	0	0	0	0.041	0	0.211	0	0	0	0	0	0	0	0	0.04	0	1.087	0	0	0	0	0	0	0	0	0.042	0.001	-2.107	0	0	0	0	0	0	0	0	0.04	0.001	-0.656	0.001	0	0
0.052	0	0.417	0	0	0	0	0	0	0	0	0.052	0	-0.318	0	0	0	0	0	0	0	0	0.051	0	0.058	0	0	0	0	0	0	0	0	0.053	0	-0.107	0	0	0	0	0	0	0	0	0.051	0.002	-0.066	0.002	0	0
0.063	0.001	-0.624	0.001	0	0	0	0.001	0	0	0	0.063	0	0.823	0	0	0	0	0	0	0	0	0.062	0	1.007	0	0	0	0	0	0	0	0	0.064	0	1.546	0	0	0	0	0	0	0	0	0.062	0.002	-1.259	0.001	0	0
0.074	0.001	-0.624	0.001	0	0	0	0.001	0	0	0	0.074	0	0.929	0	0	0	0	0	0	0	0	0.073	0	1.1	0.001	0	0	0	0	0	0	0	0.075	0.001	-0.504	0	0	0	0	0	0	0	0	0.073	0.002	-1.825	0.002	0	0
0.085	0.001	-1.248	0	0	0	0	0	0	0	0	0.085	0	1.119	0.001	0	0	0	0.001	0	0	0	0.084	0.001	0.01	0.001	0	0	0	0.001	0	0	0	0.086	0	0.536	0.001	0	0	0	0.001	0	0	0	0.083	0.002	0.46	0.002	0	0
0.095	0.001	0.434	0.001	0	0	0	0.001	0	0	0	0.096	0	1.338	0.001	0	0	0	0.001	0	0	0	0.095	0.001	-0.765	0.001	0	0	0	0.001	0	0	0	0.097	0	1.958	0.001	0	0	0	0.001	0	0	0	0.094	0.001	-0.472	0.001	0	0
0.106	0.001	0.972	0.001	0	0	0	0.001	0	0	0	0.107	0.001	-0.865	0.001	0	0	0	0.001	0	0	0	0.106	0.001	0.151	0.001	0	0	0	0.001	0	0	0	0.107	0	0.878	0.001	0	0	0	0.001	0	0	0	0.105	0.003	-1.194	0.003	0	0
0.117	0.001	-0.645	0	0	0	0	0	0	0	0	0.118	0	0.89	0.001	0	0	0	0.001	0	0	0	0.117	0	2.293	0.001	0	0	0	0.001	0	0	0	0.118	0	2.167	0.001	0	0	0	0.001	0	0	0	0.116	0.004	0.94	0.004	0	0
0.128	0.001	-0.559	0.001	0	0	0	0.001	0	0	0	0.129	0	1.052	0.001	0	0	0	0.001	0	0	0	0.128	0.001	0.967	0.001	0	0	0	0.001	0	0	0	0.129	0	1.09	0.001	0	0	0	0.001	0	0	0	0.127	0.002	1.077	0.002	0	0
0.139	0.001	0.626	0.001	0	0	0	0.001	0	0	0	0.14	0.001	-0.511	0.001	0	0	0	0.001	0	0	0	0.139	0.001	0.495	0.001	0	0	0	0.001	0	0	0	0.14	0.001	0.425	0.001	0	0	0	0.001	0	0	0	0.138	0.005	-0.281	0.005	0	0
0.15	0.001	-0.224	0.001	0	0	0	0.001	0	0	0	0.151	0	1.233	0.001	0	0	0	0.001	0	0	0	0.149	0.001	0.423	0.001	0	0	0	0.001	0	0	0	0.151	0.002	-1.688	0.001	0	0	0	0.001	0	0	0	0.149	0.002	-0.33	0.002	0	0
0.161	0.001	0.167	0.001	0	0	0	0.001	0	0	0	0.161	0.001	0.172	0.001	0	0	0	0.001	0	0	0	0.16	0.001	0.845	0.001	0	0	0	0.001	0	0	0	0.162	0.001	-0.668	0.001	0	0	0	0.001	0	0	0	0.16	0.004	-0.785	0.003	0	0
0.172	0.001	-0.939	0.001	0	0	0	0.001	0	0	0	0.172	0.001	0.087	0.001	0	0	0	0.001	0	0	0	0.171	0.002	-2.738	0.001	0	0	0	0.001	0	0	0	0.173	0.002	-1.662	0.001	0	0	0	0.001	0	0	0	0.171	0.005	-0.51	0.005	0	0
0.183	0.001	-0.997	0.001	0	0	0	0.001	0	0	0	0.183	0.002	-2.66	0.001	0	0	0	0.001	0	0	0	0.182	0.001	-0.996	0.001	0	0	0	0.001	0	0	0	0.184	0.001	0.499	0.001	0	0	0	0.001	0	0	0	0.182	0.005	0.227	0.005	0	0
0.194	0.001	-0.58	0.001	0	0	0	0.001	0	0	0	0.194	0.001	-0.33	0.001	0	0	0	0.001	0	0	0	0.193	0.001	-0.913	0.001	0	0	0	0.001	0	0	0	0.195	0	2.366	0.001	0	0	0	0.001	0	0	0	0.193	0.003	0.446	0.003	0	0
0.205	0.003	-2.664	0.002	0.001	0	0	0.001	0	0	0	0.205	0	1.206	0.001	0	0	0	0.001	0	0	0	0.204	0.001	0.602	0.001	0	0	0	0.001	0	0	0	0.206	0	2.303	0.001	0	0	0	0.001	0	0	0	0.203	0.006	1.557	0.007	0	0
0.215	0.001	-1.779	0.001	0	0	0	0	0	0	0	0.216	0.001	-0.357	0.001	0	0	0	0.001	0	0	0	0.215	0.001	1.146	0.001	0	0	0	0.001	0	0	0	0.217	0	2.327	0.001	0	0	0	0.001	0	0	0	0.214	0.003	0.685	0.003	0	0
0.226	0.001	0.175	0.001	0	0	0	0.001	0	0	0	0.227	0	1.851	0.001	0	0	0	0.001	0	0	0	0.226	0.001	-0.554	0.001	0	0	0	0.001	0	0	0	0.227	0.001	-0.256	0.001	0	0	0	0.001	0	0	0	0.225	0.007	0.951	0.007	0	0
0.237	0.001	-0.274	0.001	0	0	0	0	0	0	0	0.238	0.001	-0.008	0.001	0	0	0	0.001	0	0	0	0.237	0.002	-2.36	0.001	0	0	0	0.001	0	0	0	0.238	0.001	0.307	0.001	0	0	0	0.001	0	0	0	0.236	0.006	0.993	0.006	0	0
0.248	0.001	-0.464	0.001	0	0	0	0	0	0	0	0.249	0.001	0.704	0.001	0	0	0	0.001	0	0	0	0.248	0.001	-0.055	0.001	0	0	0	0.001	0	0	0	0.249	0	1.131	0.001	0	0	0	0.001	0	0	0	0.247	0.004	-1.35	0.003	0	0
0.259	0.003	-1.933	0.002	0.001	0	0	0.001	0	0	0	0.26	0	1.197	0.001	0	0	0	0.001	0	0	0	0.259	0.001	0.92	0.001	0	0	0	0.001	0	0	0	0.26	0	1.084	0.001	0	0	0	0.001	0	0	0	0.258	0.011	0.451	0.012	0	0
0.27	0.001	0.505	0.001	0	0	0	0	0	0	0	0.271	0	1.881	0.001	0	0	0	0.001	0	0	0	0.269	0.001	1.04	0.001	0	0	0	0.001	0	0	0	0.271	0.002	-1.855	0.001	0	0	0	0.001	0	0	0	0.269	0.01	-0.678	0.01	0	0
0.281	0.001	-0.23	0.001	0	0	0	0	0	0	0	0.281	0.001	0.682	0.001	0	0	0	0.001	0	0	0	0.28	0.002	-1.228	0.001	0	0	0	0.001	0	0	0	0.282	0.001	0.374	0.001	0	0	0	0.001	0	0	0	0.28	0.011	0.067	0.011	0	0
0.292	0.002	0.504	0.002	0.001	0	0.001	0.001	0	0	0	0.292	0.002	-1.28	0.001	0	0	0	0.001	0	0	0	0.291	0.001	1.398	0.001	0	0	0	0.001	0	0	0	0.293	0.001	-0.133	0.001	0	0	0	0.001	0	0	0	0.291	0.006	-0.502	0.006	0	0
0.303	0.002	-0.649	0.002	0.001	0	0	0	0	0	0	0.303	0.001	-0.855	0.001	0	0	0	0	0	0	0	0.302	0.001	0.172	0.001	0	0	0	0	0	0	0	0.304	0.001	-0.056	0.001	0	0	0	0	0	0	0	0.302	0.014	-0.692	0.014	0	0
0.314	0.002	-1.988	0.001	0.001	0	0	0	0	0	0	0.314	0.001	0.7	0.001	0	0	0	0	0	0	0	0.313	0.002	-0.76	0.001	0	0	0.001	0	0	0	0	0.315	0	1.424	0.001	0	0	0	0	0	0	0	0.313	0.008	0.361	0.008	0	0
0.325	0.003	0.326	0.003	0.002	0	0.001	0.001	0	0	0	0.325	0.001	0.006	0.001	0	0	0.001	0	0	0	0	0.324	0.002	-0.926	0.001	0.001	0	0.001	0	0	0	0	0.326	0.002	-0.762	0.001	0	0	0.001	0	0	0	0	0.323	0.018	0.402	0.018	0.001	0
0.335	0.002	-1.54	0.001	0.001	0	0	0	0	0	0	0.336	0.001	0.689	0.001	0	0	0.001	0	0	0	0	0.335	0.002	-0.856	0.002	0.001	0	0.001	0	0	0	0	0.337	0.002	-1.402	0.001	0	0	0.001	0	0	0	0	0.334	0.014	-0.962	0.014	0	0
0.346	0.003	-0.692	0.002	0.001	0	0.001	0	0	0	0	0.347	0.001	0.898	0.002	0	0	0.001	0	0	0	0	0.346	0.002	-0.635	0.002	0.001	0	0.001	0	0	0	0	0.347	0.001	1.232	0.001	0	0	0.001	0	0	0	0	0.345	0.013	-0.824	0.013	0	0
0.357	0.002	1.215	0.003	0.002	0	0.001	0	0	0	0	0.358	0.002	-0.201	0.002	0.001	0	0.001	0	0	0	0	0.357	0.001	1.547	0.002	0.001	0	0.001	0	0	0	0	0.358	0.001	0.444	0.002	0.001	0	0.001	0	0	0	0	0.356	0.019	0.329	0.019	0.001	0
0.368	0.004	-0.422	0.004	0.002	0	0.001	0	0	0	0	0.369	0.002	-0.234	0.002	0.001	0	0.001	0	0	0	0	0.368	0.002	1.468	0.002	0.001	0	0.001	0	0	0	0	0.369	0.001	1.158	0.002	0.001	0	0.001	0	0	0	0	0.367	0.019	-0.142	0.018	0.001	0
0.379	0.003	-1.129	0.003	0.002	0	0.001	0	0	0	0	0.38	0.002	0.475	0.002	0.001	0	0.001	0	0	0	0	0.379	0.003	-0.669	0.003	0.001	0	0.001	0	0	0	0	0.38	0.003	-1.026	0.002	0.001	0	0.001	0	0	0	0	0.378	0.019	-1.904	0.017	0.001	0
0.39	0.004	-1.052	0.004	0.003	0	0.001	0	0	0	0	0.391	0.003	-0.914	0.002	0.001	0	0.001	0	0	0	0	0.389	0.003	0.244	0.003	0.002	0	0.001	0	0	0	0	0.391	0.001	2.24	0.002	0.001	0	0.001	0	0	0	0	0.389	0.021	-1.533	0.02	0.001	0
0.401	0.004	0.452	0.004	0.003	0	0.001	0	0	0	0	0.401	0.003	-0.199	0.003	0.001	0	0.001	0	0	0	0	0.4	0.004	-1.455	0.003	0.002	0	0.001	0	0	0	0	0.402	0.003	-0.367	0.003	0.001	0	0.001	0	0	0	0	0.4	0.02	-0.036	0.02	0.001	0
0.412	0.003	0.567	0.004	0.003	0	0.001	0	0	0	0	0.412	0.003	-0.094	0.003	0.002	0	0.001	0	0	0	0	0.411	0.003	0.087	0.003	0.002	0	0.001	0	0	0	0	0.413	0.004	-0.701	0.003	0.001	0	0.001	0	0	0	0	0.411	0.02	0.836	0.021	0.001	0
0.423	0.001	-1.078	0.001	0.001	0	0	0	0	0	0	0.423	0.002	1.183	0.003	0.002	0	0.001	0	0	0	0	0.422	0.002	0.004	0.002	0.001	0	0.001	0	0	0	0	0.424	0.003	-0.475	0.003	0.002	0	0.001	0	0	0	0	0.422	0.035	1.465	0.037	0.003	0
0.434	0.01	-0.705	0.01	0.008	0	0.002	0	0	0	0	0.434	0.006	-0.868	0.005	0.003	0	0.002	0	0	0	0	0.433	0.006	-0.671	0.006	0.004	0	0.002	0	0	0	0	0.435	0.003	1.374	0.004	0.002	0	0.002	0	0	0	0	0.433	0.009	-1.968	0.008	0	0
0.445	0.005	0.465	0.005	0.004	0	0.001	0	0	0	0	0.445	0.004	0.129	0.004	0.003	0	0.001	0	0	0	0	0.444	0.005	-0.042	0.005	0.003	0	0.001	0	0	0	0	0.446	0.004	0.429	0.004	0.003	0	0.001	0	0	0	0	0.443	0.021	0.465	0.021	0.001	0
0.455	0.006	0.012	0.006	0.005	0	0.001	0	0	0	0	0.456	0.007	-2.204	0.005	0.003	0	0.001	0	0	0	0	0.455	0.005	0.521	0.005	0.004	0	0.001	0	0	0	0	0.457	0.005	-0.3	0.005	0.003	0	0.001	0	0	0	0	0.454	0.022	0.613	0.023	0.002	0
0.466	0.006	0.892	0.007	0.006	0	0.001	0	0	0	0	0.467	0.006	-0.414	0.005	0.004	0	0.001	0	0	0	0	0.466	0.005	1.437	0.006	0.005	0	0.001	0	0	0	0	0.467	0.005	-0.115	0.005	0.004	0	0.001	0	0	0	0	0.465	0.023	0.169	0.023	0.002	0
0.477	0.007	0.402	0.007	0.006	0	0.001	0	0	0	0	0.478	0.005	0.995	0.006	0.005	0	0.001	0	0	0	0	0.477	0.008	-1.426	0.006	0.005	0	0.001	0	0	0	0	0.478	0.005	0.812	0.006	0.004	0	0.001	0	0	0	0	0.476	0.022	0.493	0.022	0.002	0
0.488	0.009	-0.732	0.008	0.007	0	0.001	0	0	0	0	0.489	0.005	1.584	0.007	0.005	0	0.001	0	0	0	0	0.488	0.006	1.505	0.007	0.006	0	0.001	0	0	0	0	0.489	0.004	2.051	0.006	0.005	0	0.001	0	0	0	0	0.487	0.022	1.189	0.024	0.003	0
0.499	0.004	1.57	0.004	0.004	0	0.001	0	0	0	0	0.5	0.006	0.354	0.007	0.005	0	0.001	0	0	0	0	0.499	0.006	0.682	0.006	0.005	0	0.001	0	0	0	0	0.5	0.006	0.16	0.007	0.005	0	0.001	0	0	0	0	0.498	0.03	-0.087	0.03	0.004	0
0.51	0.013	0.444	0.013	0.012	0	0.001	0	0	0	0	0.511	0.007	1.846	0.009	0.008	0	0.001	0	0	0	0	0.509	0.009	0.651	0.01	0.009	0	0.001	0	0	0	0	0.511	0.005	2.001	0.009	0.007	0	0.001	0	0	0	0	0.509	0.013	-0.73	0.013	0.002	0
0.521	0.011	-0.592	0.01	0.009	0	0.001	0	0	0	0	0.521	0.009	0.329	0.009	0.008	0	0.001	0	0	0	0	0.52	0.01	-0.165	0.009	0.008	0	0.001	0	0	0	0	0.522	0.006	1.785	0.009	0.008	0	0.001	0	0	0	0	0.52	0.02	1.355	0.021	0.003	0
0.532	0.013	-0.17	0.013	0.012	0	0.001	0	0	0	0	0.532	0.007	2.201	0.01	0.009	0	0.001	0	0	0	0	0.531	0.01	0.621	0.011	0.01	0	0.001	0	0	0	0	0.533	0.008	1.055	0.01	0.009	0	0.001	0	0	0	0	0.531	0.023	-0.29	0.023	0.004	0
0.543	0.011	-0.759	0.01	0.009	0	0.001	0	0	0	0	0.543	0.011	0.273	0.011	0.01	0	0.001	0	0	0	0	0.542	0.009	2.543	0.012	0.011	0	0.001	0	0	0	0	0.544	0.012	-0.745	0.011	0.01	0	0.001	0	0	0	0	0.542	0.016	1.297	0.017	0.004	0
0.554	0.012	0.565	0.013	0.012	0	0.001	0	0	0	0	0.554	0.01	1.39	0.012	0.011	0	0.001	0	0	0	0	0.553	0.009	2.754	0.012	0.011	0	0.001	0	0	0	0	0.555	0.01	1.147	0.012	0.011	0	0.001	0	0	0	0	0.553	0.018	1.453	0.019	0.005	0
0.565	0.013	3.205	0.016	0.015	0	0.001	0	0	0	0	0.565	0.015	-0.603	0.014	0.013	0	0.001	0	0	0	0	0.564	0.013	1.217	0.015	0.014	0	0.001	0	0	0	0	0.566	0.015	-0.695	0.014	0.013	0	0.001	0	0	0	0	0.563	0.021	-0.033	0.021	0.005	0
0.575	0.017	-3.924	0.013	0.013	0	0.001	0	0	0	0	0.576	0.015	-0.295	0.014	0.014	0	0.001	0	0	0	0	0.575	0.016	-1.671	0.014	0.014	0	0.001	0	0	0	0	0.577	0.013	0.415	0.014	0.014	0	0	0	0	0	0	0.574	0.016	-0.009	0.016	0.005	0
0.586	0.014	0.766	0.015	0.014	0	0	0	0	0	0	0.587	0.012	1.979	0.016	0.015	0	0	0	0	0	0	0.586	0.015	1.06	0.016	0.015	0	0	0	0	0	0	0.587	0.014	0.64	0.016	0.015	0	0	0	0	0	0	0.585	0.016	-0.386	0.016	0.005	0
0.597	0.011	-2.092	0.01	0.009	0	0	0	0	0	0	0.598	0.019	-0.342	0.018	0.017	0	0	0	0	0	0	0.597	0.018	-0.657	0.017	0.017	0	0	0	0	0	0	0.598	0.019	-0.515	0.018	0.017	0	0	0	0	0	0	0.596	0.01	-0.662	0.009	0.004	0
0.608	0.034	0.195	0.034	0.033	0	0.001	0	0	0	0	0.609	0.019	-0.346	0.018	0.018	0	0	0	0	0	0	0.608	0.018	0.699	0.019	0.019	0	0	0	0	0	0	0.609	0.018	0.265	0.019	0.019	0	0	0	0	0	0	0.607	0.029	1.795	0.031	0.012	0
0.619	0.013	-2.37	0.011	0.011	0	0	0	0	0	0	0.62	0.028	-2.946	0.021	0.021	0	0	0	0	0	0	0.619	0.02	-0.082	0.02	0.019	0	0	0	0	0	0	0.62	0.021	-0.313	0.021	0.02	0	0	0	0	0	0	0.618	0.009	-1.541	0.008	0.004	0
0.63	0.019	-0.266	0.019	0.019	0	0	0	0	0	0	0.631	0.023	-0.233	0.022	0.022	0	0	0	0	0	0	0.629	0.023	-0.256	0.022	0.022	0	0	0	0	0	0	0.631	0.023	-0.164	0.022	0.022	0	0	0	0	0	0	0.629	0.013	-0.268	0.013	0.007	0
0.641	0.022	0.604	0.022	0.022	0	0	0	0	0	0	0.641	0.026	-1.06	0.023	0.023	0	0	0	0	0	0	0.64	0.026	-1.822	0.022	0.022	0	0	0	0	0	0	0.642	0.031	-2.432	0.024	0.023	0	0	0	0	0	0	0.64	0.014	1.903	0.015	0.008	0
0.652	0.022	-0.205	0.021	0.021	0	0	0	0	0	0	0.652	0.026	-0.224	0.025	0.025	0	0	0	0	0	0	0.651	0.029	-2.506	0.025	0.024	0	0	0	0	0	0	0.653	0.025	-0.028	0.025	0.025	0	0	0	0	0	0	0.651	0.014	-0.889	0.013	0.008	0
0.663	0.027	-1.39	0.025	0.025	0	0	0	0	0	0	0.663	0.03	-1.368	0.026	0.026	0	0	0	0	0	0	0.662	0.024	0.854	0.026	0.025	0	0	0	0	0	0	0.664	0.033	-2.163	0.027	0.026	0	0	0	0	0	0	0.662	0.013	1.518	0.015	0.009	0
0.674	0.022	1.111	0.023	0.023	0	0	0	0	0	0	0.674	0.028	-0.242	0.028	0.027	0	0	0	0	0	0	0.673	0.03	-2.327	0.026	0.026	0	0	0	0	0	0	0.675	0.032	-1.208	0.028	0.028	0	0	0	0	0	0	0.673	0.011	3.846	0.013	0.009	0
0.685	0.027	-1.185	0.025	0.025	0	0	0	0	0	0	0.685	0.031	-0.728	0.029	0.029	0	0	0	0	0	0	0.684	0.031	-1.034	0.029	0.028	0	0	0	0	0	0	0.686	0.035	-1.679	0.03	0.029	0	0	0	0	0	0	0.683	0.011	1.806	0.012	0.009	0
0.695	0.019	-0.254	0.018	0.018	0	0	0	0	0	0	0.696	0.029	-0.176	0.029	0.028	0	0	0	0	0	0	0.695	0.028	-1.123	0.026	0.025	0	0	0	0	0	0	0.697	0.034	-1.064	0.03	0.03	0	0	0	0	0	0	0.694	0.008	1.717	0.009	0.007	0
0.706	0.034	0.459	0.035	0.034	0	0	0	0	0	0	0.707	0.034	-0.632	0.032	0.032	0	0	0	0	0	0	0.706	0.035	-1.068	0.033	0.032	0	0	0	0	0	0	0.707	0.031	0.422	0.032	0.032	0	0	0	0	0	0	0.705	0.015	1.57	0.017	0.013	0
0.717	0.022	0.087	0.023	0.022	0	0	0	0	0	0	0.718	0.038	-2.195	0.032	0.031	0	0	0	0	0	0	0.717	0.029	0.17	0.029	0.029	0	0	0	0	0	0	0.718	0.035	-0.659	0.033	0.032	0	0	0	0	0	0	0.716	0.009	0.826	0.01	0.008	0
0.728	0.032	1.797	0.035	0.035	0	0	0	0	0	0	0.729	0.037	-1.682	0.033	0.032	0	0	0	0	0	0	0.728	0.031	0.908	0.033	0.032	0	0	0	0	0	0	0.729	0.038	-1.365	0.033	0.032	0	0	0	0	0	0	0.727	0.016	0.144	0.016	0.013	0
0.739	0.025	-0.607	0.024	0.024	0	0	0	0	0	0	0.74	0.028	1.693	0.032	0.032	0	0	0	0	0	0	0.739	0.03	-0.226	0.03	0.03	0	0	0	0	0	0	0.74	0.035	-0.427	0.033	0.032	0	0	0	0	0	0	0.738	0.012	-0.004	0.012	0.01	0
0.75	0.021	1.729	0.023	0.023	0	0	0	0	0	0	0.751	0.041	-2.381	0.034	0.034	0	0	0	0	0	0	0.749	0.036	-1.413	0.033	0.032	0	0	0	0	0	0	0.751	0.033	0.273	0.034	0.033	0	0	0	0	0	0	0.749	0.007	0.411	0.008	0.007	0
0.761	0.036	-0.253	0.036	0.035	0	0	0	0	0	0	0.761	0.033	-0.357	0.032	0.031	0	0	0	0	0	0	0.76	0.032	-0.593	0.031	0.031	0	0	0	0	0	0	0.762	0.035	-0.345	0.033	0.033	0	0	0	0	0	0	0.76	0.016	0.626	0.016	0.014	0
0.772	0.03	-1.076	0.029	0.028	0	0	0	0	0	0	0.772	0.03	1.162	0.033	0.032	0	0	0	0	0	0	0.771	0.036	-1.607	0.032	0.032	0	0	0	0	0	0	0.773	0.031	0.677	0.033	0.032	0	0	0	0	0	0	0.771	0.009	1.71	0.011	0.01	0
0.783	0.025	1.811	0.028	0.027	0	0	0	0	0	0	0.783	0.032	-0.036	0.032	0.031	0	0	0	0	0	0	0.782	0.031	-0.41	0.03	0.029	0	0	0	0	0	0	0.784	0.039	-1.864	0.032	0.031	0	0	0	0	0	0	0.782	0.009	3.057	0.011	0.01	0
0.794	0.031	-1.263	0.029	0.028	0	0	0	0	0	0	0.794	0.032	-0.374	0.031	0.03	0	0	0	0	0	0	0.793	0.028	0.923	0.03	0.029	0	0	0	0	0	0	0.795	0.033	-0.644	0.031	0.03	0	0	0	0	0	0	0.793	0.011	1.69	0.012	0.011	0
0.805	0.026	0.23	0.026	0.026	0	0	0	0	0	0	0.805	0.027	1.127	0.029	0.028	0	0	0	0	0	0	0.804	0.028	0.58	0.029	0.028	0	0	0	0	0	0	0.806	0.032	-0.764	0.03	0.029	0	0	0	0	0	0	0.803	0.01	0.238	0.01	0.009	0
0.815	0.024	-0.079	0.024	0.023	0	0	0	0	0	0	0.816	0.03	-0.93	0.028	0.027	0	0	0	0	0	0	0.815	0.028	0.054	0.028	0.027	0	0	0	0	0	0	0.817	0.032	-1.156	0.028	0.027	0	0	0	0	0	0	0.814	0.009	0.427	0.009	0.009	0
0.826	0.026	0.433	0.026	0.025	0.001	0	0	0	0	0	0.827	0.027	-0.507	0.026	0.025	0	0	0	0	0	0	0.826	0.025	-0.281	0.025	0.024	0	0	0	0	0	0	0.827	0.029	-0.917	0.026	0.025	0	0	0	0	0	0	0.825	0.011	-0.339	0.011	0.01	0
0.837	0.027	-1.759	0.025	0.024	0.001	0	0	0	0	0	0.838	0.024	0.229	0.025	0.023	0	0	0	0	0	0	0.837	0.029	-2.314	0.025	0.024	0	0	0	0	0	0	0.838	0.023	0.498	0.025	0.023	0	0	0	0	0	0	0.836	0.009	-1.374	0.009	0.008	0
0.848	0.025	-2.336	0.022	0.02	0.001	0	0	0	0	0	0.849	0.029	-3.065	0.022	0.02	0	0	0	0	0	0	0.848	0.025	-1.661	0.022	0.02	0.001	0	0	0	0	0	0.849	0.021	0.414	0.022	0.02	0	0	0	0	0	0	0.847	0.009	-0.497	0.009	0.008	0
0.859	0.024	-0.048	0.024	0.022	0.002	0	0	0	0	0	0.86	0.021	0.006	0.021	0.019	0.001	0	0	0	0	0	0.859	0.024	-1.305	0.021	0.019	0.001	0	0	0	0	0	0.86	0.017	1.117	0.02	0.018	0.001	0	0	0	0	0	0.858	0.009	-0.536	0.009	0.008	0.001
0.87	0.021	-0.96	0.02	0.017	0.002	0	0	0	0	0	0.871	0.016	0.924	0.018	0.016	0.001	0	0	0	0	0	0.869	0.019	-0.012	0.019	0.016	0.002	0	0	0	0	0	0.871	0.018	-0.211	0.018	0.015	0.001	0	0	0	0	0	0.869	0.009	-2.186	0.007	0.006	0.001
0.881	0.022	-0.493	0.021	0.017	0.003	0	0	0	0	0	0.881	0.014	1.377	0.017	0.013	0.002	0	0	0	0	0	0.88	0.015	1.844	0.018	0.014	0.003	0	0	0	0	0	0.882	0.014	1.169	0.016	0.013	0.002	0	0	0	0	0	0.88	0.009	-1.913	0.008	0.006	0.001
0.892	0.016	-0.615	0.016	0.012	0.003	0	0	0	0	0	0.892	0.014	1.243	0.016	0.011	0.003	0	0	0	0	0	0.891	0.016	0.342	0.016	0.012	0.004	0	0	0	0	0	0.893	0.009	2.751	0.015	0.01	0.003	0	0	0	0	0	0.891	0.006	-1.255	0.006	0.004	0.001
0.903	0.017	1.922	0.019	0.013	0.005	0	0	0	0	0	0.903	0.012	1.958	0.015	0.009	0.005	0	0	0	0	0	0.902	0.014	1.959	0.016	0.01	0.005	0	0	0	0	0	0.904	0.011	1.918	0.015	0.008	0.005	0	0	0	0	0	0.902	0.008	-1.343	0.007	0.005	0.002
0.914	0.016	0.066	0.016	0.01	0.006	0	0	0	0	0	0.914	0.013	1.117	0.014	0.006	0.007	0	0	0	0	0	0.913	0.011	2.789	0.015	0.007	0.007	0	0	0	0	0	0.915	0.015	-0.164	0.014	0.006	0.007	0	0	0	0	0	0.913	0.008	-4.321	0.006	0.004	0.002
0.925	0.013	1.123	0.014	0.007	0.006	0	0	0	0	0	0.925	0.011	2.105	0.015	0.005	0.009	0	0	0	0	0	0.924	0.013	1.116	0.015	0.006	0.009	0	0	0	0	0	0.926	0.01	2.498	0.015	0.004	0.009	0	0	0	0	0	0.923	0.005	-0.19	0.005	0.003	0.002
0.935	0.012	3.895	0.016	0.007	0.008	0	0	0	0	0	0.936	0.014	0.455	0.015	0.003	0.011	0	0	0	0	0	0.935	0.012	1.661	0.015	0.004	0.01	0	0	0	0	0	0.937	0.013	0.686	0.015	0.003	0.011	0	0	0	0	0	0.934	0.007	-2.028	0.006	0.003	0.003
0.946	0.014	-0.322	0.014	0.005	0.008	0	0	0	0	0	0.947	0.01	1.953	0.013	0.002	0.011	0	0	0	0	0	0.946	0.01	2.659	0.013	0.003	0.01	0	0	0	0	0	0.947	0.009	1.801	0.013	0.002	0.011	0	0	0	0	0	0.945	0.007	-3.975	0.005	0.002	0.003
0.957	0.01	2.035	0.012	0.004	0.008	0	0	0	0	0	0.958	0.007	1.92	0.01	0.001	0.008	0	0	0	0	0	0.957	0.008	1.864	0.011	0.002	0.009	0	0	0	0	0	0.958	0.007	1.413	0.009	0.001	0.008	0	0	0	0	0	0.956	0.006	-3.873	0.004	0.001	0.003
0.968	0.008	1.288	0.009	0.002	0.007	0	0	0	0	0	0.969	0.006	0.653	0.006	0.001	0.006	0	0	0	0	0	0.968	0.006	2.039	0.008	0.001	0.007	0	0	0	0	0	0.969	0.004	1.217	0.005	0	0.005	0	0	0	0	0	0.967	0.005	-4.995	0.003	0.001	0.002
0.979	0.003	0.282	0.003	0	0.003	0	0	0	0	0	0.98	0.001	2.105	0.003	0	0.002	0	0	0	0	0	0.979	0.004	0.243	0.004	0	0.003	0	0	0	0	0	0.98	0	2.338	0.002	0	0.002	0	0	0	0	0	0.978	0.002	-2.714	0.001	0	0.001
0.99	0.012	3.287	0.015	0.005	0.009	0	0	0	0	0	0.991	0.001	0.256	0.001	0	0.001	0	0	0	0	0	0.989	0.002	0.169	0.002	0	0.002	0	0	0	0	0	0.991	0.001	-0.89	0	0	0	0	0	0	0	0	0.989	0.005	0.383	0.006	0.002	0.003
1.001	0	0	0	0	0	0	0	0	0	0	1.001	0	0	0	0	0	0	0	0	0	0	1	0	0	0	0	0	0	0	0	0	0	1.002	0	0	0	0	0	0	0	0	0	0	1	0	0	0	0	0
1.012	0	0	0	0	0	0	0	0	0	0	1.012	0	0	0	0	0	0	0	0	0	0	1.011	0	0	0	0	0	0	0	0	0	0	1.013	0	0	0	0	0	0	0	0	0	0	1.011	0	0	0	0	0
1.023	0	0	0	0	0	0	0	0	0	0	1.023	0	0	0	0	0	0	0	0	0	0	1.022	0	0	0	0	0	0	0	0	0	0	1.024	0	0	0	0	0	0	0	0	0	0	1.022	0	0	0	0	0
1.034	0	0	0	0	0	0	0	0	0	0	1.034	0	0	0	0	0	0	0	0	0	0	1.033	0	0	0	0	0	0	0	0	0	0	1.035	0	0	0	0	0	0	0	0	0	0	1.033	0	0	0	0	0
1.045	0	0	0	0	0	0	0	0	0	0	1.045	0	0	0	0	0	0	0	0	0	0	1.044	0	0	0	0	0	0	0	0	0	0	1.046	0	0	0	0	0	0	0	0	0	0	1.043	0	0	0	0	0
1.055	0	0	0	0	0	0	0	0	0	0	1.056	0	0	0	0	0	0	0	0	0	0	1.055	0	0	0	0	0	0	0	0	0	0	1.057	0	0	0	0	0	0	0	0	0	0	1.054	0	0	0	0	0
1.066	0	0	0	0	0	0	0	0	0	0	1.067	0	0	0	0	0	0	0	0	0	0	1.066	0	0	0	0	0	0	0	0	0	0	1.067	0	0	0	0	0	0	0	0	0	0	1.065	0	0	0	0	0
1.077	0	0	0	0	0	0	0	0	0	0	1.078	0	0	0	0	0	0	0	0	0	0	1.077	0	0	0	0	0	0	0	0	0	0	1.078	0	0	0	0	0	0	0	0	0	0	1.076	0	0	0	0	0
1.088	0	0	0	0	0	0	0	0	0	0	1.089	0	0	0	0	0	0	0	0	0	0	1.088	0	0	0	0	0	0	0	0	0	0	1.089	0	0	0	0	0	0	0	0	0	0	1.087	0	0	0	0	0
1.099	0	0	0	0	0	0	0	0	0	0	1.1	0	0	0	0	0	0	0	0	0	0	1.099	0	0	0	0	0	0	0	0	0	0	1.1	0	0	0	0	0	0	0	0	0	0	1.098	0	0	0	0	0
[truncated: 38 more columns]
